# Supplementary material for: Global patterns of diversity and metabolism of microbial communities in deep-sea hydrothermal vent deposits
Source: Microbiome. 2022 Dec 27;10:241. doi: 10.1186/s40168-022-01424-7 (PMC9793634; doi:10.1186/s40168-022-01424-7)
Supplement: Supplementary file 3 — Additional file 2: Table S1. Sample metadata including location, year, research vessel, number of metagenome reads and accession numbers. Table S2. MAG genome properties, accession numbers and taxonomic classifications. Taxonomy was assigned using GTDB-Tk, and mis-classified MAGs were taxonomically re-assigned at the phylum level (Bacteria) and class level (Archaea) using curated archaeal and bacterial phylogenetic trees. Genome quality statistics are based on completion and contamination (high quality, >90% completion, <5% contamination; medium quality, ≥50% completion, ≤10% contamination). Average contamination was 4.02%. Table S3. Average amino acid identity (AAI) matrices for the (A) Bacteria and (B) Archaea. Matrices are grouped by GTDB taxonomy and include MAGs that could not be assigned to a known genus by GTDB-Tk. Details are provided which recently identified MAGs were from Brothers volcano hydrothermal deposits. Table S4. Relative abundance of GTDB taxa by site, based on read coverage of MAGs normalized to 100M reads per sample. MAG coverage for each site was summed and expressed as a percent. Table S5. METABOLIC-G results for JALSQH01 (3 MAGs) and JALWCF01 (13 MAGs). In the summary rows for JALSQH01 and JALWCF01, functions and modules are listed as “present” if identified in ≥50% of all MAGs, “partially present” if found in <50% of the MAGs, and “absent” if undetected in the MAGs. Table S6. Selected functional genes found in Patescibacteria MAGs, based on annotation with GhostKOALA. KEGG module numbers are shown in parentheses. Table S7. Functional genes identified in selected > 80%-completeness MAGs from the Chloroflexota. (A) Genes are marked as present (1; green highlight) or not detected (0) in individual MAGs. (B) The proportion of > 80%-completeness MAGs in six GTDB orders that encode functional genes is also shown, with proportions ≥50% highlighted in green. Table S8. Identification and distribution of functional genes in this study. (A) The HMMs, [file 40168_2022_1424_MOESM2_ESM.xlsx]

## Sheet: S1 Metadata
Table S1. Sample metadata including location, year, research vessel, number of metagenome reads and accession numbers.
Sample	Sample ID	Sampling location	Sampling details	Year	Expedition	Research Vessel (R/V)	Submersible	Depth (m)	Latitude	Longitude	NCBI BioSample Accession	Sequence Read Archive (SRA) accession	JGI GOLD project ID	Read numbers (QC-passed)
S010	J2-1040-8-CH1-1-233	Brothers volcano	UC	2018	TN350	R/V Thomas Thompson	ROV Jason	1213.51	34.88234384° S	179.0682732° E	SAMN12239299	SRR10310285	n/a	172684284
S011	J2-1040-10-CH2-1-217	Brothers volcano	UC	2018	TN350	R/V Thomas Thompson	ROV Jason	1212.89	34.88236547° S	179.0682282° E	SAMN12239300	SRR10312504	n/a	171940130
S147	J2-1040-10-CH1-1-240	Brothers volcano	UC	2018	TN350	R/V Thomas Thompson	ROV Jason	1214.18	34.882356° S	179.0682646° E	SAMN12239315	SRR10312497	n/a	219335016
S014	J2-1041-4-R1-1-297	Brothers volcano	LC	2018	TN350	R/V Thomas Thompson	ROV Jason	1315.44	34.878368° S	179.071443° E	SAMN12239303	SRR10312495	n/a	197691634
S016	J2-1041-6-R2-1-324	Brothers volcano	LC	2018	TN350	R/V Thomas Thompson	ROV Jason	1329.87	34.878866° S	179.071394° E	SAMN12239305	SRR10312493	n/a	252955102
S013	J2-1039-12-CH1-1-128	Brothers volcano	NWC-A	2018	TN350	R/V Thomas Thompson	ROV Jason	1591.96	34.86107892° S	179.0576362° E	SAMN12239302	SRR10312496	n/a	212542898
S017	J2-1041-30-CH1-1-318	Brothers volcano	NWC-A	2018	TN350	R/V Thomas Thompson	ROV Jason	1621.86	34.861904° S	179.057875° E	SAMN12239306	SRR10312492	n/a	166709740
S142	J2-1039-15-CH1-1-157	Brothers volcano	NWC-A	2018	TN350	R/V Thomas Thompson	ROV Jason	1604.62	34.86207984° S	179.0572892° E	SAMN12239310	SRR10312502	n/a	306684982
S143	J2-1039-12-CH2-1-106	Brothers volcano	NWC-A	2018	TN350	R/V Thomas Thompson	ROV Jason	1591.5	34.86107624° S	179.0576384° E	SAMN12239311	SRR10312501	n/a	313175250
S144	J2-1039-13-CH1-1-136	Brothers volcano	NWC-A	2018	TN350	R/V Thomas Thompson	ROV Jason	1596.49	34.8610792° S	179.057703° E	SAMN12239312	SRR10312500	n/a	151696160
S145	J2-1039-14-CH1-1-198	Brothers volcano	NWC-A	2018	TN350	R/V Thomas Thompson	ROV Jason	1610.7	34.8620939° S	179.0573951° E	SAMN12239313	SRR10312499	n/a	294582164
S012	J2-1038-5-R3-1-67	Brothers volcano	NWC-B+UCW	2018	TN350	R/V Thomas Thompson	ROV Jason	1319.25	34.85791961° S	179.0519333° E	SAMN12239301	SRR10312503	n/a	206788040
S139	J2-1038-6-R4-1-31	Brothers volcano	NWC-B+UCW	2018	TN350	R/V Thomas Thompson	ROV Jason	1319.26	34.85791311° S	179.0519346° E	SAMN12239307	SRR10312491	n/a	311244568
S140	J2-1038-13-R7-1-74	Brothers volcano	NWC-B+UCW	2018	TN350	R/V Thomas Thompson	ROV Jason	1582.5	34.86150855° S	179.0573001° E	SAMN12239308	SRR10312490	n/a	132441424
S141	J2-1039-11-CH1-1-151	Brothers volcano	NWC-B+UCW	2018	TN350	R/V Thomas Thompson	ROV Jason	1599.49	34.86111866° S	179.0576651° E	SAMN12239309	SRR10312489	n/a	291984586
S146	J2-1039-14-CH2-1-172	Brothers volcano	NWC-B+UCW	2018	TN350	R/V Thomas Thompson	ROV Jason	1611.18	34.86208959° S	179.0573881° E	SAMN12239314	SRR10312498	n/a	241137492
S009	J2-1041-28-CH1-1-279	Brothers volcano	Diffuse Flow	2018	TN350	R/V Thomas Thompson	ROV Jason	1669.41	34.862587° S	179.058108° E	SAMN12239298	SRR10309773	n/a	268495214
S015	J2-1038-14-MAJ-Green	Brothers volcano	Diffuse Flow	2018	TN350	R/V Thomas Thompson	ROV Jason	1575	34.861552° S	179.057153° E	SAMN12239304	SRR10312494	n/a	282780298
A1	J2-815-1-R1-25	Eastern Lau Spreading Center	ABE	2015	RR1507	R/V Roger Revelle	ROV Jason	2141.93	21.4447° S	176.2579° W	SAMN10217872	SRR13622961	n/a	404619406
A3	J2-815-16-R1-101	Eastern Lau Spreading Center	ABE	2015	RR1507	R/V Roger Revelle	ROV Jason	2130.65	21.4492° S	176.2599° W	SAMN10217873	SRR13622960	n/a	422469242
128-326	J2-128-5-R1-9-T326	Eastern Lau Spreading Center	ABE	2005	TUIM05MV	R/V Melville	ROV Jason	2138.98	20.761° S	176.1909° W	SAMN10350717	SRR8439019	Gp0296295	93042006
T10	J2-819-6-R1-642	Eastern Lau Spreading Center	Tui Malila	2015	RR1507	R/V Roger Revelle	ROV Jason	1894.13	21.9878° S	176.5680° W	SAMN10217878	SRR13853570	n/a	385654520
T11	J2-819-7-R2-732	Eastern Lau Spreading Center	Tui Malila	2015	RR1507	R/V Roger Revelle	ROV Jason	1872.74	21.9894° S	176.5683° W	SAMN10217879	SRR14326976	n/a	220435264
T2	J2-819-10-R1-805	Eastern Lau Spreading Center	Tui Malila	2015	RR1507	R/V Roger Revelle	ROV Jason	1840.26	21.9904° S	176.5692° W	SAMN10217877	SRR14510437	n/a	334665892
132-544	J2-132-8-R1-1-544	Eastern Lau Spreading Center	Tui Malila	2005	TUIM05MV	R/V Melville	ROV Jason	1876.55	21.9896° S	176.568° W	SAMN10350646	SRR8439022	Gp0296296	147288318
134-614	J2-134-7-R1-1-T614	Eastern Lau Spreading Center	Tui Malila	2005	TUIM05MV	R/V Melville	ROV Jason	1894.85	21.9879° S	176.5676° W	SAMN10350718	SRR8439053	Gp0296297	104205502
M1	J2-816-3-R1-129	Eastern Lau Spreading Center	Mariner, Toilet Bowl	2015	RR1507	R/V Roger Revelle	ROV Jason	1913.98	22.1802° S	176.6012° W	SAMN10217874	SRR13622959	n/a	293229738
M2	J2-816-3-R1-153	Eastern Lau Spreading Center	Mariner, Toilet Bowl	2015	RR1507	R/V Roger Revelle	ROV Jason	1913.98	22.1802° S	176.6012° W	SAMN10217895	SRR13853571	n/a	439295628
131-447	J2-131-4-B1-1-447	Eastern Lau Spreading Center	Mariner (slurp)	2005	TUIM05MV	R/V Melville	ROV Jason	1918.06	22.1802° S	176.6008° W	SAMN09093798	SRR7968105	Gp0296294	103407658
M10	J2-818-10-R1-452	Eastern Lau Spreading Center	Mariner	2015	RR1507	R/V Roger Revelle	ROV Jason	1904.74	22.1803° S	176.6017° W	SAMN10217875	SRR18691003	n/a	262135018
M17	J2-818-8-R1-479	Eastern Lau Spreading Center	Mariner	2015	RR1507	R/V Roger Revelle	ROV Jason	1913.27	22.1801° S	176.6015° W	SAMN10217876	SRR13622958	n/a	324760242
V2	J2-817-10-R2-303	Eastern Lau Spreading Center	Vai Lili	2015	RR1507	R/V Roger Revelle	ROV Jason	1708.13	22.2157° S	176.6086° W	SAMN10217880	SRR18689979	n/a	92648958
4559-240	4559-2-R1-1-240-241	Guaymas Basin	Guaymas	2009	AT15-55	R/V Atlantis	HOV Alvin	2009	27.0067° N	111.4094° W	SAMN09094699	SRR7968125	Gp0296311	97551102
4561-380	4561-1-TA1-1-380-382	Guaymas Basin	Thermocouple array, orange biofilm, 6 days	2009	AT15-55	R/V Atlantis	HOV Alvin	2012	27.0078° N	111.4071° W	SAMN09093797	SRR7968106	Gp0296301	106783052
4561-384	4561-1-TA1-5-384	Guaymas Basin	Thermocouple array, orange and white biofilm, 6 days	2009	AT15-55	R/V Atlantis	HOV Alvin	2012	27.0078° N	111.4071° W	SAMN09094697	SRR7968107	Gp0296302	120287652
4571-419	4571-2-TA3-419	Guaymas Basin	Thermocouple array, mostly orange biofilm, 15 days	2009	AT15-55	R/V Atlantis	HOV Alvin	1990	27.0105° N	111.4068° W	SAMN09093796	SRR7968109	Gp0296303	108647336
4281-140	4281-1-2-140	East Pacific Rise	Bio9	2006	AT15-13	R/V Atlantis	HOV Alvin	2510	9.8384° N	104.2913° W	SAMN10350644	SRR8439171	Gp0296299	97230140
PIR-30	3985-2-2-30	East Pacific Rise	A vent	2004	AT11-09	R/V Atlantis	HOV Alvin	2513	9.7750° N	104.2801° W	SAMN09094696	SRR7968104	Gp0296300	97831368
354-166	J2-354-1-R1-1-165-166	Mid-Atlantic Ridge	Rainbow	2008	KNOX18RR	R/V Roger Revelle	ROV Jason	2262.56	36.2297° N	33.9011° W	SAMN09093795	SRR7968108	Gp0296304	99383176
355-202	J2-355-1-R2-1-201-202	Mid-Atlantic Ridge	Rainbow	2008	KNOX18RR	R/V Roger Revelle	ROV Jason	2292.66	36.2294° N	33.9028° W	SAMN09094698	SRR7968110	Gp0296305	104975672
356-284	J2-356-2-R1-1-283-284	Mid-Atlantic Ridge	Lucky Strike	2008	KNOX18RR	R/V Roger Revelle	ROV Jason	1720.27	37.2917° N	32.2779° W	SAMN10350645	SRR8439172	Gp0296298	113626952
356-308	J2-356-3-R1-1-308-309	Mid-Atlantic Ridge	Lucky Strike	2008	KNOX18RR	R/V Roger Revelle	ROV Jason	1672.12	37.2904° N	32.2765° W	SAMN09093794	SRR7968113	Gp0296307	96973966

## Sheet: S2 MAGs
Table S2. MAG genome properties, accession numbers and taxonomic classifications. Taxonomy was assigned using GTDB-Tk, and mis-classified MAGs were taxonomically re-assigned at the phylum level (Bacteria) and class level (Archaea) using curated archaeal and bacterial phylogenetic trees. Genome quality statistics are based solely on completion (high-quality draft, >90%; medium-quality draft, >50%).
Genome	Sample	Genome taxonomy (GTDB)	Changed compared to original GTDB assignment?	Novel phylum?	NCBI organism name	GTDB-Tk relative evolutionary distance (RED) value	GTDB-Tk classification method	Normalized read coverage	Completeness (%)	Contamination (%)	Quality	Silva-based 16S rRNA taxonomy	Ambiguous bases	Contigs	Predicted genes	Scaffolds	Coding density	GC	GC std	Length (bp)	Longest contig (bp)	Longest scaffold (bp)	Mean contig length (bp)	Mean scaffold length (bp)	N50 (contigs)	N50 (scaffolds)	Translation table	tRNAs decoding standard 20 AA	Selenocysteine tRNAs	Possible suppressor tRNAs	tRNAs with undetermined / unknown isotypes	Predicted pseudogenes	Total tRNAs	MAG Biosample accession number	MAG genome accession number
128-326_maxbin2_scaf2bin.003	128-326	d__Bacteria;p__Marinisomatota;c__Marinisomatia;o__Marinisomatales;f__J089;g__JAADGP01;s__			Marinisomatota bacterium	0.974983	taxonomic classification defined by topology and ANI	28.3834	96.64	1.1	High	No 16S rRNA in MAG	0	446	3085	446	0.876049	0.476153	0.0333543	3224425	64582	64582	7229.65	7229.65	15050	15050	11	49	0	1	2	4	56	SAMN27359627	JALUTR000000000
128-326_maxbin2_scaf2bin.013	128-326	d__Bacteria;p__Proteobacteria;c__Gammaproteobacteria;o__Thiohalomonadales_A;f__SZUA-152;g__SZUA-152;s__			Chromatiales bacterium	0.980559	taxonomic classification defined by topology and ANI	18.2997	64.24	2.01	Medium	No 16S rRNA in MAG	0	272	2270	272	0.850904	0.483689	0.0167689	2332129	47537	47537	8574	8574	14084	14084	11	38	0	0	0	0	38	SAMN27359628	JALUTS000000000
128-326_maxbin2_scaf2bin.035	128-326	d__Bacteria;p__Chloroflexota;c__Anaerolineae;o__B4-G1;f__;g__;s__			Anaerolineae bacterium	0.63326	taxonomic novelty determined using RED	105.492	89.55	1.21	Medium	Unclassified	0	183	4184	183	0.888656	0.660242	0.0407708	5190633	147653	147653	28364.1	28364.1	63459	63459	11	50	0	1	1	1	53	SAMN27359629	JALUTT000000000
128-326_maxbin2_scaf2bin.037	128-326	d__Bacteria;p__Patescibacteria;c__Paceibacteria;o__UBA9983;f__UBA9983;g__SZUA-82;s__			Candidatus Parcubacteria bacterium	0.953474	taxonomic classification defined by topology and ANI	14.4881	73.23	9.8	Medium	Unclassified	0	174	790	174	0.886214	0.446805	0.0237764	638885	36119	36119	3671.75	3671.75	6053	6053	11	48	0	0	0	0	48	SAMN27359630	JALUTU000000000
128-326_maxbin2_scaf2bin.043	128-326	d__Bacteria;p__CAIJMQ01;c__CAIJMQ01;o__CAIJMQ01;f__JAADFP01;g__;s__			Bacteria bacterium	0.771137	taxonomic classification defined by topology and ANI	8.55142	73.87	4.4	Medium	No 16S rRNA in MAG	0	620	1636	620	0.959069	0.455091	0.0301126	1193458	9011	9011	1924.93	1924.93	2092	2092	11	27	0	0	0	0	27	SAMN27359631	JALUTV000000000
128-326_maxbin2_scaf2bin.045	128-326	d__Bacteria;p__Proteobacteria;c__Gammaproteobacteria;o__Thiohalomonadales;f__UBA6429;g__;s__			Chromatiales bacterium	0.832343	taxonomic classification defined by topology and ANI	49.8224	95.54	8.93	High	No 16S rRNA in MAG	0	537	2932	537	0.900795	0.701057	0.0356186	2674771	33721	33721	4980.95	4980.95	7643	7643	11	40	0	0	0	0	40	SAMN27359632	JALUTW000000000
128-326_maxbin2_scaf2bin.048	128-326	d__Bacteria;p__Bipolaricaulota;c__Bipolaricaulia;o__Bipolaricaulales;f__Bipolaricaulaceae;g__UBA3571;s__			Candidatus Bipolaricaulota bacterium	0.976848	taxonomic classification defined by topology and ANI	12.5881	76.58	1.69	Medium	Bacteria;Acetothermia;Acetothermiia	0	450	1642	450	0.940192	0.682331	0.0164905	1309858	19281	19281	2910.8	2910.8	3623	3623	11	19	0	0	0	1	20	SAMN27359633	JALUTX000000000
128-326_maxbin2_scaf2bin.054	128-326	d__Bacteria;p__Desulfobacterota_C;c__Deferrisomatia;o__Deferrisomatales;f__Deferrisomataceae;g__Deferrisoma;s__			Bacteria bacterium	0.993479	taxonomic classification defined by topology and ANI	37.0484	98.32	4.03	High	No 16S rRNA in MAG	0	134	3763	134	0.884515	0.694415	0.0336579	4253368	238876	238876	31741.6	31741.6	68362	68362	11	44	0	1	0	0	45	SAMN27359634	JALUTY000000000
128-326_maxbin2_scaf2bin.055_VB	128-326	d__Bacteria;p__Proteobacteria;c__Gammaproteobacteria;o__DSM-100275;f__DSM-100275;g__;s__			Gammaproteobacteria bacterium	0.806769	taxonomic classification defined by topology and ANI	36.662	59.64	9.66	Medium	No 16S rRNA in MAG	0	599	2064	599	0.908401	0.743816	0.0248543	1584555	10869	10869	2645.33	2645.33	3049	3049	11	29	0	0	0	1	30	SAMN27359635	JALUTZ000000000
128-326_maxbin2_scaf2bin.065	128-326	d__Bacteria;p__Bipolaricaulota;c__Bipolaricaulia;o__RBG-16-55-9;f__RBG-16-55-9;g__;s__			Candidatus Bipolaricaulota bacterium	0.792712	taxonomic classification defined by topology and ANI	17.9412	78.66	0.49	Medium	Unclassified	0	373	2322	373	0.908216	0.669058	0.0243852	2170876	29461	29461	5820.04	5820.04	9113	9113	11	44	0	0	0	1	45	SAMN27359636	JALUUA000000000
128-326_maxbin2_scaf2bin.069	128-326	d__Archaea;p__Hydrothermarchaeota;c__Hydrothermarchaeia;o__Hydrothermarchaeales;f__BMS3B;g__JAADFX01;s__			Archaea archaeon	0.877885	taxonomic classification defined by topology and ANI	7.63522	58.29	7.01	Medium	Unclassified	0	579	1662	579	0.931425	0.536986	0.0480809	1040162	6155	6155	1796.48	1796.48	1876	1876	11	21	0	0	0	0	21	SAMN27359637	JALUUB000000000
128-326_maxbin2_scaf2bin.077	128-326	d__Archaea;p__Halobacteriota;c__Archaeoglobi;o__Archaeoglobales;f__Archaeoglobaceae;g__Geoglobus;s__			Geoglobus sp.	0.949908	taxonomic classification defined by topology and ANI	100.662	99.35	3.27	High	No 16S rRNA in MAG	0	326	2770	326	0.909622	0.437031	0.0279894	2249344	68303	68303	6899.83	6899.83	16175	16175	11	56	0	0	0	1	57	SAMN27359638	JALUUC000000000
128-326_maxbin2_scaf2bin.082	128-326	d__Bacteria;p__Actinobacteriota;c__Acidimicrobiia;o__UBA5794;f__;g__;s__			Acidimicrobiia bacterium	0.707468	taxonomic novelty determined using RED	33.6565	97.44	4.7	High	No 16S rRNA in MAG	0	289	3261	289	0.935974	0.694711	0.0167815	3040507	106536	106536	10520.8	10520.8	22968	22968	11	48	0	1	0	0	49	SAMN27359639	JALUUD000000000
128-326_maxbin2_scaf2bin.084	128-326	d__Archaea;p__Aenigmatarchaeota;c__Aenigmatarchaeia;o__Aenigmatarchaeales;f__JAADFI01;g__;s__			Candidatus Aenigmarchaeota archaeon	0.753112	taxonomic classification defined by topology and ANI	17.0946	67.47	2.34	Medium	No 16S rRNA in MAG	0	214	708	214	0.935418	0.556666	0.0279694	452415	7782	7782	2114.09	2114.09	2350	2350	11	37	0	0	0	0	37	SAMN27359640	JALUUE000000000
128-326_maxbin2_scaf2bin.089	128-326	d__Bacteria;p__Nitrospirota;c__Thermodesulfovibrionia;o__Thermodesulfovibrionales;f__JdFR-85;g__BMS3Bbin07;s__BMS3Bbin07 sp011051565			Thermodesulfovibrio sp.	N/A	taxonomic classification defined by topology and ANI	1789.57	98.64	0.91	High	Bacteria	0	81	2196	81	0.91258	0.585311	0.0252371	2276454	161989	161989	28104.4	28104.4	54653	54653	11	38	0	1	0	2	41	SAMN27359641	JALUUF000000000
128-326_maxbin2_scaf2bin.091	128-326	d__Bacteria;p__Proteobacteria;c__Gammaproteobacteria;o__Thiohalobacterales;f__DSM-19610;g__;s__			Thiohalobacter sp.	0.808047	taxonomic novelty determined using RED	24.8358	79.84	9.46	Medium	Bacteria;Proteobacteria;Gammaproteobacteria	0	310	2098	310	0.898458	0.646878	0.0177347	2078855	63588	63588	6705.98	6705.98	10045	10045	11	27	0	0	0	0	27	SAMN27359642	JALUUG000000000
128-326_maxbin2_scaf2bin.117	128-326	d__Bacteria;p__Proteobacteria;c__Gammaproteobacteria;o__Thiohalomonadales_A;f__;g__;s__			Gammaproteobacteria bacterium	0.737463	taxonomic novelty determined using RED	19.1398	63.5	1.02	Medium	No 16S rRNA in MAG	0	240	2665	240	0.870286	0.415561	0.0308263	2648432	142077	142077	11035.1	11035.1	31113	31113	11	17	0	0	1	0	18	SAMN27359643	JALUUH000000000
128-326_maxbin2_scaf2bin.121	128-326	d__Bacteria;p__Proteobacteria;c__Gammaproteobacteria;o__Thiohalomonadales;f__UBA6429;g__;s__			Chromatiales bacterium	0.81301	taxonomic classification fully defined by topology	9.15519	86.12	9.8	Medium	Unclassified	0	1094	3555	1094	0.877592	0.538521	0.035955	2860471	14361	14361	2614.69	2614.69	3053	3053	11	38	0	1	1	1	41	SAMN27359644	JALUUI000000000
128-326_metabat1_scaf2bin.001	128-326	d__Bacteria;p__Proteobacteria;c__Gammaproteobacteria;o__SZUA-140;f__SZUA-140;g__SZUA-140;s__			Gammaproteobacteria bacterium	0.895931	taxonomic classification defined by topology and ANI	30.7377	79.06	7.01	Medium	No 16S rRNA in MAG	0	397	2740	397	0.89353	0.611737	0.0245406	2665041	76768	76768	6712.95	6712.95	12760	12760	11	35	0	0	0	0	35	SAMN27359645	JALUUJ000000000
128-326_metabat1_scaf2bin.003	128-326	d__Bacteria;p__Acidobacteriota;c__Mor1;o__J045;f__J045;g__;s__			Acidobacteria bacterium	0.762751	taxonomic novelty determined using RED	19.7656	85.38	5.33	Medium	No 16S rRNA in MAG	0	818	4263	818	0.911674	0.61062	0.0187662	4378422	63575	63575	5352.59	5352.59	7969	7969	11	46	0	1	1	0	48	SAMN27359646	JALUUK000000000
128-326_metabat1_scaf2bin.009	128-326	d__Bacteria;p__Planctomycetota;c__UBA1135;o__UBA2386;f__GCA-002748355;g__;s__			Planctomycetes bacterium	0.799541	taxonomic classification defined by topology and ANI	18.5322	96.02	1.14	High	No 16S rRNA in MAG	0	86	2916	86	0.926195	0.668026	0.0202948	3694540	220144	220144	42959.8	42959.8	113037	113037	11	43	0	1	0	0	44	SAMN27359647	JALUUL000000000
128-326_metabat1_scaf2bin.014	128-326	d__Bacteria;p__Spirochaetota;c__Spirochaetia;o__SZUA-6;f__SZUA-6;g__;s__			Spirochaetales bacterium	0.81834	taxonomic novelty determined using RED	19.0902	96	0.8	High	No 16S rRNA in MAG	0	47	3073	47	0.934214	0.438899	0.0231719	3398510	587326	587326	72308.7	72308.7	161921	161921	11	36	0	0	0	0	36	SAMN27359648	JALUUM000000000
128-326_metabat1_scaf2bin.018	128-326	d__Bacteria;p__Planctomycetota;c__UBA1135;o__UBA1135;f__UBA1135;g__;s__			Planctomycetes bacterium	0.854813	taxonomic classification fully defined by topology	11.692	93.84	3.76	High	No 16S rRNA in MAG	0	664	3136	664	0.943309	0.726303	0.0225698	3216091	32837	32837	4843.51	4843.51	6470	6470	11	38	0	0	0	1	39	SAMN27359649	JALUUN000000000
128-326_metabat1_scaf2bin.025	128-326	d__Bacteria;p__Nitrospirota;c__Thermodesulfovibrionia;o__SZUA-242;f__SZUA-242;g__;s__			Nitrospirae bacterium	0.716156	taxonomic classification defined by topology and ANI	59.034	97.27	2.73	High	Unclassified	0	121	2497	121	0.905365	0.455124	0.0197862	2697259	118291	118291	22291.4	22291.4	35999	35999	11	44	0	1	1	0	46	SAMN27359650	JALUUO000000000
128-326_metabat1_scaf2bin.027	128-326	d__Bacteria;p__Bacteroidota;c__SZUA-365;o__SZUA-365;f__JAADGX01;g__JAADGX01;s__			Bacteroidetes bacterium	0.94058	taxonomic classification defined by topology and ANI	15.6979	64.75	2.46	Medium	No 16S rRNA in MAG	0	533	2451	533	0.914385	0.556337	0.0282264	2589108	38022	38022	4857.61	4857.61	6159	6159	11	28	0	0	0	0	28	SAMN27359651	JALUUP000000000
128-326_metabat1_scaf2bin.028	128-326	d__Bacteria;p__Bipolaricaulota;c__Bipolaricaulia;o__Bipolaricaulales;f__Bipolaricaulaceae;g__UBA3571;s__			Candidatus Bipolaricaulota bacterium	0.985794	taxonomic classification defined by topology and ANI	14.246	68.72	6.37	Medium	Bacteria;Acetothermia;Acetothermiia	0	461	1737	461	0.930514	0.630701	0.0254665	1347062	12760	12760	2922.04	2922.04	2992	2992	11	41	0	0	0	1	42	SAMN27359652	JALUUQ000000000
128-326_metabat1_scaf2bin.031	128-326	d__Bacteria;p__Proteobacteria;c__Gammaproteobacteria;o__SZUA-140;f__SZUA-140;g__SZUA-76;s__SZUA-76 sp011053135			Gammaproteobacteria bacterium	N/A	taxonomic classification defined by topology and ANI	22.3488	88.6	7.18	Medium	No 16S rRNA in MAG	0	356	2427	356	0.903888	0.519973	0.0266422	2343733	48678	48678	6583.52	6583.52	8700	8700	11	36	0	0	0	0	36	SAMN27359653	JALUUR000000000
128-326_metabat1_scaf2bin.035	128-326	d__Bacteria;p__Desulfobacterota_F;c__GWC2-55-46;o__GWC2-55-46;f__DRQE01;g__;s__			Bacteria bacterium	0.73942	taxonomic classification defined by topology and ANI	27.0731	92.58	5.04	High	Unclassified	0	155	2183	155	0.872513	0.569127	0.0237276	2253234	113934	113934	14537	14537	26052	26052	11	45	0	0	1	2	48	SAMN27359654	JALUUS000000000
128-326_metabat1_scaf2bin.042	128-326	d__Bacteria;p__Proteobacteria;c__Alphaproteobacteria;o__Rhodobacterales;f__Rhodobacteraceae;g__UBA3077;s__			Rhodobacteraceae bacterium	0.959331	ANI	10.5144	67.12	3.29	Medium	No 16S rRNA in MAG	0	600	2200	600	0.909697	0.589058	0.0224574	1788836	9079	9079	2981.39	2981.39	3218	3218	11	11	0	0	0	1	12	SAMN27359655	JALUUT000000000
128-326_metabat1_scaf2bin.045	128-326	d__Archaea;p__Hydrothermarchaeota;c__Hydrothermarchaeia;o__Hydrothermarchaeales;f__Hydrothermarchaeaceae;g__;s__			Archaea archaeon	0.598409	taxonomic classification defined by topology and ANI	15.1514	88.71	0	Medium	Unclassified	0	265	2046	265	0.922587	0.520928	0.0402305	1597295	32938	32938	6027.53	6027.53	7462	7462	11	45	0	0	0	0	45	SAMN27359656	JALUUU000000000
128-326_metabat1_scaf2bin.046	128-326	d__Archaea;p__Hydrothermarchaeota;c__Hydrothermarchaeia;o__Hydrothermarchaeales;f__BMS3B;g__JAADFH01;s__			Archaea archaeon	0.956441	taxonomic classification defined by topology and ANI	152.432	95.33	1.87	High	Unclassified	0	203	1673	203	0.945992	0.610161	0.0225583	1353924	41640	41640	6669.58	6669.58	8693	8693	11	38	0	0	0	0	38	SAMN27359657	JALUUV000000000
128-326_metabat1_scaf2bin.051	128-326	d__Archaea;p__Nanoarchaeota;c__Nanoarchaeia;o__Pacearchaeales;f__GW2011-AR1;g__;s__			Candidatus Pacearchaeota archaeon	0.844715	taxonomic classification fully defined by topology	20.238	68.93	0.93	Medium	Unclassified	0	79	962	79	0.903234	0.362184	0.0156966	802904	72494	72494	10163.3	10163.3	17362	17362	11	37	0	0	0	0	37	SAMN27359658	JALUUW000000000
128-326_metabat1_scaf2bin.052	128-326	d__Bacteria;p__Patescibacteria;c__Microgenomatia;o__UBA12405;f__UBA12405;g__;s__			Candidatus Shapirobacteria bacterium	0.723773	taxonomic classification defined by topology and ANI	13.4295	62.77	1.72	Medium	Unclassified	0	106	854	106	0.913184	0.428344	0.0270758	774752	34406	34406	7308.98	7308.98	11727	11727	11	42	0	0	0	0	42	SAMN27359659	JALUUX000000000
128-326_metabat2_scaf2bin.007	128-326	d__Bacteria;p__Proteobacteria;c__Gammaproteobacteria;o__Chromatiales;f__Sedimenticolaceae;g__DRKS01;s__DRKS01 sp011051655			Sedimenticola sp.	N/A	taxonomic classification defined by topology and ANI	19.2283	74.5	5	Medium	No 16S rRNA in MAG	0	668	2493	668	0.908147	0.627624	0.0342669	2232837	13466	13466	3342.57	3342.57	3810	3810	11	29	0	0	0	2	31	SAMN27359660	JALUUY000000000
128-326_metabat2_scaf2bin.009	128-326	d__Bacteria;p__Proteobacteria;c__Gammaproteobacteria;o__SZUA-21;f__SZUA-21;g__SZUA-21;s__			Gammaproteobacteria bacterium	0.882016	taxonomic classification defined by topology and ANI	21.7611	86.55	5.01	Medium	No 16S rRNA in MAG	0	584	3177	584	0.874229	0.560122	0.0253598	3042051	44830	44830	5208.99	5208.99	7289	7289	11	22	0	0	0	0	22	SAMN27359661	JALUUZ000000000
128-326_metabat2_scaf2bin.012	128-326	d__Bacteria;p__Nitrospirota;c__Nitrospiria;o__Nitrospirales;f__UBA8639;g__SPGG5;s__			Nitrospirales bacterium	0.919564	taxonomic classification defined by topology and ANI	13.8382	82.25	5.37	Medium	No 16S rRNA in MAG	0	846	3414	846	0.882075	0.536403	0.0228381	3013965	25802	25802	3562.61	3562.61	3957	3957	11	31	0	0	0	0	31	SAMN27359662	JALUVA000000000
128-326_metabat2_scaf2bin.016	128-326	d__Bacteria;p__CAIJMQ01;c__CAIJMQ01;o__CAIJMQ01;f__JAADFP01;g__JAADFP01;s__			Bacteria bacterium	0.971568	taxonomic classification defined by topology and ANI	99.431	90.86	3.23	High	No 16S rRNA in MAG	0	307	1987	307	0.914303	0.452036	0.027046	1934367	59390	59390	6300.87	6300.87	11476	11476	11	41	0	0	1	0	42	SAMN27359663	JALUVB000000000
128-326_metabat2_scaf2bin.019	128-326	d__Bacteria;p__KSB1;c__UBA2214;o__DRLW01;f__;g__;s__			Bacteria bacterium	0.663549	taxonomic novelty determined using RED	14.2877	66.4	0.71	Medium	No 16S rRNA in MAG	0	972	2646	972	0.877069	0.538263	0.0343336	2458210	14633	14633	2529.02	2529.02	2524	2524	11	13	0	1	0	0	14	SAMN27359664	JALUVC000000000
128-326_metabat2_scaf2bin.021	128-326	d__Bacteria;p__Desulfobacterota_F;c__;o__;f__;g__;s__			Bacteria bacterium	0.398316	taxonomic novelty determined using RED	10.4917	78.73	3.78	Medium	No 16S rRNA in MAG	0	552	2471	552	0.879747	0.43369	0.0240735	2248750	35832	35832	4073.82	4073.82	4687	4687	11	28	0	0	1	0	29	SAMN27359665	JALUVD000000000
128-326_metabat2_scaf2bin.022	128-326	d__Bacteria;p__Proteobacteria;c__Alphaproteobacteria;o__;f__;g__;s__			Sneathiellales bacterium	0.691667	taxonomic classification fully defined by topology	16.3988	82.57	5.57	Medium	No 16S rRNA in MAG	0	868	3617	868	0.918141	0.695893	0.0241808	3243316	17556	17556	3736.54	3736.54	4283	4283	11	27	0	0	0	0	27	SAMN27359666	JALUVE000000000
128-326_metabat2_scaf2bin.026	128-326	d__Bacteria;p__Thermosulfidibacterota;c__Thermosulfidibacteria;o__Thermosulfidibacterales;f__B14-G1;g__B14-G1;s__			Bacteria bacterium	0.932023	taxonomic novelty determined using RED	17.0918	88.48	3.25	Medium	No 16S rRNA in MAG	0	190	2084	190	0.933406	0.579597	0.0238589	1938334	62616	62616	10201.8	10201.8	17139	17139	11	37	0	1	0	2	40	SAMN27359667	JALUVF000000000
128-326_metabat2_scaf2bin.029	128-326	d__Bacteria;p__Omnitrophota;c__Koll11;o__UBA10015;f__Kpj58rc;g__UBA12451;s__			Candidatus Omnitrophica bacterium	0.856617	taxonomic classification defined by topology and ANI	9.92499	71.51	4.54	Medium	No 16S rRNA in MAG	0	401	1735	401	0.935749	0.540042	0.0340456	1526813	19672	19672	3807.51	3807.51	4372	4372	11	30	0	0	0	0	30	SAMN27359668	JALUVG000000000
128-326_metabat2_scaf2bin.030	128-326	d__Bacteria;p__Proteobacteria;c__Gammaproteobacteria;o__JAADHS01;f__JAADHS01;g__;s__			Gammaproteobacteria bacterium	0.788807	taxonomic classification defined by topology and ANI	10.5879	80.72	4.88	Medium	No 16S rRNA in MAG	0	972	3398	972	0.839049	0.5884	0.0273402	3268471	33302	33302	3362.62	3362.62	3709	3709	11	16	0	0	0	0	16	SAMN27359669	JALUVH000000000
128-326_metabat2_scaf2bin.032	128-326	d__Bacteria;p__Planctomycetota;c__UBA1135;o__UBA1135;f__UBA1135;g__GCA-2746235;s__			Planctomycetes bacterium	0.861998	taxonomic classification defined by topology and ANI	14.4564	87.63	2.69	Medium	No 16S rRNA in MAG	0	270	2245	270	0.945501	0.726204	0.0229013	2469702	74187	74187	9147.04	9147.04	15442	15442	11	38	0	1	0	0	39	SAMN27359670	JALUVI000000000
128-326_metabat2_scaf2bin.035	128-326	d__Bacteria;p__Nitrospirota;c__Nitrospiria;o__SBBL01;f__JAADHI01;g__JAADHI01;s__			Nitrospira bacterium	0.927484	taxonomic classification defined by topology and ANI	12.7664	96.76	2.05	High	No 16S rRNA in MAG	0	196	2619	196	0.906428	0.501606	0.0212183	2679406	70237	70237	13670.4	13670.4	26299	26299	11	50	0	0	0	0	50	SAMN27359671	JALUVJ000000000
128-326_metabat2_scaf2bin.045	128-326	d__Bacteria;p__Proteobacteria;c__Gammaproteobacteria;o__Arenicellales;f__HyVt-429;g__;s__			Gammaproteobacteria bacterium	0.758072	taxonomic novelty determined using RED	16.3066	77.87	6.86	Medium	No 16S rRNA in MAG	0	590	2238	590	0.908898	0.719696	0.0301064	1967362	17009	17009	3334.51	3334.51	3568	3568	11	25	0	0	0	0	25	SAMN27359672	JALUVK000000000
128-326_metabat2_scaf2bin.052	128-326	d__Bacteria;p__Proteobacteria;c__Gammaproteobacteria;o__AKS1;f__AKS1;g__;s__			Gammaproteobacteria bacterium	0.729092	taxonomic classification defined by topology and ANI	18.3662	63.79	5.9	Medium	No 16S rRNA in MAG	0	395	2957	395	0.861142	0.421649	0.0253477	2691664	92803	92803	6814.34	6814.34	14571	14571	11	40	0	0	0	0	40	SAMN27359673	JALUVL000000000
128-326_metabat2_scaf2bin.053	128-326	d__Bacteria;p__Proteobacteria;c__Alphaproteobacteria;o__Geminicoccales;f__Geminicoccaceae;g__;s__			Alphaproteobacteria bacterium	0.855882	taxonomic classification fully defined by topology	18.2896	93.1	4.46	High	No 16S rRNA in MAG	0	470	3459	470	0.927883	0.706918	0.0167153	3282164	67173	67173	6983.33	6983.33	9724	9724	11	38	0	0	0	0	38	SAMN27359674	JALUVM000000000
128-326_metabat2_scaf2bin.057	128-326	d__Bacteria;p__Aquificota;c__Aquificae;o__Aquificales;f__Aquificaceae;g__Hydrogenivirga;s__Hydrogenivirga aeolicus_A			Aquificaceae bacterium	N/A	taxonomic classification defined by topology and ANI	24.7483	82.47	4.95	Medium	No 16S rRNA in MAG	0	398	1640	398	0.960941	0.560999	0.0194454	1227132	16191	16191	3083.25	3083.25	3442	3442	11	30	0	1	0	0	31	SAMN27359675	JALUVN000000000
128-326_metabat2_scaf2bin.059_VB	128-326	d__Bacteria;p__Acidobacteriota;c__Acidobacteriae;o__Bryobacterales;f__Bryobacteraceae;g__DRWS01;s__			Solibacteraceae bacterium	0.861052	taxonomic classification defined by topology and ANI	42.2526	68.95	7.76	Medium	No 16S rRNA in MAG	0	802	3354	802	0.914686	0.674097	0.0162559	3213190	30049	30049	4006.47	4006.47	4662	4662	11	26	0	0	0	0	26	SAMN27359676	JALUVO000000000
128-326_metabat2_scaf2bin.060	128-326	d__Bacteria;p__KSB1;c__UBA2214;o__DRLW01;f__DRLW01;g__DRLW01;s__DRLW01 sp011375275			Bacteria bacterium	N/A	taxonomic classification defined by topology and ANI	23.6483	61.81	1.93	Medium	No 16S rRNA in MAG	0	959	2419	959	0.859475	0.54789	0.0289606	2298235	10211	10211	2396.49	2396.49	2406	2406	11	14	0	0	1	1	16	SAMN27359677	JALUVP000000000
128-326_metabat2_scaf2bin.061	128-326	d__Bacteria;p__Proteobacteria;c__Alphaproteobacteria;o__Rhodobacterales;f__Rhodobacteraceae;g__;s__			Rhodobacteraceae bacterium	0.823916	taxonomic novelty determined using RED	23.8359	65.68	8.23	Medium	Bacteria;Proteobacteria;Alphaproteobacteria;Rhodobacterales;Rhodobacteraceae	0	734	2579	734	0.917567	0.675733	0.0248027	2058047	14295	14295	2803.88	2803.88	2903	2903	11	17	0	0	0	0	17	SAMN27359678	JALUVQ000000000
128-326_metabat2_scaf2bin.065	128-326	d__Bacteria;p__KSB1;c__UBA2214;o__UBA2214;f__JAADGR01;g__;s__			Bacteria bacterium	0.764314	taxonomic novelty determined using RED	13.6616	64.15	7.61	Medium	No 16S rRNA in MAG	0	1336	3844	1336	0.893492	0.484848	0.0271392	3667691	10848	10848	2745.28	2745.28	2816	2816	11	27	0	0	0	0	27	SAMN27359679	JALUVR000000000
128-326_metabat2_scaf2bin.066_VB	128-326	d__Bacteria;p__Proteobacteria;c__Gammaproteobacteria;o__Thiohalomonadales;f__UBA6429;g__HyVt-448;s__			Chromatiales bacterium	0.940688	taxonomic classification defined by topology and ANI	54.2457	76.7	2.83	Medium	Bacteria;Proteobacteria;Gammaproteobacteria;Ectothiorhodospirales;Thioalkalispiraceae;Thiohalophilus	0	195	2124	195	0.890975	0.651373	0.0166057	2061236	50483	50483	10570.4	10570.4	16157	16157	11	29	0	0	0	0	29	SAMN27359680	JALUVS000000000
128-326_metabat2_scaf2bin.069_VB	128-326	d__Bacteria;p__Patescibacteria;c__4484-211;o__4484-211;f__4484-211;g__;s__			Patescibacteria bacterium	0.726532	taxonomic classification defined by topology and ANI	9.66884	64.94	0	Medium	No 16S rRNA in MAG	0	149	750	149	0.919492	0.41789	0.0346598	670440	23691	23691	4499.6	4499.6	5389	5389	11	38	0	0	0	0	38	SAMN27359681	JALUVT000000000
128-326_metabat2_scaf2bin.073	128-326	d__Archaea;p__Hydrothermarchaeota;c__Hydrothermarchaeia;o__Hydrothermarchaeales;f__BMS3B;g__JAADFX01;s__			Archaea archaeon	0.897702	taxonomic classification defined by topology and ANI	122.625	96.26	2.8	High	Unclassified	0	180	2267	180	0.928138	0.559976	0.0299997	1897469	75424	75424	10541.5	10541.5	18377	18377	11	48	0	0	0	0	48	SAMN27359682	JALUVU000000000
128-326_metabat2_scaf2bin.075	128-326	d__Bacteria;p__KSB1;c__UBA2214;o__JdFR-76;f__JdFR-76;g__;s__			Bacteria bacterium	0.756983	taxonomic classification defined by topology and ANI	9.85261	51.44	2.75	Medium	No 16S rRNA in MAG	0	729	1982	729	0.868594	0.571634	0.0298571	1903184	9407	9407	2610.68	2610.68	2639	2639	11	8	0	0	1	0	9	SAMN27359683	JALUVV000000000
128-326_metabat2_scaf2bin.076	128-326	d__Bacteria;p__Patescibacteria;c__ABY1;o__BM507;f__SZUA-104;g__SZUA-104;s__			Candidatus Falkowbacteria bacterium	0.926753	taxonomic classification defined by topology and ANI	118.993	67.33	0	Medium	No 16S rRNA in MAG	0	135	923	135	0.845748	0.43526	0.0310143	932765	36542	36542	6909.37	6909.37	10641	10641	11	37	0	0	0	1	38	SAMN27359684	JALUVW000000000
128-326_metabat2_scaf2bin.077	128-326	d__Bacteria;p__Proteobacteria;c__Gammaproteobacteria;o__Thiohalomonadales;f__UBA6429;g__;s__			Chromatiales bacterium	0.80625	taxonomic classification fully defined by topology	23.7846	74.31	5.84	Medium	No 16S rRNA in MAG	0	569	2258	569	0.892491	0.654135	0.0246241	1937075	15735	15735	3404.35	3404.35	3645	3645	11	32	0	1	0	1	34	SAMN27359685	JALUVX000000000
128-326_metabat2_scaf2bin.078	128-326	d__Bacteria;p__Bacteroidota;c__Bacteroidia;o__J057;f__J057;g__J057;s__			Bacteroidetes bacterium	0.897105	taxonomic classification defined by topology and ANI	9.32297	73.29	2.09	Medium	No 16S rRNA in MAG	0	1431	5425	1431	0.870301	0.413838	0.0216979	5442920	17078	17078	3803.58	3803.58	4316	4316	11	24	0	0	0	0	24	SAMN27359686	JALUVY000000000
128-326_metabat2_scaf2bin.081	128-326	d__Bacteria;p__Nitrospinota;c__Nitrospinia;o__Nitrospinales;f__Nitrospinaceae;g__;s__			Nitrospinaceae bacterium	0.743824	taxonomic classification fully defined by topology	10.9178	61.55	6.98	Medium	No 16S rRNA in MAG	0	762	2430	762	0.902616	0.611567	0.0309036	1992099	17957	17957	2614.3	2614.3	2660	2660	11	20	0	0	0	0	20	SAMN27359687	JALUVZ000000000
128-326_metabat2_scaf2bin.084_VB	128-326	d__Bacteria;p__KSB1;c__UBA2214;o__DRLW01;f__;g__;s__			Bacteria bacterium	0.658282	taxonomic novelty determined using RED	13.2669	52.4	4.34	Medium	Unclassified	0	868	2540	868	0.915556	0.521569	0.0263999	2264672	7830	7830	2609.07	2609.07	2659	2659	11	8	0	0	0	0	8	SAMN27359688	JALUWA000000000
128-326_metabat2_scaf2bin.085	128-326	d__Archaea;p__Halobacteriota;c__Archaeoglobi;o__Archaeoglobales;f__Archaeoglobaceae;g__Ferroglobus;s__			Archaeoglobaceae archaeon	0.961847	taxonomic classification defined by topology and ANI	15.6892	61.96	1.31	Medium	No 16S rRNA in MAG	0	406	1653	406	0.928809	0.437489	0.019639	1105980	22270	22270	2724.09	2724.09	2824	2824	11	18	0	0	0	1	19	SAMN27359689	JALUWB000000000
128-326_metabat2_scaf2bin.087	128-326	d__Archaea;p__Halobacteriota;c__Archaeoglobi;o__Archaeoglobales;f__Archaeoglobaceae;g__Geoglobus;s__			Geoglobus sp.	0.948231	taxonomic classification defined by topology and ANI	28.0656	95.86	8.23	High	Archaea;Halobacterota;Archaeoglobi;Archaeoglobales;Archaeoglobaceae	0	574	3764	574	0.900031	0.433107	0.026663	2767510	26815	26815	4821.45	4821.45	6407	6407	11	61	0	0	0	2	63	SAMN27359690	JALUWC000000000
128-326_metabat2_scaf2bin.090	128-326	d__Bacteria;p__Nitrospirota;c__Thermodesulfovibrionia;o__Thermodesulfovibrionales;f__JdFR-85;g__JAADHP01;s__JAADHP01 sp011321725			Thermodesulfovibrio sp.	N/A	taxonomic classification defined by topology and ANI	33.0422	97.95	1.09	High	Unclassified	0	376	3022	376	0.908735	0.470902	0.027672	2793364	48008	48008	7429.16	7429.16	10400	10400	11	35	0	1	0	0	36	SAMN27359691	JALUWD000000000
128-326_metabat2_scaf2bin.091	128-326	d__Bacteria;p__Chloroflexota;c__Anaerolineae;o__Anaerolineales;f__JABWBV01;g__JABWBV01;s__			Anaerolineales bacterium	0.866895	taxonomic classification defined by topology and ANI	19.3467	85.42	6.09	Medium	No 16S rRNA in MAG	0	601	3580	601	0.880949	0.606101	0.0315258	3740941	34680	34680	6224.53	6224.53	8015	8015	11	42	0	1	0	0	43	SAMN27359692	JALUWE000000000
131-447_maxbin2_scaf2bin.013	131-447	d__Bacteria;p__Proteobacteria;c__Zetaproteobacteria;o__Mariprofundales;f__Mariprofundaceae;g__Mariprofundus;s__			Mariprofundus sp.	0.922561	taxonomic classification defined by topology and ANI	96.718	96.01	3.55	High	No 16S rRNA in MAG	0	413	3126	413	0.883936	0.509777	0.0573978	2868333	47931	47931	6945.12	6945.12	14881	14881	11	40	0	0	1	0	41	SAMN27359693	JALUWF000000000
131-447_maxbin2_scaf2bin.017	131-447	d__Bacteria;p__Proteobacteria;c__Alphaproteobacteria;o__Micavibrionales;f__Micavibrionaceae;g__UBA6929;s__UBA6929 sp002448815			Micavibrio sp.	N/A	taxonomic classification defined by topology and ANI	22.4384	88.7	1.88	Medium	Unclassified	0	67	1777	67	0.92163	0.480527	0.0173716	1811502	173736	173736	27037.3	27037.3	56770	56770	11	36	0	0	0	0	36	SAMN27359694	JALUWG000000000
131-447_maxbin2_scaf2bin.021	131-447	d__Bacteria;p__Proteobacteria;c__Zetaproteobacteria;o__Mariprofundales;f__Mariprofundaceae;g__Ghiorsea;s__			Ghiorsea sp.	0.983258	taxonomic classification defined by topology and ANI	24.2159	88.24	5.21	Medium	Bacteria;Proteobacteria;Zetaproteobacteria;Mariprofundales;Mariprofundaceae;Mariprofundus	0	331	2290	331	0.930882	0.419332	0.017036	2021911	43816	43816	6108.49	6108.49	9346	9346	11	25	0	0	0	1	26	SAMN27359695	JALUWH000000000
131-447_maxbin2_scaf2bin.031_VB	131-447	d__Bacteria;p__Proteobacteria;c__Zetaproteobacteria;o__Mariprofundales;f__Mariprofundaceae;g__GCA-2401635;s__			Mariprofundaceae bacterium	0.897895	taxonomic classification defined by topology and ANI	72.1891	75.52	8.62	Medium	No 16S rRNA in MAG	0	523	2160	523	0.924793	0.469084	0.0230822	1811698	26347	26347	3464.05	3464.05	4663	4663	11	34	0	0	0	0	34	SAMN27359696	JALUWI000000000
131-447_maxbin2_scaf2bin.038_VB	131-447	d__Bacteria;p__Proteobacteria;c__Alphaproteobacteria;o__Caulobacterales;f__Hyphomonadaceae;g__Henriciella;s__			Henriciella sp.	0.992029	taxonomic classification defined by topology and ANI	21.3433	85.92	3.02	Medium	No 16S rRNA in MAG	0	327	3541	327	0.916697	0.555325	0.0153925	3367231	95280	95280	10297.3	10297.3	16716	16716	11	33	0	0	0	1	34	SAMN27359697	JALUWJ000000000
131-447_maxbin2_scaf2bin.050	131-447	d__Archaea;p__Thermoproteota;c__Thermoproteia;o__Sulfolobales;f__Pyrodictiaceae;g__Hyperthermus;s__			Pyrodictiaceae archaeon	0.873944	taxonomic classification defined by topology and ANI	7.27946	78.5	2.11	Medium	No 16S rRNA in MAG	0	674	2360	674	0.867343	0.501396	0.0473423	1600509	18050	18050	2374.64	2374.64	2650	2650	11	38	0	0	0	4	42	SAMN27359698	JALUWK000000000
131-447_maxbin2_scaf2bin.054	131-447	d__Bacteria;p__Campylobacterota;c__Campylobacteria;o__Campylobacterales;f__Nitratiruptoraceae;g__Nitratiruptor;s__			Campylobacterales bacterium	0.928327	taxonomic classification defined by topology and ANI	9.28535	62.76	9.36	Medium	No 16S rRNA in MAG	0	692	1891	692	0.93255	0.470659	0.0802746	1301432	9489	9489	1880.68	1880.68	1881	1881	11	7	0	0	0	0	7	SAMN27359699	JALUWL000000000
131-447_maxbin2_scaf2bin.057	131-447	d__Bacteria;p__Campylobacterota;c__Campylobacteria;o__Nautiliales;f__Nautiliaceae;g__;s__			Campylobacterales bacterium	0.897072	taxonomic classification fully defined by topology	107.725	74.57	1.41	Medium	No 16S rRNA in MAG	0	171	1300	171	0.939599	0.291796	0.0284421	1139294	57471	57471	6662.54	6662.54	12549	12549	11	13	0	0	0	0	13	SAMN27359700	JALUWM000000000
131-447_maxbin2_scaf2bin.058	131-447	d__Bacteria;p__Proteobacteria;c__Zetaproteobacteria;o__Mariprofundales;f__Mariprofundaceae;g__;s__			Mariprofundaceae bacterium	0.85359	taxonomic classification fully defined by topology	13.5241	65.63	6.61	Medium	No 16S rRNA in MAG	0	665	1567	665	0.925374	0.661868	0.0778765	1101718	5871	5871	1656.72	1656.72	1667	1667	11	20	0	0	0	0	20	SAMN27359701	JALUWN000000000
131-447_maxbin2_scaf2bin.059	131-447	d__Bacteria;p__Patescibacteria;c__Gracilibacteria;o__BD1-5;f__UBA6164;g__UBA6164;s__			Candidatus Gracilibacteria bacterium	0.914365	taxonomic classification defined by topology and ANI	71.5224	80.22	2.25	Medium	No 16S rRNA in MAG	0	504	3003	504	0.910093	0.235579	0.0508432	2701370	200733	200733	5359.86	5359.86	11505	11505	4	36	0	1	0	0	37	SAMN27359702	JALUWO000000000
131-447_maxbin2_scaf2bin.066	131-447	d__Bacteria;p__Campylobacterota;c__Campylobacteria;o__Campylobacterales;f__JAADDL01;g__JAADDL01;s__			Campylobacteraceae bacterium	0.909006	taxonomic classification defined by topology and ANI	271.005	99.87	1.35	High	No 16S rRNA in MAG	0	157	2144	157	0.928625	0.31031	0.0312612	2073917	125792	125792	13209.7	13209.7	34912	34912	11	33	0	0	0	1	34	SAMN27359703	JALUWP000000000
131-447_maxbin2_scaf2bin.076	131-447	d__Archaea;p__Methanobacteriota;c__Thermococci;o__Thermococcales;f__Thermococcaceae;g__Thermococcus;s__			Thermococcus sp.	0.955416	taxonomic classification defined by topology and ANI	15.0223	99.5	0.5	High	Archaea;Euryarchaeota;Thermococci;Thermococcales;Thermococcaceae;Thermococcus	0	110	2204	110	0.897631	0.519222	0.089763	1949838	127350	127350	17725.8	17725.8	41218	41218	11	48	0	0	1	1	50	SAMN27359704	JALUWQ000000000
131-447_maxbin2_scaf2bin.078	131-447	d__Archaea;p__Methanobacteriota;c__Thermococci;o__Thermococcales;f__Thermococcaceae;g__Thermococcus;s__			Thermococcus sp.	0.943216	taxonomic classification defined by topology and ANI	7.12747	60.29	2.91	Medium	Unclassified	0	640	1716	640	0.903708	0.518175	0.0599401	1155504	17065	17065	1805.47	1805.47	1818	1818	11	22	0	0	0	0	22	SAMN27359705	JALUWR000000000
131-447_maxbin2_scaf2bin.085	131-447	d__Bacteria;p__Campylobacterota;c__Campylobacteria;o__Campylobacterales;f__Sulfurimonadaceae;g__Sulfurimonas;s__			Sulfurimonas sp.	0.958736	ANI	65.6295	70.69	2.86	Medium	No 16S rRNA in MAG	0	338	1415	338	0.951454	0.353765	0.0219332	1186122	30561	30561	3509.24	3509.24	4174	4174	11	33	0	0	0	1	34	SAMN27359706	JALUWS000000000
131-447_maxbin2_scaf2bin.089	131-447	d__Bacteria;p__Campylobacterota;c__Campylobacteria;o__Campylobacterales;f__Sulfurimonadaceae;g__Sulfurimonas;s__			Sulfurimonas sp.	0.974883	taxonomic classification defined by topology and ANI	11.587	93.18	8.54	High	No 16S rRNA in MAG	0	218	2220	218	0.940031	0.374331	0.035026	2035282	67747	67747	9336.16	9336.16	20127	20127	11	27	0	0	0	1	28	SAMN27359707	JALUWT000000000
131-447_maxbin2_scaf2bin.098	131-447	d__Bacteria;p__Campylobacterota;c__Campylobacteria;o__Campylobacterales;f__Sulfurimonadaceae;g__Sulfurimonas;s__			Sulfurimonas sp.	0.982544	taxonomic classification defined by topology and ANI	35.2914	84.33	8.99	Medium	No 16S rRNA in MAG	0	497	2230	497	0.947877	0.390362	0.0270557	1813797	20244	20244	3649.49	3649.49	4539	4539	11	32	0	0	0	1	33	SAMN27359708	JALUWU000000000
131-447_maxbin2_scaf2bin.111	131-447	d__Bacteria;p__Campylobacterota;c__Campylobacteria;o__Campylobacterales;f__Sulfurimonadaceae;g__Sulfurimonas;s__			Sulfurimonas sp.	0.957836	ANI	24.8285	83.59	4.54	Medium	No 16S rRNA in MAG	0	116	1958	116	0.950103	0.354648	0.0313341	1836457	120947	120947	15831.5	15831.5	29943	29943	11	30	0	0	0	1	31	SAMN27359709	JALUWV000000000
131-447_maxbin2_scaf2bin.112_VB	131-447	d__Bacteria;p__Campylobacterota;c__Campylobacteria;o__Campylobacterales;f__Sulfurimonadaceae;g__Sulfurimonas;s__			Sulfurimonas sp.	0.955443	ANI	16.6496	56.94	5.26	Medium	No 16S rRNA in MAG	0	241	1466	241	0.948451	0.356614	0.0149608	1285856	74677	74677	5335.5	5335.5	7310	7310	11	15	0	0	0	2	17	SAMN27359710	JALUWW000000000
131-447_maxbin2_scaf2bin.118	131-447	d__Bacteria;p__Planctomycetota;c__Phycisphaerae;o__Phycisphaerales;f__SM1A02;g__UBA1924;s__			Phycisphaerales bacterium	0.958011	taxonomic classification defined by topology and ANI	18.0634	93.18	0	High	Bacteria;Planctomycetota;Phycisphaerae;Phycisphaerales;Phycisphaeraceae;SM1A02	0	122	2687	122	0.910309	0.630847	0.0997552	3043485	296414	296414	24946.6	24946.6	93332	93332	11	43	0	0	0	2	45	SAMN27359711	JALUWX000000000
131-447_maxbin2_scaf2bin.133	131-447	d__Bacteria;p__Proteobacteria;c__Gammaproteobacteria;o__Thiohalobacterales;f__DSM-19610;g__Thiogranum;s__			Thiohalobacter sp.	0.948128	taxonomic classification defined by topology and ANI	18.7322	87.23	9.66	Medium	No 16S rRNA in MAG	0	747	3549	747	0.922151	0.589575	0.042259	3058777	32368	32368	4094.75	4094.75	6326	6326	11	33	0	0	0	1	34	SAMN27359712	JALUWY000000000
131-447_maxbin2_scaf2bin.134	131-447	d__Bacteria;p__Proteobacteria;c__Alphaproteobacteria;o__Sphingomonadales;f__Emcibacteraceae;g__Emcibacter_A;s__			Emcibacter sp.	0.970313	taxonomic classification defined by topology and ANI	17.4149	58.66	1.1	Medium	No 16S rRNA in MAG	0	199	1527	199	0.93319	0.539123	0.0308532	1506564	39851	39851	7570.67	7570.67	11904	11904	11	16	0	0	0	0	16	SAMN27359713	JALUWZ000000000
131-447_maxbin2_scaf2bin.136	131-447	d__Bacteria;p__Thermotogota;c__Thermotogae;o__Mesoaciditogales;f__Mesoaciditogaceae;g__;s__			Thermotogae bacterium	0.838231	taxonomic classification defined by topology and ANI	8.43448	73.27	0.96	Medium	Unclassified	0	654	1843	654	0.925163	0.408905	0.0322936	1374750	12281	12281	2102.06	2102.06	2231	2231	11	32	0	0	0	0	32	SAMN27359714	JALUXA000000000
131-447_maxbin2_scaf2bin.138	131-447	d__Bacteria;p__Campylobacterota;c__Campylobacteria;o__Campylobacterales;f__Sulfurovaceae;g__Sulfurovum;s__			Sulfurovum sp.	0.961851	ANI	14.6601	98.75	5.18	High	Bacteria;Campylobacterota;Campylobacteria;Campylobacterales;Arcobacteraceae;uncultured	0	87	2295	87	0.92833	0.458707	0.0245629	2203513	115422	115422	25327.7	25327.7	43795	43795	11	38	0	2	0	0	40	SAMN27359715	JALUXB000000000
131-447_metabat1_scaf2bin.003	131-447	d__Bacteria;p__Proteobacteria;c__Alphaproteobacteria;o__Rhodobacterales;f__Rhodobacteraceae;g__Pseudophaeobacter_A;s__			Pseudophaeobacter sp.	0.982339	taxonomic classification defined by topology and ANI	60.7282	99.57	0.54	High	No 16S rRNA in MAG	0	28	4093	28	0.901574	0.60058	0.0130019	4317092	843752	843752	154182	154182	467445	467445	11	47	0	0	0	1	48	SAMN27359716	JALUXC000000000
131-447_metabat1_scaf2bin.004	131-447	d__Bacteria;p__Proteobacteria;c__Gammaproteobacteria;o__Pseudomonadales;f__Pseudomonadaceae;g__Pseudomonas_D;s__Pseudomonas_D gallaeciensis			Pseudomonas sp.	N/A	taxonomic classification defined by topology and ANI	44.6136	98.71	1.38	High	No 16S rRNA in MAG	0	19	3915	19	0.904091	0.614147	0.0158399	4267519	1768242	1768242	224606	224606	633071	633071	11	48	0	1	0	0	49	SAMN27359717	JALUXD000000000
131-447_metabat1_scaf2bin.008	131-447	d__Bacteria;p__Proteobacteria;c__Alphaproteobacteria;o__Rhodobacterales;f__Rhodobacteraceae;g__Roseovarius;s__			Roseovarius sp.	0.996707	taxonomic classification defined by topology and ANI	29.0576	99.3	1.41	High	No 16S rRNA in MAG	0	34	3726	34	0.916435	0.629619	0.013867	3773193	655480	655480	110976	110976	448081	448081	11	39	0	0	0	0	39	SAMN27359718	JALUXE000000000
131-447_metabat1_scaf2bin.014	131-447	d__Bacteria;p__Bacteroidota;c__Bacteroidia;o__Flavobacteriales;f__Flavobacteriaceae;g__Mesoflavibacter;s__Mesoflavibacter zeaxanthinifaciens			Flavobacteriaceae bacterium	N/A	taxonomic classification defined by topology and ANI	10.1511	96.81	6.39	High	No 16S rRNA in MAG	0	388	2974	388	0.921492	0.313625	0.0184919	2874193	65065	65065	7407.71	7407.71	11956	11956	11	42	0	0	0	0	42	SAMN27359719	JALUXF000000000
131-447_metabat1_scaf2bin.020	131-447	d__Bacteria;p__Proteobacteria;c__Gammaproteobacteria;o__Xanthomonadales;f__Rhodanobacteraceae;g__Oleiagrimonas;s__			Rhodanobacteraceae bacterium	0.955377	taxonomic classification defined by topology and ANI	19.6381	98.97	1.36	High	Unclassified	0	54	2536	54	0.898485	0.644627	0.0121302	2804899	177236	177236	51942.6	51942.6	86821	86821	11	45	0	0	0	0	45	SAMN27359720	JALUXG000000000
131-447_metabat1_scaf2bin.027	131-447	d__Bacteria;p__Chloroflexota;c__Anaerolineae;o__Anaerolineales;f__DRMV01;g__DRMV01;s__			Anaerolineales bacterium	0.980695	taxonomic classification defined by topology and ANI	10.8521	91.82	5.56	High	Unclassified	0	277	2303	277	0.876267	0.632293	0.0230717	2481957	43164	43164	8960.13	8960.13	12228	12228	11	41	0	0	0	0	41	SAMN27359721	JALUXH000000000
131-447_metabat1_scaf2bin.036	131-447	d__Bacteria;p__Proteobacteria;c__Gammaproteobacteria;o__Thiomicrospirales;f__Thiomicrospiraceae;g__;s__			Piscirickettsiaceae bacterium	0.836824	taxonomic classification fully defined by topology	23.2803	89.43	3.61	Medium	No 16S rRNA in MAG	0	293	2082	293	0.924214	0.455685	0.0252315	1866648	40354	40354	6370.81	6370.81	8140	8140	11	35	0	0	0	0	35	SAMN27359722	JALUXI000000000
131-447_metabat1_scaf2bin.049	131-447	d__Bacteria;p__Campylobacterota;c__Desulfurellia;o__JAADFJ01;f__JAADFJ01;g__JAADFJ01;s__			Campylobacterales bacterium	0.86828	taxonomic classification defined by topology and ANI	10.6016	88.77	3.66	Medium	No 16S rRNA in MAG	0	262	1706	262	0.941036	0.404601	0.0194008	1509720	46134	46134	5762.29	5762.29	7688	7688	11	38	0	0	0	1	39	SAMN27359723	JALUXJ000000000
131-447_metabat1_scaf2bin.050	131-447	d__Archaea;p__Thermoproteota;c__Thermoproteia;o__Sulfolobales;f__Acidilobaceae;g__;s__			Acidilobaceae archaeon	0.862428	taxonomic novelty determined using RED	23.0905	98.1	2.22	High	Unclassified	0	87	1517	87	0.861001	0.40125	0.0269435	1439884	150908	150908	16550.4	16550.4	31797	31797	11	44	0	0	2	0	46	SAMN27359724	JALUXK000000000
131-447_metabat1_scaf2bin.051	131-447	d__Archaea;p__Thermoplasmatota;c__Thermoplasmata;o__Thermoplasmatales;f__Thermoplasmataceae;g__;s__			Thermoplasmatales archaeon	0.806738	taxonomic novelty determined using RED	21.758	97.67	2.02	High	Unclassified	0	76	1399	76	0.865991	0.450191	0.0269849	1405214	79116	79116	18489.7	18489.7	28997	28997	11	45	0	0	0	0	45	SAMN27359725	JALUXL000000000
131-447_metabat1_scaf2bin.058	131-447	d__Bacteria;p__Patescibacteria;c__Paceibacteria;o__UBA9983_A;f__UBA2163;g__C7867-001;s__			Candidatus Kaiserbacteria bacterium	0.944539	taxonomic classification defined by topology and ANI	9.65532	52.65	0.99	Medium	Unclassified	0	74	589	74	0.911883	0.516688	0.0155676	530769	26181	26181	7172.55	7172.55	9005	9005	11	39	0	0	0	0	39	SAMN27359726	JALUXM000000000
131-447_metabat2_scaf2bin.005	131-447	d__Bacteria;p__Proteobacteria;c__Zetaproteobacteria;o__Mariprofundales;f__Mariprofundaceae;g__Mariprofundus;s__			Mariprofundaceae bacterium	0.917285	taxonomic classification defined by topology and ANI	24.9458	92.37	6.37	High	Unclassified	0	324	2145	324	0.923991	0.586995	0.0271929	1965595	35608	35608	6066.65	6066.65	8744	8744	11	36	0	0	1	0	37	SAMN27359727	JALUXN000000000
131-447_metabat2_scaf2bin.017	131-447	d__Bacteria;p__Campylobacterota;c__Campylobacteria;o__Campylobacterales;f__Sulfurimonadaceae;g__Sulfurimonas;s__			Sulfurimonas sp.	0.969797	ANI	21.798	79.31	7.23	Medium	No 16S rRNA in MAG	0	469	2251	469	0.941875	0.360052	0.0202184	1809367	43721	43721	3857.93	3857.93	4263	4263	11	21	0	0	0	1	22	SAMN27359728	JALUXO000000000
131-447_metabat2_scaf2bin.020	131-447	d__Bacteria;p__Campylobacterota;c__Campylobacteria;o__Campylobacterales;f__Sulfurimonadaceae;g__Sulfurimonas;s__			Sulfurimonas sp.	0.939843	taxonomic classification defined by topology and ANI	37.6999	98.37	3.88	High	No 16S rRNA in MAG	0	134	2179	134	0.93383	0.352885	0.0183206	2063110	93963	93963	15396.3	15396.3	23817	23817	11	36	0	0	0	1	37	SAMN27359729	JALUXP000000000
131-447_metabat2_scaf2bin.022	131-447	d__Bacteria;p__Campylobacterota;c__Campylobacteria;o__Campylobacterales;f__Sulfurospirillaceae;g__JAADIZ01;s__			Campylobacteraceae bacterium	0.936557	taxonomic classification defined by topology and ANI	14.0094	93.33	4.9	High	No 16S rRNA in MAG	0	248	1967	248	0.94488	0.345438	0.0179071	1726916	36372	36372	6963.37	6963.37	9225	9225	11	34	0	0	0	0	34	SAMN27359730	JALUXQ000000000
131-447_metabat2_scaf2bin.028	131-447	d__Bacteria;p__Patescibacteria;c__Gracilibacteria;o__Absconditabacterales;f__X112;g__;s__			Candidatus Gracilibacteria bacterium	0.753083	taxonomic classification defined by topology and ANI	358.966	79.15	2.59	Medium	No 16S rRNA in MAG	0	103	868	103	0.925795	0.232817	0.0167947	830030	48269	48269	8058.54	8058.54	12965	12965	4	36	0	1	0	0	37	SAMN27359731	JALUXR000000000
131-447_metabat2_scaf2bin.029_VB	131-447	d__Bacteria;p__Campylobacterota;c__Campylobacteria;o__Campylobacterales;f__Sulfurimonadaceae;g__Sulfurimonas;s__			Sulfurimonas sp.	0.985641	taxonomic classification defined by topology and ANI	12.4973	80.21	1.43	Medium	No 16S rRNA in MAG	0	121	1626	121	0.951456	0.333383	0.0163972	1512170	48809	48809	12497.3	12497.3	20016	20016	11	22	0	0	0	1	23	SAMN27359732	JALUXS000000000
131-447_metabat2_scaf2bin.030	131-447	d__Bacteria;p__Campylobacterota;c__Campylobacteria;o__Campylobacterales;f__Sulfurospirillaceae;g__JAADIZ01;s__			Campylobacteraceae bacterium	0.923619	taxonomic classification defined by topology and ANI	12.8475	87.52	6.15	Medium	No 16S rRNA in MAG	0	207	2016	207	0.94206	0.326871	0.0161359	1860121	50418	50418	8986.09	8986.09	13298	13298	11	32	0	0	0	0	32	SAMN27359733	JALUXT000000000
131-447_metabat2_scaf2bin.031	131-447	d__Bacteria;p__Proteobacteria;c__Gammaproteobacteria;o__Ectothiorhodospirales;f__Acidihalobacteraceae;g__Acidihalobacter_A;s__			Acidihalobacter sp.	0.884104	taxonomic classification defined by topology and ANI	21.313	95.67	1.63	High	No 16S rRNA in MAG	0	73	2238	73	0.90843	0.565469	0.0429835	2266240	163295	163295	31044.4	31044.4	74285	74285	11	38	0	0	0	1	39	SAMN27359734	JALUXU000000000
131-447_metabat2_scaf2bin.035	131-447	d__Bacteria;p__Proteobacteria;c__Gammaproteobacteria;o__Enterobacterales;f__Alteromonadaceae;g__Alteromonas;s__			Alteromonadaceae bacterium	0.992371	taxonomic classification defined by topology and ANI	15.2704	97.76	7.95	High	No 16S rRNA in MAG	0	586	4725	586	0.899942	0.440831	0.0224164	4789470	136660	136660	8173.16	8173.16	16114	16114	11	52	0	0	0	0	52	SAMN27359735	JALUXV000000000
131-447_metabat2_scaf2bin.036	131-447	d__Bacteria;p__Proteobacteria;c__Gammaproteobacteria;o__Pseudomonadales;f__Halomonadaceae;g__Halomonas;s__Halomonas aquamarina			Halomonas sp.	N/A	taxonomic classification defined by topology and ANI	15.1102	98.28	0.43	High	Bacteria	0	84	3297	84	0.897915	0.569095	0.019944	3434714	192127	192127	40889.5	40889.5	69328	69328	11	57	0	0	0	2	59	SAMN27359736	JALUXW000000000
131-447_metabat2_scaf2bin.039	131-447	d__Bacteria;p__Proteobacteria;c__Gammaproteobacteria;o__21-64-14;f__21-64-14;g__BMS3Abin12;s__			Gammaproteobacteria bacterium	0.904224	taxonomic classification defined by topology and ANI	37.9881	98	2.55	High	No 16S rRNA in MAG	0	67	3001	67	0.883125	0.697416	0.0203082	3284417	387736	387736	49021.1	49021.1	132687	132687	11	45	0	0	0	0	45	SAMN27359737	JALUXX000000000
131-447_metabat2_scaf2bin.041	131-447	d__Bacteria;p__Campylobacterota;c__Campylobacteria;o__Campylobacterales;f__Sulfurimonadaceae;g__CAITKP01;s__			Helicobacteraceae bacterium	0.91059	taxonomic novelty determined using RED	1571.84	95.6	5.89	High	Bacteria;Campylobacterota;Campylobacteria;Campylobacterales;Sulfurimonadaceae;Sulfurimonas	0	234	1785	234	0.946597	0.352265	0.0194926	1619509	63543	63543	6920.98	6920.98	11677	11677	11	37	0	0	0	0	37	SAMN27359738	JALUXY000000000
131-447_metabat2_scaf2bin.046	131-447	d__Bacteria;p__Proteobacteria;c__Zetaproteobacteria;o__Mariprofundales;f__Mariprofundaceae;g__GCA-2401635;s__			Mariprofundaceae bacterium	0.970365	taxonomic classification defined by topology and ANI	24.6797	92.86	7.14	High	Bacteria;Proteobacteria;Zetaproteobacteria;Mariprofundales;Mariprofundaceae;Mariprofundus	0	274	2754	274	0.902043	0.430806	0.0159643	2570220	78587	78587	9380.36	9380.36	14693	14693	11	35	0	0	0	1	36	SAMN27359739	JALUXZ000000000
131-447_metabat2_scaf2bin.050	131-447	d__Bacteria;p__Proteobacteria;c__Gammaproteobacteria;o__SLND01;f__;g__;s__			Gammaproteobacteria bacterium	0.692626	taxonomic novelty determined using RED	27.3632	84.98	1.09	Medium	Unclassified	0	54	2062	54	0.91252	0.599484	0.0220082	2212141	179742	179742	40965.6	40965.6	86217	86217	11	46	0	0	0	0	46	SAMN27359740	JALUYA000000000
131-447_metabat2_scaf2bin.051	131-447	d__Bacteria;p__Campylobacterota;c__Campylobacteria;o__Campylobacterales;f__Sulfurovaceae;g__JAADEQ01;s__			Campylobacteraceae bacterium	0.917999	taxonomic classification defined by topology and ANI	17.4912	53.48	1.04	Medium	Bacteria;Campylobacterota;Campylobacteria;Campylobacterales;Sulfurovaceae;Sulfurovum	0	77	1148	77	0.8986	0.329026	0.0211875	1143820	59240	59240	14854.8	14854.8	24921	24921	11	20	0	0	0	1	21	SAMN27359741	JALUYB000000000
131-447_metabat2_scaf2bin.058	131-447	d__Bacteria;p__Campylobacterota;c__Campylobacteria;o__Nautiliales;f__Nautiliaceae;g__;s__			Campylobacterales bacterium	0.858658	taxonomic classification fully defined by topology	51.4477	95.93	5.94	High	No 16S rRNA in MAG	0	236	1697	236	0.963393	0.303636	0.0266599	1379743	43026	43026	5846.37	5846.37	7928	7928	11	31	0	0	0	0	31	SAMN27359742	JALUYC000000000
131-447_metabat2_scaf2bin.062	131-447	d__Bacteria;p__Proteobacteria;c__Gammaproteobacteria;o__Thiohalobacterales;f__Thiohalobacteraceae;g__;s__			Thiohalobacter sp.	0.818983	taxonomic classification defined by topology and ANI	8.08916	68.67	1.53	Medium	No 16S rRNA in MAG	0	482	1799	482	0.923695	0.688676	0.0267154	1533025	14535	14535	3180.55	3180.55	3481	3481	11	25	0	0	0	1	26	SAMN27359743	JALUYD000000000
131-447_metabat2_scaf2bin.063	131-447	d__Bacteria;p__Campylobacterota;c__Campylobacteria;o__Nautiliales;f__Nautiliaceae;g__Cetia;s__			Nautiliaceae bacterium	0.930952	taxonomic classification defined by topology and ANI	26.5127	84.96	4.08	Medium	No 16S rRNA in MAG	0	307	1502	307	0.957514	0.27767	0.0237509	1164433	15679	15679	3792.94	3792.94	4558	4558	11	21	0	1	0	0	22	SAMN27359744	JALUYE000000000
131-447_metabat2_scaf2bin.067	131-447	d__Bacteria;p__Bacteroidota;c__Bacteroidia;o__Bacteroidales;f__F082;g__SZUA-53;s__			Bacteroidales bacterium	0.903142	taxonomic classification defined by topology and ANI	7.99011	68.84	3.23	Medium	No 16S rRNA in MAG	0	682	2288	682	0.899802	0.415365	0.0254035	2190276	16555	16555	3211.55	3211.55	3468	3468	11	22	0	0	0	1	23	SAMN27359745	JALUYF000000000
131-447_metabat2_scaf2bin.068	131-447	d__Bacteria;p__Proteobacteria;c__Zetaproteobacteria;o__Mariprofundales;f__Mariprofundaceae;g__Mariprofundus;s__			Mariprofundus sp.	0.915923	taxonomic classification defined by topology and ANI	19.6503	97.06	4.31	High	No 16S rRNA in MAG	0	392	2509	392	0.911492	0.563338	0.0304364	2292609	51421	51421	5848.49	5848.49	8103	8103	11	38	0	0	1	0	39	SAMN27359746	JALUYG000000000
131-447_metabat2_scaf2bin.069	131-447	d__Bacteria;p__Proteobacteria;c__Gammaproteobacteria;o__Pseudomonadales;f__Saccharospirillaceae;g__Oleibacter;s__Oleibacter sp002331105			Oleibacter sp.	N/A	ANI	63.8035	95.96	4.78	High	Bacteria;Proteobacteria;Gammaproteobacteria	0	52	3240	52	0.912154	0.516824	0.0137765	3492877	338375	338375	67170.7	67170.7	140424	140424	11	52	0	0	0	2	54	SAMN27359747	JALUYH000000000
131-447_metabat2_scaf2bin.074	131-447	d__Bacteria;p__Proteobacteria;c__Alphaproteobacteria;o__Rhodobacterales;f__Rhodobacteraceae;g__;s__			Rhodobacteraceae bacterium	0.898709	taxonomic novelty determined using RED	41.7652	99.39	1.22	High	Bacteria;Proteobacteria;Alphaproteobacteria;Rhodobacterales;Rhodobacteraceae	0	59	2846	59	0.911236	0.60859	0.0173965	2914818	290680	290680	49403.7	49403.7	147149	147149	11	40	0	0	1	0	41	SAMN27359748	JALUYI000000000
131-447_metabat2_scaf2bin.075	131-447	d__Bacteria;p__Patescibacteria;c__Gracilibacteria;o__Absconditabacterales;f__X112;g__;s__			Candidatus Gracilibacteria bacterium	0.757462	taxonomic classification defined by topology and ANI	37.4319	52.72	0.31	Medium	No 16S rRNA in MAG	0	147	532	147	0.900881	0.245386	0.0187606	418345	8789	8789	2845.88	2845.88	3018	3018	4	18	0	1	0	0	19	SAMN27359749	JALUYJ000000000
131-447_metabat2_scaf2bin.079	131-447	d__Bacteria;p__Proteobacteria;c__Alphaproteobacteria;o__Micavibrionales;f__Micavibrionaceae;g__UBA1672;s__			Micavibrio sp.	0.921674	ANI	15.2299	85.92	9.55	Medium	No 16S rRNA in MAG	0	455	2778	455	0.918886	0.451252	0.0202962	2468657	34024	34024	5425.62	5425.62	7310	7310	11	31	0	0	1	0	32	SAMN27359750	JALUYK000000000
131-447_metabat2_scaf2bin.080	131-447	d__Bacteria;p__Campylobacterota;c__Campylobacteria;o__Campylobacterales;f__Sulfurovaceae;g__Sulfurovum;s__			Sulfurovum sp.	0.989799	taxonomic classification defined by topology and ANI	32.4135	77.73	1.43	Medium	No 16S rRNA in MAG	0	110	1918	110	0.911432	0.376859	0.0163557	1716258	58970	58970	15602.3	15602.3	25351	25351	11	25	0	0	0	1	26	SAMN27359751	JALUYL000000000
131-447_metabat2_scaf2bin.084	131-447	d__Bacteria;p__Bacteroidota;c__Bacteroidia;o__Bacteroidales;f__F082;g__SZUA-53;s__			Bacteroidales bacterium	0.901523	taxonomic classification defined by topology and ANI	13.6515	88.44	6.23	Medium	Bacteria;Bacteroidota;Bacteroidia;Bacteroidetes VC2.1 Bac22	0	450	2732	450	0.903801	0.422945	0.0233472	2841663	36318	36318	6314.81	6314.81	9174	9174	11	38	0	0	0	0	38	SAMN27359752	JALUYM000000000
131-447_metabat2_scaf2bin.085	131-447	d__Bacteria;p__Proteobacteria;c__Gammaproteobacteria;o__Pseudomonadales;f__Cellvibrionaceae;g__;s__			Cellvibrionaceae bacterium	0.876981	taxonomic novelty determined using RED	12.4237	86.31	4.96	Medium	No 16S rRNA in MAG	0	712	4203	712	0.895137	0.51883	0.0220274	3921281	47744	47744	5507.42	5507.42	7434	7434	11	33	0	0	0	2	35	SAMN27359753	JALUYN000000000
131-447_metabat2_scaf2bin.086	131-447	d__Bacteria;p__Bacteroidota;c__Bacteroidia;o__Flavobacteriales;f__Flavobacteriaceae;g__Gilvibacter;s__Gilvibacter sp002163875			Flavobacteriaceae bacterium	N/A	taxonomic classification defined by topology and ANI	13.0585	92.64	3.1	High	No 16S rRNA in MAG	0	381	2861	381	0.932053	0.4392	0.0155515	2745679	87089	87089	7206.51	7206.51	11366	11366	11	22	0	0	1	1	24	SAMN27359754	JALUYO000000000
131-447_metabat2_scaf2bin.089	131-447	d__Bacteria;p__Bacteroidota;c__Bacteroidia;o__Bacteroidales;f__F082;g__SZUA-53;s__			Bacteroidales bacterium	0.89762	taxonomic classification defined by topology and ANI	8.47494	80.59	1.45	Medium	No 16S rRNA in MAG	0	674	2768	674	0.89291	0.334668	0.0246704	2666991	18709	18709	3956.96	3956.96	4773	4773	11	21	0	1	0	0	22	SAMN27359755	JALUYP000000000
132-544_maxbin2_scaf2bin.010_VB	132-544	d__Bacteria;p__Desulfobacterota;c__Desulfobulbia;o__Desulfobulbales;f__Desulfobulbaceae;g__DRLX01;s__			Desulfobulbaceae bacterium	0.981568	taxonomic classification defined by topology and ANI	40.3567	86.61	8.53	Medium	No 16S rRNA in MAG	0	742	3119	742	0.871786	0.502885	0.0324986	2894733	29407	29407	3901.26	3901.26	5151	5151	11	41	0	0	0	1	42	SAMN27359756	JALUYQ000000000
132-544_maxbin2_scaf2bin.015	132-544	d__Archaea;p__Methanobacteriota;c__Thermococci;o__Thermococcales;f__Thermococcaceae;g__Thermococcus;s__			Thermococcus sp.	0.944167	taxonomic classification defined by topology and ANI	328.586	92.08	1.07	High	No 16S rRNA in MAG	0	146	1993	146	0.909452	0.546151	0.0675975	1750369	80211	80211	11988.8	11988.8	29739	29739	11	43	0	0	0	1	44	SAMN27359757	JALUYR000000000
132-544_maxbin2_scaf2bin.023	132-544	d__Bacteria;p__Campylobacterota;c__Campylobacteria;o__Campylobacterales;f__Sulfurovaceae;g__Nitratifractor;s__			Campylobacteraceae bacterium	0.935661	taxonomic classification defined by topology and ANI	12.2401	73.05	4.61	Medium	Unclassified	0	697	1858	697	0.898289	0.547967	0.0498048	1350278	7714	7714	1937.27	1937.27	2059	2059	11	35	0	0	0	1	36	SAMN27359758	JALUYS000000000
132-544_maxbin2_scaf2bin.024	132-544	d__Bacteria;p__Proteobacteria;c__Alphaproteobacteria;o__Rhodobacterales;f__Rhodobacteraceae;g__Marinosulfonomonas;s__			Marinosulfonomonas sp.	0.988562	taxonomic classification defined by topology and ANI	8.46605	77.17	9.53	Medium	Unclassified	0	1204	3625	1204	0.908158	0.563324	0.043652	2693465	10236	10236	2237.1	2237.1	2532	2532	11	46	0	0	2	0	48	SAMN27359759	JALUYT000000000
132-544_maxbin2_scaf2bin.032	132-544	d__Bacteria;p__Campylobacterota;c__Campylobacteria;o__Campylobacterales;f__JAADDL01;g__JAADDL01;s__			Campylobacterales bacterium	0.917773	taxonomic classification defined by topology and ANI	10.284	54.46	1.34	Medium	No 16S rRNA in MAG	0	414	1080	414	0.951392	0.336892	0.0263146	812904	8970	8970	1963.54	1963.54	2055	2055	11	6	0	0	0	0	6	SAMN27359760	JALUYU000000000
132-544_maxbin2_scaf2bin.034	132-544	d__Archaea;p__Thermoproteota;c__Thermoproteia;o__Sulfolobales;f__Desulfurococcaceae;g__JAADCY01;s__			Desulfurococcales archaeon	0.967724	taxonomic classification defined by topology and ANI	9.46381	92.67	4.03	High	No 16S rRNA in MAG	0	403	1845	403	0.909343	0.452961	0.0493043	1510791	24197	24197	3748.86	3748.86	5789	5789	11	37	0	0	1	2	40	SAMN27359761	JALUYV000000000
132-544_maxbin2_scaf2bin.055	132-544	d__Bacteria;p__Campylobacterota;c__Desulfurellia;o__Desulfurellales;f__Hippeaceae;g__;s__			Desulfurellales bacterium	0.752627	taxonomic novelty determined using RED	9.20054	72.35	2.51	Medium	No 16S rRNA in MAG	0	619	1643	619	0.955908	0.391925	0.0296676	1185034	9268	9268	1914.43	1914.43	1999	1999	11	18	0	0	0	0	18	SAMN27359762	JALUYW000000000
132-544_maxbin2_scaf2bin.056	132-544	d__Bacteria;p__Chloroflexota;c__Anaerolineae;o__B4-G1;f__SLSP01;g__;s__			Anaerolineae bacterium	0.777416	taxonomic novelty determined using RED	8.84324	79.09	2.81	Medium	Unclassified	0	610	2357	610	0.924144	0.6507	0.0525402	2198156	29894	29894	3603.53	3603.53	5130	5130	11	46	0	1	0	0	47	SAMN27359763	JALUYX000000000
132-544_maxbin2_scaf2bin.072	132-544	d__Bacteria;p__Campylobacterota;c__Campylobacteria;o__Campylobacterales;f__Sulfurimonadaceae;g__Sulfurimonas;s__			Sulfurimonas sp.	0.98271	taxonomic classification defined by topology and ANI	10.1669	81.76	9.84	Medium	Unclassified	0	725	2198	725	0.943029	0.389484	0.0363022	1682853	15714	15714	2321.18	2321.18	2696	2696	11	35	0	0	0	1	36	SAMN27359764	JALUYY000000000
132-544_maxbin2_scaf2bin.079_VB	132-544	d__Bacteria;p__Campylobacterota;c__Campylobacteria;o__Campylobacterales;f__Sulfurimonadaceae;g__QNZR01;s__			Helicobacteraceae bacterium	0.871135	taxonomic classification defined by topology and ANI	6.95644	63.77	1.46	Medium	No 16S rRNA in MAG	0	556	1673	556	0.923891	0.42249	0.0215247	1316354	14319	14319	2367.54	2367.54	2689	2689	11	3	0	0	0	0	3	SAMN27359765	JALUYZ000000000
132-544_maxbin2_scaf2bin.083	132-544	d__Bacteria;p__Proteobacteria;c__Gammaproteobacteria;o__GCF-002020875;f__GRL18;g__GRL18;s__			Gammaproteobacteria bacterium	0.951446	taxonomic classification defined by topology and ANI	19.6504	96.04	5.49	High	No 16S rRNA in MAG	0	522	3431	522	0.89329	0.384781	0.0319538	3477178	42043	42043	6661.26	6661.26	11754	11754	11	33	0	0	0	0	33	SAMN27359766	JALUZA000000000
132-544_maxbin2_scaf2bin.090	132-544	d__Bacteria;p__Desulfobacterota;c__Dissulfuribacteria;o__Dissulfuribacterales;f__QOAL01;g__JAADCZ01;s__			Deltaproteobacteria bacterium	0.928288	taxonomic classification defined by topology and ANI	10.681	56.24	6.24	Medium	Unclassified	0	780	1882	780	0.932618	0.49138	0.0263414	1392174	8311	8311	1784.84	1784.84	1859	1859	11	19	0	0	0	0	19	SAMN27359767	JALUZB000000000
132-544_maxbin2_scaf2bin.091	132-544	d__Bacteria;p__Campylobacterota;c__Campylobacteria;o__Campylobacterales;f__Sulfurovaceae;g__UBA1140;s__			Campylobacteraceae bacterium	0.914865	taxonomic classification defined by topology and ANI	21.4433	89.07	7.98	Medium	No 16S rRNA in MAG	0	576	1686	576	0.945076	0.310339	0.0269891	1443197	10130	10130	2505.55	2505.55	2955	2955	11	32	0	0	0	0	32	SAMN27359768	JALUZC000000000
132-544_maxbin2_scaf2bin.095	132-544	d__Bacteria;p__Caldisericota;c__Caldisericia;o__Caldisericales;f__Caldisericaceae;g__;s__			Caldisericaceae bacterium	0.749286	taxonomic novelty determined using RED	14.0182	94.64	5.36	High	Unclassified	0	557	1639	557	0.915597	0.401274	0.035789	1326206	15877	15877	2380.98	2380.98	2688	2688	11	42	0	0	0	0	42	SAMN27359769	JALUZD000000000
132-544_maxbin2_scaf2bin.106	132-544	d__Archaea;p__Methanobacteriota;c__Methanococci;o__Methanococcales;f__Methanocaldococcaceae;g__;s__			Methanocaldococcaceae archaeon	0.844361	taxonomic novelty determined using RED	68.3502	85.52	0.71	Medium	Archaea;Euryarchaeota	0	412	1482	412	0.912077	0.297494	0.0214444	1227176	19171	19171	2978.58	2978.58	3638	3638	11	18	0	1	0	0	19	SAMN27359770	JALUZE000000000
132-544_maxbin2_scaf2bin.109	132-544	d__Bacteria;p__Proteobacteria;c__Gammaproteobacteria;o__GCF-002020875;f__GRL18;g__GRL18;s__			Gammaproteobacteria bacterium	0.909041	taxonomic classification defined by topology and ANI	34.209	98.36	3.89	High	Unclassified	0	325	3697	325	0.885954	0.439856	0.047628	3895856	128628	128628	11987.2	11987.2	26232	26232	11	55	0	0	1	0	56	SAMN27359771	JALUZF000000000
132-544_maxbin2_scaf2bin.116	132-544	d__Bacteria;p__Campylobacterota;c__Campylobacteria;o__Campylobacterales;f__Nitratiruptoraceae;g__;s__			Campylobacterales bacterium	0.890642	taxonomic novelty determined using RED	128.742	87.38	5.83	Medium	No 16S rRNA in MAG	0	407	1844	407	0.948487	0.440401	0.0401815	1454128	26759	26759	3572.8	3572.8	5078	5078	11	31	0	0	0	0	31	SAMN27359772	JALUZG000000000
132-544_maxbin2_scaf2bin.120	132-544	d__Archaea;p__Thermoproteota;c__Thermoproteia;o__Sulfolobales;f__NBVN01;g__;s__			Desulfurococcales archaeon	0.765942	taxonomic novelty determined using RED	9.76587	58.79	5.84	Medium	Unclassified	0	700	1839	700	0.898788	0.499617	0.0558528	1257162	8240	8240	1795.95	1795.95	1859	1859	11	19	0	0	1	2	22	SAMN27359773	JALUZH000000000
132-544_maxbin2_scaf2bin.134	132-544	d__Archaea;p__Thermoproteota;c__Thermoproteia;o__Sulfolobales;f__;g__;s__			Desulfurococcales archaeon	0.602222	taxonomic novelty determined using RED	72.2697	93.11	6.05	High	Unclassified	0	268	1534	268	0.914723	0.487825	0.0644052	1252450	47740	47740	4673.32	4673.32	7529	7529	11	35	0	0	0	3	38	SAMN27359774	JALUZI000000000
132-544_maxbin2_scaf2bin.141_VB	132-544	d__Bacteria;p__Campylobacterota;c__Campylobacteria;o__Campylobacterales;f__Nitratiruptoraceae;g__;s__			Nitratiruptor sp.	0.891185	taxonomic novelty determined using RED	348.793	76.57	8.74	Medium	No 16S rRNA in MAG	0	341	1489	341	0.964038	0.470281	0.0296362	1165638	22828	22828	3418.29	3418.29	4645	4645	11	24	0	0	0	0	24	SAMN27359775	JALUZJ000000000
132-544_maxbin2_scaf2bin.145	132-544	d__Bacteria;p__Chloroflexota;c__Anaerolineae;o__Anaerolineales;f__DRMV01;g__;s__			Anaerolineales bacterium	0.900319	taxonomic novelty determined using RED	15.4903	82.17	6.87	Medium	Bacteria;Chloroflexi;Anaerolineae;SJA-15	0	828	2215	828	0.877345	0.569035	0.0371715	1868745	10028	10028	2256.94	2256.94	2480	2480	11	37	0	0	0	0	37	SAMN27359776	JALUZK000000000
132-544_maxbin2_scaf2bin.163	132-544	d__Bacteria;p__Campylobacterota;c__Campylobacteria;o__Campylobacterales;f__Sulfurovaceae;g__UBA1140;s__			Campylobacteraceae bacterium	0.942548	ANI	65.4987	96.72	9.97	High	Bacteria	0	878	3347	878	0.916024	0.357027	0.0355543	2872809	31823	31823	3271.99	3271.99	4648	4648	11	37	0	0	0	0	37	SAMN27359777	JALUZL000000000
132-544_maxbin2_scaf2bin.165	132-544	d__Bacteria;p__Campylobacterota;c__Campylobacteria;o__Campylobacterales;f__Sulfurovaceae;g__Sulfurovum;s__			Sulfurovum sp.	0.960382	ANI	10.3786	87.89	3.77	Medium	No 16S rRNA in MAG	0	656	2180	656	0.92691	0.462692	0.0325681	1683825	20063	20063	2566.81	2566.81	3047	3047	11	37	0	0	0	0	37	SAMN27359778	JALUZM000000000
132-544_metabat1_scaf2bin.004	132-544	d__Bacteria;p__Bacteroidota;c__Bacteroidia;o__Bacteroidales;f__Prolixibacteraceae;g__Draconibacterium;s__			Draconibacterium	0.956118	taxonomic classification defined by topology and ANI	12.8499	96.67	1.29	High	No 16S rRNA in MAG	0	538	3187	538	0.882532	0.384399	0.0192525	3675565	40508	40508	6831.91	6831.91	9272	9272	11	28	0	0	0	3	31	SAMN27359779	JALUZN000000000
132-544_metabat1_scaf2bin.008_VB	132-544	d__Bacteria;p__Campylobacterota;c__Campylobacteria;o__Campylobacterales;f__Sulfurimonadaceae;g__;s__			Helicobacteraceae bacterium	0.886466	taxonomic novelty determined using RED	27.2407	81.58	8.76	Medium	No 16S rRNA in MAG	0	320	1954	320	0.951819	0.439123	0.0206575	1648431	22541	22541	5151.35	5151.35	6332	6332	11	26	0	0	0	0	26	SAMN27359780	JALUZO000000000
132-544_metabat1_scaf2bin.012	132-544	d__Archaea;p__Methanobacteriota;c__Thermococci;o__Thermococcales;f__Thermococcaceae;g__Thermococcus;s__			Thermococcus sp.	0.926833	ANI	15.2743	56.72	3.59	Medium	No 16S rRNA in MAG	0	277	1468	277	0.929441	0.50398	0.0191922	1059992	37858	37858	3826.69	3826.69	4120	4120	11	27	0	0	0	1	28	SAMN27359781	JALUZP000000000
132-544_metabat1_scaf2bin.019_VB	132-544	d__Bacteria;p__Campylobacterota;c__Campylobacteria;o__Campylobacterales;f__Sulfurimonadaceae;g__Sulfurimonas;s__			Sulfurimonas sp.	0.957251	ANI	26.6331	74.17	0.82	Medium	No 16S rRNA in MAG	0	279	1635	279	0.95879	0.391608	0.0140618	1416224	26308	26308	5076.07	5076.07	6462	6462	11	14	0	0	0	0	14	SAMN27359782	JALUZQ000000000
132-544_metabat1_scaf2bin.023	132-544	d__Bacteria;p__Campylobacterota;c__Campylobacteria;o__Campylobacterales;f__Sulfurovaceae;g__UBA1140;s__			Campylobacteraceae bacterium	0.941899	ANI	19.6465	77.5	3.52	Medium	No 16S rRNA in MAG	0	456	2063	456	0.930172	0.368559	0.0174119	1831622	16711	16711	4016.71	4016.71	4747	4747	11	26	0	0	0	0	26	SAMN27359783	JALUZR000000000
132-544_metabat1_scaf2bin.025	132-544	d__Bacteria;p__Deinococcota;c__Deinococci;o__Deinococcales;f__Marinithermaceae;g__Oceanithermus;s__			Thermaceae bacterium	0.911655	taxonomic novelty determined using RED	100.408	73.05	6.45	Medium	No 16S rRNA in MAG	0	540	2064	540	0.912662	0.651379	0.0243613	1728200	18165	18165	3200.37	3200.37	3549	3549	11	25	0	0	0	0	25	SAMN27359784	JALUZS000000000
132-544_metabat1_scaf2bin.026	132-544	d__Bacteria;p__Desulfobacterota;c__Dissulfuribacteria;o__Dissulfuribacterales;f__QOAL01;g__QOAL01;s__			Deltaproteobacteria bacterium	0.916294	taxonomic classification defined by topology and ANI	7.15042	67.55	2.28	Medium	Unclassified	0	400	1668	400	0.900648	0.500134	0.0224679	1554745	17644	17644	3886.86	3886.86	4560	4560	11	18	0	0	0	0	18	SAMN27359785	JALUZT000000000
132-544_metabat1_scaf2bin.028	132-544	d__Bacteria;p__Campylobacterota;c__Desulfurellia;o__Desulfurellales;f__Hippeaceae;g__Hippea;s__			Hippea sp.	0.900534	taxonomic classification defined by topology and ANI	32.5367	86.07	4.94	Medium	No 16S rRNA in MAG	0	364	1705	364	0.963982	0.409544	0.0201117	1409778	23077	23077	3873.02	3873.02	4522	4522	11	29	0	0	0	0	29	SAMN27359786	JALUZU000000000
132-544_metabat1_scaf2bin.029	132-544	d__Archaea;p__Methanobacteriota;c__Thermococci;o__Thermococcales;f__Thermococcaceae;g__Thermococcus;s__			Thermococcus sp.	0.94684	taxonomic classification defined by topology and ANI	33.6305	80.05	3.66	Medium	No 16S rRNA in MAG	0	340	1822	340	0.930492	0.56067	0.0136961	1399421	16493	16493	4115.94	4115.94	4917	4917	11	30	0	0	0	0	30	SAMN27359787	JALUZV000000000
132-544_metabat1_scaf2bin.030	132-544	d__Bacteria;p__Campylobacterota;c__Campylobacteria;o__Campylobacterales;f__Sulfurovaceae;g__UBA1140;s__			Campylobacteraceae bacterium	0.961235	ANI	12.4793	74.57	1.71	Medium	No 16S rRNA in MAG	0	407	1507	407	0.942558	0.348028	0.0170998	1359691	18895	18895	3340.76	3340.76	3671	3671	11	20	0	0	0	0	20	SAMN27359788	JALUZW000000000
132-544_metabat1_scaf2bin.052	132-544	d__Bacteria;p__Planctomycetota;c__UBA1135;o__;f__;g__;s__			Planctomycetes bacterium	0.563324	taxonomic novelty determined using RED	12.1107	86.38	3.83	Medium	No 16S rRNA in MAG	0	878	3567	878	0.916362	0.644922	0.0289089	3964449	22030	22030	4515.32	4515.32	5422	5422	11	38	0	0	0	1	39	SAMN27359789	JALUZX000000000
132-544_metabat2_scaf2bin.001_VB	132-544	d__Bacteria;p__Campylobacterota;c__Campylobacteria;o__Nautiliales;f__Nautiliaceae;g__;s__			Nautiliaceae bacterium	0.892877	taxonomic classification fully defined by topology	26.5828	55.17	6.9	Medium	No 16S rRNA in MAG	0	281	1043	281	0.952477	0.328946	0.0223384	805139	9263	9263	2865.26	2865.26	2992	2992	11	12	0	0	0	0	12	SAMN27359790	JALUZY000000000
132-544_metabat2_scaf2bin.007	132-544	d__Bacteria;p__Proteobacteria;c__Gammaproteobacteria;o__Beggiatoales;f__Beggiatoaceae;g__DRQV01;s__			Thiotrichaceae bacterium	0.894114	taxonomic classification defined by topology and ANI	9.35205	63.81	2.27	Medium	No 16S rRNA in MAG	0	617	2043	617	0.918509	0.375914	0.0199843	1932915	21395	21395	3132.76	3132.76	3438	3438	11	21	0	0	2	0	23	SAMN27359791	JALUZZ000000000
132-544_metabat2_scaf2bin.008	132-544	d__Bacteria;p__Campylobacterota;c__Campylobacteria;o__Campylobacterales;f__QNZT01;g__QNZT01;s__			Campylobacterales bacterium	0.953901	taxonomic classification defined by topology and ANI	32.0502	84.46	8.94	Medium	Unclassified	0	588	2622	588	0.938598	0.449936	0.0318972	2211319	26669	26669	3760.75	3760.75	4363	4363	11	29	0	0	0	0	29	SAMN27359792	JALVAA000000000
132-544_metabat2_scaf2bin.019	132-544	d__Bacteria;p__Deinococcota;c__Deinococci;o__Deinococcales;f__Marinithermaceae;g__;s__			Thermaceae bacterium	0.805131	taxonomic novelty determined using RED	14.1019	53.03	2.34	Medium	Unclassified	0	417	1513	417	0.948955	0.673681	0.0278239	1073661	6903	6903	2574.73	2574.73	2657	2657	11	31	0	0	0	1	32	SAMN27359793	JALVAB000000000
132-544_metabat2_scaf2bin.023	132-544	d__Bacteria;p__Bacteroidota;c__Bacteroidia;o__Bacteroidales;f__F082;g__B16-G9;s__			Bacteroidales bacterium	0.951037	taxonomic classification defined by topology and ANI	16.1524	66.24	4.76	Medium	No 16S rRNA in MAG	0	955	3150	955	0.895897	0.401082	0.0264807	3083506	54591	54591	3228.8	3228.8	3624	3624	11	25	0	0	0	0	25	SAMN27359794	JALVAC000000000
132-544_metabat2_scaf2bin.027	132-544	d__Bacteria;p__Bacteroidota;c__Bacteroidia;o__Chitinophagales;f__Saprospiraceae;g__UBA2365;s__			Saprospiraceae bacterium	0.87157	taxonomic classification defined by topology and ANI	20.2408	89.73	4.47	Medium	No 16S rRNA in MAG	0	655	3536	655	0.894523	0.329057	0.0198204	4471846	34875	34875	6827.25	6827.25	9532	9532	11	30	0	0	1	0	31	SAMN27359795	JALVAD000000000
132-544_metabat2_scaf2bin.039	132-544	d__Archaea;p__Thermoproteota;c__Thermoproteia;o__Sulfolobales;f__Ignicoccaceae;g__;s__			Desulfurococcales archaeon	0.863094	taxonomic novelty determined using RED	17.4256	79.55	3.69	Medium	No 16S rRNA in MAG	0	298	1529	298	0.928959	0.488513	0.0233655	1104364	29132	29132	3705.92	3705.92	4338	4338	11	29	0	0	1	0	30	SAMN27359796	JALVAE000000000
132-544_metabat2_scaf2bin.042	132-544	d__Bacteria;p__Patescibacteria;c__Paceibacteria;o__Moranbacterales;f__DUUL01;g__;s__			Candidatus Moranbacteria bacterium	0.805673	taxonomic classification defined by topology and ANI	10.6071	57.54	1.17	Medium	No 16S rRNA in MAG	0	284	1006	284	0.847758	0.343206	0.0256802	985499	15564	15564	3470.07	3470.07	4090	4090	11	27	0	0	0	0	27	SAMN27359797	JALVAF000000000
132-544_metabat2_scaf2bin.059	132-544	d__Bacteria;p__Proteobacteria;c__Gammaproteobacteria;o__Thiotrichales;f__Thiotrichaceae;g__Cocleimonas;s__Cocleimonas mucor_A			Thiotrichaceae bacterium	N/A	taxonomic classification defined by topology and ANI	16.9086	88.76	2.84	Medium	No 16S rRNA in MAG	0	640	2731	640	0.815167	0.39658	0.0212925	2881053	23628	23628	4501.65	4501.65	5831	5831	11	17	0	0	0	0	17	SAMN27359798	JALVAG000000000
132-544_metabat2_scaf2bin.063_VB	132-544	d__Archaea;p__Thermoproteota;c__Thermoproteia;o__Sulfolobales;f__Acidilobaceae;g__JAADGB01;s__			Acidilobaceae archaeon	0.892012	taxonomic classification defined by topology and ANI	20.8118	51.9	5.91	Medium	No 16S rRNA in MAG	0	150	888	150	0.925223	0.524789	0.0255489	713004	19682	19682	4753.36	4753.36	5654	5654	11	27	0	0	0	1	28	SAMN27359799	JALVAH000000000
132-544_metabat2_scaf2bin.068	132-544	d__Bacteria;p__Desulfobacterota;c__Desulfobulbia;o__Desulfobulbales;f__Desulfobulbaceae;g__DRLX01;s__			Desulfobulbaceae bacterium	0.964034	taxonomic classification defined by topology and ANI	30.0064	90.77	3.17	High	No 16S rRNA in MAG	0	505	2624	505	0.879226	0.524351	0.0298129	2532264	35436	35436	5014.38	5014.38	6564	6564	11	32	0	0	0	2	34	SAMN27359800	JALVAI000000000
132-544_metabat2_scaf2bin.070	132-544	d__Bacteria;p__Bacteroidota;c__Bacteroidia;o__Flavobacteriales;f__JAADED01;g__;s__			Flavobacteriales bacterium	0.846796	taxonomic novelty determined using RED	11.6375	50.58	3.12	Medium	No 16S rRNA in MAG	0	625	1687	625	0.899587	0.376681	0.0249794	1675203	14395	14395	2680.32	2680.32	2703	2703	11	14	0	0	0	0	14	SAMN27359801	JALVAJ000000000
132-544_metabat2_scaf2bin.072	132-544	d__Bacteria;p__Campylobacterota;c__Campylobacteria;o__Nautiliales;f__Nautiliaceae;g__;s__			Nautiliaceae bacterium	0.898851	taxonomic classification fully defined by topology	480.346	95.12	1.63	High	No 16S rRNA in MAG	0	192	1918	192	0.944217	0.282915	0.0295305	1640254	94269	94269	8542.99	8542.99	15387	15387	11	39	0	0	0	0	39	SAMN27359802	JALVAK000000000
132-544_metabat2_scaf2bin.080	132-544	d__Bacteria;p__Proteobacteria;c__Gammaproteobacteria;o__GCF-002020875;f__GRL18;g__GRL18;s__			Gammaproteobacteria bacterium	0.911981	taxonomic classification defined by topology and ANI	10.9347	95.63	3.83	High	No 16S rRNA in MAG	0	639	3746	639	0.894477	0.418345	0.0313791	3731819	45444	45444	5840.09	5840.09	8283	8283	11	28	0	0	0	1	29	SAMN27359803	JALVAL000000000
132-544_metabat2_scaf2bin.083	132-544	d__Bacteria;p__Bacteroidota;c__Bacteroidia;o__Flavobacteriales;f__JAADED01;g__JAADED01;s__			Flavobacteriales bacterium	0.946813	taxonomic classification defined by topology and ANI	10.5773	56.02	0.74	Medium	No 16S rRNA in MAG	0	394	1189	394	0.918796	0.494604	0.0356264	1036341	11771	11771	2630.31	2630.31	2641	2641	11	11	0	0	0	0	11	SAMN27359804	JALVAM000000000
132-544_metabat2_scaf2bin.085	132-544	d__Bacteria;p__Campylobacterota;c__Campylobacteria;o__Campylobacterales;f__Sulfurimonadaceae;g__Sulfurimonas;s__			Sulfurimonas sp.	0.961876	ANI	13.5254	73.37	2.08	Medium	Bacteria;Campylobacterota;Campylobacteria;Campylobacterales;Sulfurimonadaceae;Sulfurimonas	0	456	1695	456	0.955258	0.354333	0.0224987	1391955	16882	16882	3052.53	3052.53	3299	3299	11	20	0	0	0	1	21	SAMN27359805	JALVAN000000000
132-544_metabat2_scaf2bin.091	132-544	d__Archaea;p__Methanobacteriota;c__Thermococci;o__Thermococcales;f__Thermococcaceae;g__Thermococcus;s__			Thermococcus sp.	0.961087	taxonomic classification defined by topology and ANI	31.5476	94.55	0.99	High	No 16S rRNA in MAG	0	70	1998	70	0.925846	0.506495	0.0203927	1727937	116033	116033	24684.8	24684.8	54369	54369	11	43	0	0	0	1	44	SAMN27359806	JALVAO000000000
132-544_metabat2_scaf2bin.093	132-544	d__Bacteria;p__Campylobacterota;c__Campylobacteria;o__Campylobacterales;f__Sulfurimonadaceae;g__;s__			Helicobacteraceae bacterium	0.885953	taxonomic novelty determined using RED	25.4313	74.93	3.17	Medium	No 16S rRNA in MAG	0	421	1600	421	0.951843	0.415309	0.0228821	1249500	16961	16961	2967.93	2967.93	3147	3147	11	17	0	0	0	1	18	SAMN27359807	JALVAP000000000
132-544_metabat2_scaf2bin.094	132-544	d__Bacteria;p__Bacteroidota;c__Bacteroidia;o__Bacteroidales;f__F082;g__B16-G9;s__			Bacteroidales bacterium	0.966718	taxonomic classification defined by topology and ANI	13.9991	94.27	5.38	High	No 16S rRNA in MAG	0	527	3161	527	0.904537	0.403407	0.0235207	3701730	47202	47202	7024.16	7024.16	9135	9135	11	38	0	0	2	0	40	SAMN27359808	JALVAQ000000000
132-544_metabat2_scaf2bin.096	132-544	d__Bacteria;p__Bacteroidota;c__Bacteroidia;o__Flavobacteriales;f__JAADED01;g__;s__			Flavobacteriales bacterium	0.848011	taxonomic novelty determined using RED	26.0587	93.38	0	High	No 16S rRNA in MAG	0	98	1828	98	0.920859	0.355269	0.0292718	2053020	92364	92364	20949.2	20949.2	35056	35056	11	38	0	0	0	0	38	SAMN27359809	JALVAR000000000
132-544_metabat2_scaf2bin.097_VB	132-544	d__Bacteria;p__Coprothermobacterota;c__Coprothermobacteria;o__Coprothermobacterales;f__JAADFF01;g__JAADFF01;s__			Bacteria bacterium	0.941683	taxonomic classification defined by topology and ANI	8.56385	74.48	9.9	Medium	No 16S rRNA in MAG	0	233	1158	233	0.950035	0.423566	0.023076	1001138	18672	18672	4296.73	4296.73	5637	5637	11	17	0	0	0	0	17	SAMN27359810	JALVAS000000000
132-544_metabat2_scaf2bin.099	132-544	d__Archaea;p__Iainarchaeota;c__Iainarchaeia;o__JAADDC01;f__JAADDC01;g__JAADDH01;s__			Candidatus Micrarchaeota archaeon	0.830225	taxonomic classification defined by topology and ANI	12.7945	83.8	0.93	Medium	Unclassified	0	54	864	54	0.932276	0.552319	0.0448735	743962	85484	85484	13777.1	13777.1	25786	25786	11	48	0	0	0	0	48	SAMN27359811	JALVAT000000000
132-544_metabat2_scaf2bin.110	132-544	d__Bacteria;p__Campylobacterota;c__Campylobacteria;o__Campylobacterales;f__Sulfurospirillaceae;g__JAADIZ01;s__			Campylobacteraceae bacterium	0.905464	taxonomic classification defined by topology and ANI	16.4998	91.53	4.23	High	No 16S rRNA in MAG	0	494	2263	494	0.943515	0.343161	0.0216546	1971717	17537	17537	3991.33	3991.33	5206	5206	11	32	0	0	0	1	33	SAMN27359812	JALVAU000000000
132-544_metabat2_scaf2bin.111	132-544	d__Bacteria;p__Proteobacteria;c__Gammaproteobacteria;o__Thiotrichales;f__Thiotrichaceae;g__Cocleimonas;s__			Thiotrichaceae bacterium	0.927022	taxonomic classification defined by topology and ANI	8.06135	61.67	3.71	Medium	No 16S rRNA in MAG	0	590	1903	590	0.900141	0.399222	0.0244356	1720099	14114	14114	2915.42	2915.42	3072	3072	11	11	0	0	0	0	11	SAMN27359813	JALVAV000000000
132-544_metabat2_scaf2bin.113	132-544	d__Bacteria;p__Chloroflexota;c__Anaerolineae;o__Caldilineales;f__J102;g__M2005;s__			Anaerolineae bacterium	0.918832	taxonomic novelty determined using RED	10.3476	73.15	3.24	Medium	No 16S rRNA in MAG	0	836	3015	836	0.869485	0.577484	0.0319334	2882222	17487	17487	3447.63	3447.63	4048	4048	11	28	0	1	0	0	29	SAMN27359814	JALVAW000000000
132-544_metabat2_scaf2bin.115	132-544	d__Archaea;p__Halobacteriota;c__Archaeoglobi;o__Archaeoglobales;f__Archaeoglobaceae;g__Archaeoglobus_B;s__			Archaeoglobaceae archaeon	0.915066	taxonomic classification defined by topology and ANI	19.0959	97.29	4.33	High	Archaea;Halobacterota;Archaeoglobi;Archaeoglobales;Archaeoglobaceae	0	177	1779	177	0.937352	0.453809	0.0349699	1443612	38100	38100	8156	8156	11487	11487	11	44	0	0	0	0	44	SAMN27359815	JALVAX000000000
132-544_metabat2_scaf2bin.118	132-544	d__Bacteria;p__Bacteroidota;c__Ignavibacteria;o__Ignavibacteriales;f__Melioribacteraceae;g__JAADIR01;s__			Melioribacteraceae bacterium	0.860168	taxonomic classification defined by topology and ANI	19.3461	89.94	4.76	Medium	No 16S rRNA in MAG	0	580	2287	580	0.8855	0.399463	0.0246012	2374497	22473	22473	4093.96	4093.96	5036	5036	11	33	0	0	0	0	33	SAMN27359816	JALVAY000000000
132-544_metabat2_scaf2bin.122	132-544	d__Bacteria;p__Bacteroidota;c__Bacteroidia;o__Bacteroidales;f__UBA1556;g__;s__			Bacteroidales bacterium	0.906308	taxonomic novelty determined using RED	10.2343	88.92	8.04	Medium	No 16S rRNA in MAG	0	927	3170	927	0.897905	0.357696	0.0189669	3669548	26664	26664	3958.52	3958.52	4748	4748	11	30	0	0	0	0	30	SAMN27359817	JALVAZ000000000
132-544_metabat2_scaf2bin.125	132-544	d__Bacteria;p__Bacteroidota;c__Bacteroidia;o__Bacteroidales;f__Marinilabiliaceae;g__JAADEM01;s__			Marinilabiliaceae bacterium	0.929859	taxonomic classification defined by topology and ANI	14.0443	91.03	2.19	High	No 16S rRNA in MAG	0	376	2394	376	0.887179	0.3906	0.0172409	2800306	46050	46050	7447.62	7447.62	10922	10922	11	37	0	0	3	0	40	SAMN27359818	JALVBA000000000
132-544_metabat2_scaf2bin.132	132-544	d__Bacteria;p__Thermotogota;c__Thermotogae;o__Thermotogales;f__Thermotogaceae;g__;s__			Thermotogaceae bacterium	0.751749	taxonomic classification fully defined by topology	10.6154	83.63	1.75	Medium	No 16S rRNA in MAG	0	373	1580	373	0.959085	0.411264	0.0177092	1294918	12076	12076	3471.63	3471.63	4093	4093	11	28	0	0	1	0	29	SAMN27359819	JALVBB000000000
132-544_metabat2_scaf2bin.133	132-544	d__Bacteria;p__Campylobacterota;c__Campylobacteria;o__Campylobacterales;f__Hydrogenimonadaceae;g__Hydrogenimonas;s__			Campylobacterales bacterium	0.903868	taxonomic classification defined by topology and ANI	25.5191	81.22	9.68	Medium	No 16S rRNA in MAG	0	480	2046	480	0.926915	0.527812	0.0346226	1647562	14662	14662	3432.42	3432.42	3928	3928	11	31	0	0	0	2	33	SAMN27359820	JALVBC000000000
132-544_metabat2_scaf2bin.136	132-544	d__Bacteria;p__Campylobacterota;c__Campylobacteria;o__Campylobacterales;f__Sulfurovaceae;g__JAADEQ01;s__			Campylobacteraceae bacterium	0.923414	taxonomic classification defined by topology and ANI	61.0924	82.62	4.99	Medium	No 16S rRNA in MAG	0	465	1624	465	0.924982	0.319682	0.0238847	1241496	9691	9691	2669.88	2669.88	2743	2743	11	29	0	0	0	0	29	SAMN27359821	JALVBD000000000
134-614_maxbin2_scaf2bin.001	134-614	d__Bacteria;p__Desulfobacterota;c__Thermodesulfobacteria;o__Thermodesulfobacteriales;f__Thermodesulfatatoraceae;g__Thermodesulfatator_A;s__Thermodesulfatator_A atlanticus_A			Thermodesulfobacteriales bacterium	N/A	taxonomic classification defined by topology and ANI	29.3921	84.46	7.68	Medium	Unclassified	0	782	2293	782	0.943721	0.536998	0.0364732	1688683	12521	12521	2159.44	2159.44	2361	2361	11	31	0	1	0	0	32	SAMN27359822	JALVBE000000000
134-614_maxbin2_scaf2bin.009	134-614	d__Bacteria;p__Proteobacteria;c__Alphaproteobacteria;o__Rhodobacterales;f__Rhodobacteraceae;g__Marinosulfonomonas;s__			Marinosulfonomonas sp.	0.991438	taxonomic classification defined by topology and ANI	10.7279	70.87	7.5	Medium	No 16S rRNA in MAG	0	1240	3425	1240	0.911766	0.568897	0.0347437	2475266	8887	8887	1996.18	1996.18	2162	2162	11	29	0	0	1	0	30	SAMN27359823	JALVBF000000000
134-614_maxbin2_scaf2bin.019	134-614	d__Bacteria;p__Aquificota;c__Aquificae;o__Aquificales;f__Aquificaceae;g__Hydrogenivirga;s__Hydrogenivirga aeolicus_A			Aquificaceae bacterium	N/A	taxonomic classification defined by topology and ANI	7.37649	60.26	2.89	Medium	Unclassified	0	548	1419	548	0.958267	0.555551	0.0287189	925644	5754	5754	1689.13	1689.13	1720	1720	11	26	0	0	0	0	26	SAMN27359824	JALVBG000000000
134-614_maxbin2_scaf2bin.023	134-614	d__Bacteria;p__Desulfobacterota;c__Desulfobulbia;o__Desulfobulbales;f__Desulfobulbaceae;g__DRLX01;s__			Desulfobulbaceae bacterium	0.954282	taxonomic classification defined by topology and ANI	9.96405	83.76	5.92	Medium	No 16S rRNA in MAG	0	1141	3018	1141	0.885075	0.525232	0.0394517	2504569	14718	14718	2195.06	2195.06	2388	2388	11	29	0	0	0	1	30	SAMN27359825	JALVBH000000000
134-614_maxbin2_scaf2bin.027	134-614	d__Bacteria;p__Chloroflexota;c__Anaerolineae;o__Caldilineales;f__JAADDB01;g__JAADDB01;s__			Anaerolineae bacterium	0.924201	taxonomic classification defined by topology and ANI	12.6413	75.41	2.93	Medium	Unclassified	0	1258	3320	1258	0.900189	0.583361	0.0339981	2736461	15749	15749	2175.25	2175.25	2377	2377	11	39	0	1	0	1	41	SAMN27359826	JALVBI000000000
134-614_maxbin2_scaf2bin.029	134-614	d__Bacteria;p__Chloroflexota;c__Anaerolineae;o__Caldilineales;f__J102;g__M2005;s__			Anaerolineae bacterium	0.999712	taxonomic classification defined by topology and ANI	8.9055	68.71	7.94	Medium	No 16S rRNA in MAG	0	1105	2943	1105	0.89011	0.585551	0.0277109	2481017	11233	11233	2245.26	2245.26	2538	2538	11	25	0	0	0	0	25	SAMN27359827	JALVBJ000000000
134-614_maxbin2_scaf2bin.030	134-614	d__Bacteria;p__Chloroflexota;c__Anaerolineae;o__Caldilineales;f__Caldilineaceae;g__;s__			Caldilineaceae bacterium	0.828718	taxonomic novelty determined using RED	43.7354	79.36	8.03	Medium	No 16S rRNA in MAG	0	1968	4219	1968	0.880613	0.663462	0.041739	3427587	10378	10378	1741.66	1741.66	1781	1781	11	36	0	0	0	0	36	SAMN27359828	JALVBK000000000
134-614_maxbin2_scaf2bin.045	134-614	d__Bacteria;p__WOR-3;c__Hydrothermia;o__UBA1063;f__;g__;s__			candidate division WOR-3 bacterium	0.601922	taxonomic classification fully defined by topology	11.9855	66.27	5.94	Medium	Unclassified	0	806	1996	806	0.93633	0.63971	0.047706	1475648	8730	8730	1830.83	1830.83	1896	1896	11	30	0	0	0	0	30	SAMN27359829	JALVBL000000000
134-614_maxbin2_scaf2bin.046	134-614	d__Bacteria;p__Proteobacteria;c__Gammaproteobacteria;o__Thiohalomonadales;f__UBA6429;g__;s__			Chromatiales bacterium	0.807247	taxonomic classification fully defined by topology	159.419	93.58	5.69	High	Bacteria;Proteobacteria;Gammaproteobacteria;Thioprofundaceae;Thioprofundum	0	546	2962	546	0.90015	0.648791	0.0364303	2786142	61130	61130	5102.82	5102.82	9051	9051	11	34	0	1	0	0	35	SAMN27359830	JALVBM000000000
134-614_maxbin2_scaf2bin.049	134-614	d__Bacteria;p__Planctomycetota;c__UBA1135;o__UBA2386;f__GCA-002748355;g__HyVt-539;s__HyVt-539 sp011321845			Planctomycetes bacterium	N/A	taxonomic classification defined by topology and ANI	7.04434	59.95	7.88	Medium	Bacteria;Actinobacteriota;Acidimicrobiia;Actinomarinales;uncultured	0	1365	2955	1365	0.911541	0.609512	0.0494506	2446105	7959	7959	1792.02	1792.02	1830	1830	11	29	0	1	0	0	30	SAMN27359831	JALVBN000000000
134-614_maxbin2_scaf2bin.053	134-614	d__Bacteria;p__Proteobacteria;c__Zetaproteobacteria;o__Mariprofundales;f__Mariprofundaceae;g__Ghiorsea;s__			Ghiorsea sp.	0.947913	ANI	8.43228	69.58	5.47	Medium	No 16S rRNA in MAG	0	723	1817	723	0.937106	0.46816	0.0364992	1269922	7897	7897	1756.46	1756.46	1806	1806	11	18	0	0	0	1	19	SAMN27359832	JALVBO000000000
134-614_maxbin2_scaf2bin.065	134-614	d__Bacteria;p__Proteobacteria;c__Gammaproteobacteria;o__J044;f__J044;g__J044;s__			Ectothiorhodospiraceae bacterium	0.949083	taxonomic classification defined by topology and ANI	7.87139	64.03	6.34	Medium	Unclassified	0	1006	2487	1006	0.925492	0.660898	0.0586751	1749123	6313	6313	1738.69	1738.69	1802	1802	11	25	0	0	0	0	25	SAMN27359833	JALVBP000000000
134-614_maxbin2_scaf2bin.081_VB	134-614	d__Bacteria;p__Bacteroidota;c__Bacteroidia;o__Chitinophagales;f__Saprospiraceae;g__;s__			Saprospiraceae bacterium	0.820074	taxonomic novelty determined using RED	10.1462	68.57	3.07	Medium	Unclassified	0	796	2121	796	0.93112	0.52719	0.0233853	1719341	8492	8492	2159.98	2159.98	2359	2359	11	32	0	0	0	0	32	SAMN27359834	JALVBQ000000000
134-614_maxbin2_scaf2bin.083	134-614	d__Bacteria;p__Proteobacteria;c__Gammaproteobacteria;o__Chromatiales;f__Chromatiaceae;g__;s__			Chromatiaceae bacterium	0.855045	taxonomic novelty determined using RED	7.18664	64.26	2.66	Medium	No 16S rRNA in MAG	0	755	2149	755	0.936732	0.589686	0.0286003	1642619	10392	10392	2175.65	2175.65	2411	2411	11	28	0	0	0	0	28	SAMN27359835	JALVBR000000000
134-614_maxbin2_scaf2bin.088	134-614	d__Bacteria;p__Proteobacteria;c__Alphaproteobacteria;o__Caulobacterales;f__Maricaulaceae;g__Robiginitomaculum_A;s__			Robiginitomaculum sp.	0.957456	ANI	15.566	81.52	5.83	Medium	No 16S rRNA in MAG	0	624	2693	624	0.920476	0.539805	0.0213723	2338414	23975	23975	3747.46	3747.46	4953	4953	11	35	0	0	0	1	36	SAMN27359836	JALVBS000000000
134-614_maxbin2_scaf2bin.104	134-614	d__Bacteria;p__Desulfobacterota;c__Dissulfuribacteria;o__Dissulfuribacterales;f__QOAL01;g__JAADCZ01;s__			Deltaproteobacteria bacterium	0.922593	taxonomic classification defined by topology and ANI	99.6229	79.57	2.71	Medium	Unclassified	0	304	1843	304	0.927128	0.491341	0.0266867	1730239	58994	58994	5691.58	5691.58	9251	9251	11	30	0	0	0	1	31	SAMN27359837	JALVBT000000000
134-614_maxbin2_scaf2bin.105_VB	134-614	d__Bacteria;p__Chloroflexota;c__Anaerolineae;o__Anaerolineales;f__DRKV01;g__DRKV01;s__DRKV01 sp011051635			Anaerolineales bacterium	N/A	taxonomic classification defined by topology and ANI	9.98912	69.36	6.42	Medium	No 16S rRNA in MAG	0	1388	3474	1388	0.896025	0.614644	0.0420023	2936257	20552	20552	2115.46	2115.46	2313	2313	11	42	0	1	0	0	43	SAMN27359838	JALVBU000000000
134-614_maxbin2_scaf2bin.106_VB	134-614	d__Bacteria;p__Bacteroidota;c__Bacteroidia;o__Flavobacteriales;f__JAADED01;g__JAADED01;s__			Flavobacteriales bacterium	0.944785	taxonomic classification defined by topology and ANI	37.0746	66.18	7.52	Medium	No 16S rRNA in MAG	0	488	1569	488	0.899278	0.501549	0.0313597	1349405	15306	15306	2765.17	2765.17	3217	3217	11	31	0	0	0	2	33	SAMN27359839	JALVBV000000000
134-614_maxbin2_scaf2bin.127_VB	134-614	d__Bacteria;p__Proteobacteria;c__Gammaproteobacteria;o__Thiotrichales;f__UWMA-0217;g__;s__			Gammaproteobacteria bacterium	0.81307	taxonomic classification defined by topology and ANI	115.702	50	5.17	Medium	No 16S rRNA in MAG	0	777	2060	777	0.892811	0.632876	0.0251217	1556489	8152	8152	2003.2	2003.2	2180	2180	11	18	0	0	0	0	18	SAMN27359840	JALVBW000000000
134-614_maxbin2_scaf2bin.135_VB	134-614	d__Bacteria;p__Campylobacterota;c__Campylobacteria;o__Campylobacterales;f__Hydrogenimonadaceae;g__Hydrogenimonas;s__			Campylobacterales bacterium	0.963369	taxonomic classification defined by topology and ANI	18.1347	89.45	7.27	Medium	No 16S rRNA in MAG	0	430	2006	430	0.9308	0.525768	0.0202795	1684811	31950	31950	3918.17	3918.17	5177	5177	11	28	0	0	0	0	28	SAMN27359841	JALVBX000000000
134-614_maxbin2_scaf2bin.157_VB	134-614	d__Bacteria;p__Campylobacterota;c__Campylobacteria;o__Campylobacterales;f__Sulfurovaceae;g__Sulfurovum;s__			Sulfurovum sp.	0.923322	ANI	50.2712	75.86	6.9	Medium	No 16S rRNA in MAG	0	540	1809	540	0.92549	0.477422	0.0234438	1355569	12070	12070	2510.31	2510.31	2844	2844	11	16	0	0	0	0	16	SAMN27359842	JALVBY000000000
134-614_maxbin2_scaf2bin.159	134-614	d__Bacteria;p__Chloroflexota;c__Anaerolineae;o__Caldilineales;f__J102;g__M2005;s__			Anaerolineae bacterium	0.961577	taxonomic classification defined by topology and ANI	36.3331	92.73	4.88	High	Bacteria;Chloroflexi;Anaerolineae;SJA-15	0	529	3552	529	0.839083	0.608973	0.0438038	4144649	58503	58503	7834.88	7834.88	12854	12854	11	47	0	1	1	1	50	SAMN27359843	JALVBZ000000000
134-614_maxbin2_scaf2bin.171	134-614	d__Bacteria;p__Deinococcota;c__Deinococci;o__Deinococcales;f__Marinithermaceae;g__Oceanithermus;s__			Thermaceae bacterium	0.921367	taxonomic novelty determined using RED	17.2665	66.81	3.44	Medium	Unclassified	0	674	2121	674	0.932482	0.690061	0.0506136	1547863	11101	11101	2296.53	2296.53	2561	2561	11	32	0	0	0	0	32	SAMN27359844	JALVCA000000000
134-614_maxbin2_scaf2bin.173_VB	134-614	d__Bacteria;p__Proteobacteria;c__Alphaproteobacteria;o__Rhizobiales;f__Thermopetrobacteraceae;g__Thermopetrobacter;s__			Rhizobiales bacterium	0.922664	taxonomic classification defined by topology and ANI	11.3119	57.68	5.83	Medium	No 16S rRNA in MAG	0	716	1874	716	0.860017	0.654968	0.0225368	1422235	6940	6940	1986.36	1986.36	2174	2174	11	28	0	0	0	0	28	SAMN27359845	JALVCB000000000
134-614_maxbin2_scaf2bin.181	134-614	d__Bacteria;p__Deinococcota;c__Deinococci;o__Deinococcales;f__Marinithermaceae;g__Oceanithermus;s__			Thermaceae bacterium	0.913868	taxonomic novelty determined using RED	77.1363	63.76	5.21	Medium	Unclassified	0	449	1724	449	0.910071	0.644604	0.030077	1431214	16240	16240	3187.56	3187.56	3986	3986	11	27	0	0	0	0	27	SAMN27359846	JALVCC000000000
134-614_metabat1_scaf2bin.005	134-614	d__Bacteria;p__Myxococcota;c__UBA796;o__;f__;g__;s__			Myxococcales bacterium	0.471769	taxonomic novelty determined using RED	7.98252	60.86	3.39	Medium	No 16S rRNA in MAG	0	1331	3851	1331	0.860441	0.600193	0.0273594	3993734	13804	13804	3000.55	3000.55	3222	3222	11	19	0	1	0	0	20	SAMN27359847	JALVCD000000000
134-614_metabat1_scaf2bin.009	134-614	d__Bacteria;p__Proteobacteria;c__Gammaproteobacteria;o__Thiohalomonadales_A;f__SZUA-152;g__SZUA-152;s__SZUA-152 sp011051685			Chromatiales bacterium	N/A	taxonomic classification defined by topology and ANI	23.2305	95.98	4.52	High	No 16S rRNA in MAG	0	162	3054	162	0.875383	0.57464	0.0258434	3270187	97045	97045	20186.3	20186.3	36355	36355	11	44	0	1	0	0	45	SAMN27359848	JALVCE000000000
134-614_metabat1_scaf2bin.012	134-614	d__Bacteria;p__Bacteroidota;c__Rhodothermia;o__Rhodothermales;f__Rhodothermaceae;g__ISCAR-4553;s__			Rhodothermales bacterium	0.878378	taxonomic classification defined by topology and ANI	14.8193	70.77	3.11	Medium	No 16S rRNA in MAG	0	1044	3301	1044	0.877248	0.661443	0.0257065	3210833	18117	18117	3075.51	3075.51	3345	3345	11	27	0	0	0	0	27	SAMN27359849	JALVCF000000000
134-614_metabat1_scaf2bin.017	134-614	d__Bacteria;p__Proteobacteria;c__Gammaproteobacteria;o__Chromatiales;f__Sedimenticolaceae;g__Thiolapillus;s__			Sedimenticola sp.	0.974837	taxonomic classification defined by topology and ANI	30.9592	93.43	6.16	High	No 16S rRNA in MAG	0	311	3008	311	0.916969	0.572655	0.0243019	2953676	41114	41114	9497.35	9497.35	13696	13696	11	36	0	0	0	1	37	SAMN27359850	JALVCG000000000
134-614_metabat1_scaf2bin.024	134-614	d__Bacteria;p__Proteobacteria;c__Alphaproteobacteria;o__Rhodobacterales;f__Rhodobacteraceae;g__GCA-2747325;s__			Rhodobacteraceae bacterium	0.919443	taxonomic classification defined by topology and ANI	13.0513	85.53	3.04	Medium	No 16S rRNA in MAG	0	704	3342	704	0.915461	0.652346	0.025134	2867960	16635	16635	4073.81	4073.81	4694	4694	11	32	0	0	0	0	32	SAMN27359851	JALVCH000000000
134-614_metabat1_scaf2bin.026	134-614	d__Bacteria;p__Calditrichota;c__Calditrichia;o__Calditrichales;f__J004;g__J004;s__J004 sp011051485			Calditrichae bacterium	N/A	taxonomic classification defined by topology and ANI	12.2773	87.85	0.78	Medium	No 16S rRNA in MAG	0	374	2620	374	0.920459	0.500733	0.0262418	2797115	64752	64752	7478.92	7478.92	9435	9435	11	28	0	0	0	0	28	SAMN27359852	JALVCI000000000
134-614_metabat1_scaf2bin.028	134-614	d__Bacteria;p__Proteobacteria;c__Gammaproteobacteria;o__Thiotrichales;f__UWMA-0217;g__;s__			Gammaproteobacteria bacterium	0.809871	taxonomic classification defined by topology and ANI	31.2886	93.69	8.07	High	No 16S rRNA in MAG	0	556	3019	556	0.925225	0.709803	0.0283999	2707293	27280	27280	4869.23	4869.23	6510	6510	11	29	0	0	0	0	29	SAMN27359853	JALVCJ000000000
134-614_metabat1_scaf2bin.030	134-614	d__Bacteria;p__Actinobacteriota;c__Acidimicrobiia;o__Acidimicrobiales;f__TK06;g__DRKF01;s__DRKF01 sp011051915			Acidimicrobiia bacterium	N/A	taxonomic classification defined by topology and ANI	8.96249	62.62	2.23	Medium	No 16S rRNA in MAG	0	949	3081	949	0.914615	0.684849	0.0165936	2595090	10647	10647	2734.55	2734.55	2826	2826	11	26	0	1	0	1	28	SAMN27359854	JALVCK000000000
134-614_metabat1_scaf2bin.035	134-614	d__Bacteria;p__Krumholzibacteriota;c__Krumholzibacteria;o__LZORAL124-64-63;f__LZORAL124-64-63;g__;s__			Krumholzibacteria bacterium	0.799315	taxonomic classification defined by topology and ANI	17.4787	80.04	1.81	Medium	No 16S rRNA in MAG	0	770	2711	770	0.93731	0.721414	0.0280483	2491412	36363	36363	3235.6	3235.6	3481	3481	11	33	0	0	0	0	33	SAMN27359855	JALVCL000000000
134-614_metabat1_scaf2bin.038	134-614	d__Bacteria;p__Proteobacteria;c__Gammaproteobacteria;o__Thiohalobacterales;f__DSM-19610;g__Thiogranum;s__			Thiohalobacter sp.	0.962014	taxonomic classification defined by topology and ANI	10.3344	84.8	1.58	Medium	Bacteria;Proteobacteria;Gammaproteobacteria	0	523	2789	523	0.921439	0.568417	0.024533	2444178	24491	24491	4673.38	4673.38	5458	5458	11	31	0	0	0	0	31	SAMN27359856	JALVCM000000000
134-614_metabat1_scaf2bin.047	134-614	d__Bacteria;p__Chloroflexota;c__Anaerolineae;o__Caldilineales;f__JAADDB01;g__JAADDB01;s__			Anaerolineae bacterium	0.938258	taxonomic classification defined by topology and ANI	12.9897	80.68	1.25	Medium	No 16S rRNA in MAG	0	643	2308	643	0.905882	0.630881	0.027972	2203053	13256	13256	3426.21	3426.21	3821	3821	11	40	0	0	0	1	41	SAMN27359857	JALVCN000000000
134-614_metabat1_scaf2bin.049	134-614	d__Bacteria;p__Proteobacteria;c__Alphaproteobacteria;o__Rhizobiales;f__Thermopetrobacteraceae;g__;s__			Rhizobiales bacterium	0.877214	taxonomic novelty determined using RED	32.2074	86.62	3.93	Medium	No 16S rRNA in MAG	0	617	2472	617	0.892255	0.650751	0.0240141	2156097	54789	54789	3494.48	3494.48	3869	3869	11	37	0	0	0	1	38	SAMN27359858	JALVCO000000000
134-614_metabat1_scaf2bin.051	134-614	d__Bacteria;p__Deinococcota;c__Deinococci;o__Deinococcales;f__Marinithermaceae;g__Oceanithermus;s__Oceanithermus desulfurans			Thermaceae bacterium	N/A	taxonomic classification defined by topology and ANI	111.329	85.37	5.25	Medium	Unclassified	0	413	2354	413	0.936214	0.709	0.0232788	2031332	28130	28130	4918.48	4918.48	6275	6275	11	37	0	0	0	0	37	SAMN27359859	JALVCP000000000
134-614_metabat1_scaf2bin.053	134-614	d__Bacteria;p__Bacteroidota;c__Bacteroidia;o__SpSt-205;f__;g__;s__			Bacteroidetes bacterium	0.636705	taxonomic classification defined by topology and ANI	33.0767	89.34	4.37	Medium	Unclassified	0	232	1876	232	0.932981	0.578002	0.0236371	2011333	43192	43192	8669.54	8669.54	13539	13539	11	43	0	0	0	0	43	SAMN27359860	JALVCQ000000000
134-614_metabat1_scaf2bin.054	134-614	d__Bacteria;p__Campylobacterota;c__Campylobacteria;o__Campylobacterales;f__JAADDG01;g__JAADDG01;s__			Campylobacterales bacterium	0.940533	taxonomic classification defined by topology and ANI	26.9961	96.12	2.87	High	No 16S rRNA in MAG	0	319	2186	319	0.946642	0.333352	0.0258477	1970674	37369	37369	6177.66	6177.66	8333	8333	11	37	0	0	0	0	37	SAMN27359861	JALVCR000000000
134-614_metabat1_scaf2bin.057	134-614	d__Bacteria;p__Campylobacterota;c__Campylobacteria;o__Campylobacterales;f__Sulfurovaceae;g__UBA1140;s__			Campylobacteraceae bacterium	0.960472	ANI	16.3714	85.51	9.38	Medium	No 16S rRNA in MAG	0	356	2209	356	0.921286	0.336823	0.0207811	1961257	26609	26609	5509.15	5509.15	8622	8622	11	36	0	0	0	0	36	SAMN27359862	JALVCS000000000
134-614_metabat1_scaf2bin.058	134-614	d__Bacteria;p__Deinococcota;c__Deinococci;o__Deinococcales;f__Marinithermaceae;g__;s__			Thermaceae bacterium	0.803773	taxonomic novelty determined using RED	21.812	79.43	8.41	Medium	Unclassified	0	454	2387	454	0.949144	0.677239	0.0275011	1890261	21208	21208	4163.57	4163.57	5252	5252	11	32	0	0	0	3	35	SAMN27359863	JALVCT000000000
134-614_metabat1_scaf2bin.062	134-614	d__Bacteria;p__Deinococcota;c__Deinococci;o__Deinococcales;f__Marinithermaceae;g__Oceanithermus;s__Oceanithermus profundus_A			Thermaceae bacterium	N/A	taxonomic classification defined by topology and ANI	97.4646	81.76	3.83	Medium	No 16S rRNA in MAG	0	223	2011	223	0.930467	0.689775	0.0191209	1813486	37172	37172	8132.22	8132.22	12673	12673	11	35	0	0	0	0	35	SAMN27359864	JALVCU000000000
134-614_metabat1_scaf2bin.065	134-614	d__Bacteria;p__Chloroflexota;c__Anaerolineae;o__Anaerolineales;f__DRMV01;g__;s__			Anaerolineales bacterium	0.90046	taxonomic novelty determined using RED	28.7203	82.24	3.64	Medium	No 16S rRNA in MAG	0	449	1877	449	0.875473	0.573531	0.0288179	1776803	29851	29851	3957.24	3957.24	4722	4722	11	32	0	0	0	0	32	SAMN27359865	JALVCV000000000
134-614_metabat1_scaf2bin.082	134-614	d__Bacteria;p__Patescibacteria;c__ABY1;o__UBA1558;f__;g__;s__			Patescibacteria bacterium	0.63322	taxonomic classification fully defined by topology	9.63357	62.84	1.08	Medium	Unclassified	0	182	812	182	0.921371	0.391053	0.0175151	678614	20535	20535	3728.65	3728.65	4142	4142	11	39	0	0	0	0	39	SAMN27359866	JALVCW000000000
134-614_metabat1_scaf2bin.084	134-614	d__Bacteria;p__Patescibacteria;c__WWE3;o__2-01-FULL-39-13;f__JAACPI01;g__;s__			candidate division WWE3 bacterium	0.762325	taxonomic classification defined by topology and ANI	11.5011	55.05	0	Medium	Unclassified	0	198	703	198	0.916337	0.317792	0.0209826	592195	11795	11795	2990.88	2990.88	3136	3136	11	28	0	0	0	0	28	SAMN27359867	JALVCX000000000
134-614_metabat1_scaf2bin.094	134-614	d__Bacteria;p__Bacteroidota;c__Bacteroidia;o__Chitinophagales;f__Saprospiraceae;g__HyVt-613;s__			Saprospiraceae bacterium	0.965574	taxonomic classification defined by topology and ANI	17.9078	92.45	0.99	High	Bacteria;Bacteroidota;Bacteroidia;Chitinophagales;Saprospiraceae;uncultured	0	708	3547	708	0.8063	0.422807	0.0224511	4360272	47436	47436	6158.58	6158.58	7921	7921	11	45	0	0	0	4	49	SAMN27359868	JALVCY000000000
134-614_metabat2_scaf2bin.001	134-614	d__Bacteria;p__Campylobacterota;c__Campylobacteria;o__Campylobacterales;f__Nitratiruptoraceae;g__Nitratiruptor;s__			Nitratiruptor sp.	0.926247	taxonomic classification defined by topology and ANI	14.9764	78.82	9.42	Medium	Bacteria;Campylobacterota;Campylobacteria;Campylobacterales;Sulfurovaceae;Sulfurovum	0	367	1816	367	0.962024	0.5091	0.0302403	1468414	32413	32413	4001.13	4001.13	5082	5082	11	15	0	0	0	0	15	SAMN27359869	JALVCZ000000000
134-614_metabat2_scaf2bin.005	134-614	d__Bacteria;p__Proteobacteria;c__Gammaproteobacteria;o__Chromatiales;f__Sedimenticolaceae;g__Thiolapillus;s__			Sedimenticola sp.	0.930379	taxonomic classification defined by topology and ANI	38.1287	86	5.74	Medium	No 16S rRNA in MAG	0	607	2752	607	0.900871	0.655764	0.0293286	2428646	17815	17815	4001.06	4001.06	4709	4709	11	39	0	0	0	1	40	SAMN27359870	JALVDA000000000
134-614_metabat2_scaf2bin.006	134-614	d__Bacteria;p__Patescibacteria;c__Paceibacteria;o__UBA9983_A;f__UBA2163;g__OLB19;s__			Candidatus Kaiserbacteria bacterium	0.947051	taxonomic classification defined by topology and ANI	9.08589	55.38	2.09	Medium	Bacteria;Patescibacteria;Parcubacteria;Candidatus Kaiserbacteria	0	234	1011	234	0.882246	0.380566	0.0408813	860019	54778	54778	3675.29	3675.29	4209	4209	11	22	0	0	0	0	22	SAMN27359871	JALVDB000000000
134-614_metabat2_scaf2bin.010	134-614	d__Bacteria;p__Campylobacterota;c__Campylobacteria;o__Campylobacterales;f__Sulfurovaceae;g__Sulfurovum;s__			Sulfurovum sp.	0.959638	ANI	22.6746	92.45	2.76	High	Unclassified	0	337	2157	337	0.927282	0.461769	0.0254121	1881438	33197	33197	5582.9	5582.9	7676	7676	11	39	0	0	0	0	39	SAMN27359872	JALVDC000000000
134-614_metabat2_scaf2bin.011	134-614	d__Bacteria;p__Proteobacteria;c__Gammaproteobacteria;o__21-64-14;f__21-64-14;g__;s__			Gammaproteobacteria bacterium	0.725962	taxonomic novelty determined using RED	7.54829	57.91	6.18	Medium	No 16S rRNA in MAG	0	726	2161	726	0.911509	0.708936	0.028483	1761945	10386	10386	2426.92	2426.92	2396	2396	11	16	0	0	0	1	17	SAMN27359873	JALVDD000000000
134-614_metabat2_scaf2bin.015	134-614	d__Bacteria;p__Proteobacteria;c__Gammaproteobacteria;o__GCF-002020875;f__GRL18;g__GRL18;s__			Gammaproteobacteria bacterium	0.909418	taxonomic classification defined by topology and ANI	11.6755	91.44	2.78	High	No 16S rRNA in MAG	0	543	3309	543	0.905621	0.438074	0.0311388	3202753	33484	33484	5898.26	5898.26	7488	7488	11	30	0	0	0	0	30	SAMN27359874	JALVDE000000000
134-614_metabat2_scaf2bin.018	134-614	d__Bacteria;p__Deinococcota;c__Deinococci;o__Deinococcales;f__;g__;s__			Trueperaceae bacterium	0.729999	taxonomic novelty determined using RED	17.0716	70.9	4.56	Medium	Unclassified	0	749	3104	749	0.886633	0.382667	0.02359	2695367	30704	30704	3598.62	3598.62	4265	4265	11	27	0	0	0	0	27	SAMN27359875	JALVDF000000000
134-614_metabat2_scaf2bin.022	134-614	d__Bacteria;p__Proteobacteria;c__Gammaproteobacteria;o__Thiotrichales;f__Thiotrichaceae;g__Cocleimonas;s__			Thiotrichaceae bacterium	0.967885	taxonomic classification defined by topology and ANI	11.6811	84.57	1.91	Medium	No 16S rRNA in MAG	0	461	2408	461	0.851712	0.381285	0.0208736	2389627	23989	23989	5183.57	5183.57	6664	6664	11	26	0	0	0	0	26	SAMN27359876	JALVDG000000000
134-614_metabat2_scaf2bin.023_VB	134-614	d__Bacteria;p__Aquificota;c__Aquificae;o__Hydrogenothermales;f__Hydrogenothermaceae;g__;s__			Hydrogenothermaceae bacterium	0.798986	taxonomic classification defined by topology and ANI	81.5028	75.78	9.4	Medium	No 16S rRNA in MAG	0	517	2179	517	0.939705	0.306482	0.0202127	1684097	15351	15351	3257.44	3257.44	3661	3661	11	26	0	0	0	0	26	SAMN27359877	JALVDH000000000
134-614_metabat2_scaf2bin.026	134-614	d__Bacteria;p__Myxococcota;c__Polyangia;o__Polyangiales;f__SG8-38;g__GCA-2699025;s__			Polyangiaceae bacterium	0.874657	taxonomic classification defined by topology and ANI	18.4028	95.05	4.61	High	Unclassified	0	702	5015	702	0.92142	0.69688	0.0206449	5435133	79030	79030	7742.35	7742.35	10951	10951	11	40	0	0	0	1	41	SAMN27359878	JALVDI000000000
134-614_metabat2_scaf2bin.028	134-614	d__Bacteria;p__Chloroflexota;c__Anaerolineae;o__4572-78;f__4572-78;g__DUEH01;s__			Anaerolineae bacterium	0.870468	taxonomic classification defined by topology and ANI	10.1744	56.61	1.88	Medium	Unclassified	0	780	2264	780	0.902866	0.55023	0.028679	1931359	9492	9492	2476.1	2476.1	2478	2478	11	24	0	0	0	0	24	SAMN27359879	JALVDJ000000000
134-614_metabat2_scaf2bin.030	134-614	d__Bacteria;p__Campylobacterota;c__Campylobacteria;o__Campylobacterales;f__Sulfurovaceae;g__Nitratifractor;s__			Campylobacteraceae bacterium	0.936615	taxonomic classification defined by topology and ANI	10.5484	80.53	2.02	Medium	No 16S rRNA in MAG	0	411	1747	411	0.909055	0.549729	0.0338637	1421979	15217	15217	3459.8	3459.8	3990	3990	11	34	0	0	0	1	35	SAMN27359880	JALVDK000000000
134-614_metabat2_scaf2bin.031_VB	134-614	d__Bacteria;p__Deinococcota;c__Deinococci;o__Deinococcales;f__Marinithermaceae;g__;s__			Thermaceae bacterium	0.804757	taxonomic novelty determined using RED	34.302	69.93	5.78	Medium	Unclassified	0	202	1632	202	0.962998	0.678338	0.0152231	1393381	30167	30167	6897.93	6897.93	8342	8342	11	34	0	0	0	0	34	SAMN27359881	JALVDL000000000
134-614_metabat2_scaf2bin.032	134-614	d__Bacteria;p__Planctomycetota;c__GCA-002687715;o__GCA-002687715;f__DRQF01;g__DRQF01;s__DRQF01 sp011369445			Planctomycetes bacterium	N/A	taxonomic classification defined by topology and ANI	9.17238	84.92	4.04	Medium	No 16S rRNA in MAG	0	1030	3630	1030	0.934255	0.63478	0.0179653	3590199	18097	18097	3485.63	3485.63	3972	3972	11	29	0	0	0	0	29	SAMN27359882	JALVDM000000000
134-614_metabat2_scaf2bin.033	134-614	d__Bacteria;p__Bacteroidota;c__Bacteroidia;o__Flavobacteriales;f__JAADED01;g__;s__			Flavobacteriales bacterium	0.900197	taxonomic novelty determined using RED	18.4193	87.5	2.21	Medium	No 16S rRNA in MAG	0	440	2124	440	0.903733	0.395688	0.0364825	1991236	26798	26798	4525.54	4525.54	5856	5856	11	68	0	1	0	0	69	SAMN27359883	JALVDN000000000
134-614_metabat2_scaf2bin.036	134-614	d__Bacteria;p__Bacteroidota;c__Bacteroidia;o__Chitinophagales;f__Saprospiraceae;g__BCD1;s__			Saprospiraceae bacterium	0.900134	taxonomic classification defined by topology and ANI	10.802	86.88	1.73	Medium	No 16S rRNA in MAG	0	948	4041	948	0.894256	0.424928	0.025733	4282708	22984	22984	4517.62	4517.62	5494	5494	11	26	0	0	3	0	29	SAMN27359884	JALVDO000000000
134-614_metabat2_scaf2bin.041	134-614	d__Bacteria;p__Bacteroidota;c__Kapabacteria;o__Kapabacteriales;f__NICIL-2;g__;s__			Candidatus Kapabacteria bacterium	0.756112	taxonomic novelty determined using RED	7.89281	54.47	2.08	Medium	No 16S rRNA in MAG	0	509	1547	509	0.921232	0.516976	0.0236855	1390049	9167	9167	2730.94	2730.94	2786	2786	11	28	0	0	0	1	29	SAMN27359885	JALVDP000000000
134-614_metabat2_scaf2bin.042	134-614	d__Bacteria;p__Proteobacteria;c__Gammaproteobacteria;o__Thiotrichales;f__Thiotrichaceae;g__Cocleimonas;s__			Thiotrichaceae bacterium	0.927068	taxonomic classification defined by topology and ANI	27.1412	95.19	4.3	High	No 16S rRNA in MAG	0	494	2937	494	0.854655	0.435731	0.0311521	2973134	30172	30172	6018.49	6018.49	8362	8362	11	33	0	0	0	0	33	SAMN27359886	JALVDQ000000000
134-614_metabat2_scaf2bin.047	134-614	d__Bacteria;p__Campylobacterota;c__Campylobacteria;o__Campylobacterales;f__QNZT01;g__;s__			Campylobacterales bacterium	0.779606	taxonomic novelty determined using RED	8.01451	53.28	0.89	Medium	No 16S rRNA in MAG	0	410	1370	410	0.94133	0.302057	0.0217578	1077911	14485	14485	2629.05	2629.05	2755	2755	11	11	0	0	0	0	11	SAMN27359887	JALVDR000000000
134-614_metabat2_scaf2bin.048	134-614	d__Bacteria;p__Proteobacteria;c__Gammaproteobacteria;o__Methylococcales;f__Methylothermaceae;g__Methylohalobius;s__Methylohalobius sp001566965			Methylothermaceae bacterium	N/A	taxonomic classification defined by topology and ANI	8.85735	71.1	3.29	Medium	Bacteria;Proteobacteria;Gammaproteobacteria;Methylococcales;Methylohalobiaceae;Methylohalobius	0	699	2628	699	0.907363	0.514348	0.0315943	2221785	20102	20102	3178.52	3178.52	3408	3408	11	29	0	0	0	1	30	SAMN27359888	JALVDS000000000
134-614_metabat2_scaf2bin.051	134-614	d__Bacteria;p__Proteobacteria;c__Gammaproteobacteria;o__Thiohalobacterales;f__DSM-19610;g__;s__			Thiohalobacter sp.	0.803464	taxonomic novelty determined using RED	9.57927	73.74	2.76	Medium	No 16S rRNA in MAG	0	678	2408	678	0.912194	0.679814	0.0274799	2052264	11970	11970	3026.94	3026.94	3297	3297	11	28	0	0	0	0	28	SAMN27359889	JALVDT000000000
134-614_metabat2_scaf2bin.057	134-614	d__Bacteria;p__Campylobacterota;c__Campylobacteria;o__Campylobacterales;f__Nitratiruptoraceae;g__;s__			Nitratiruptor sp.	0.888092	taxonomic classification fully defined by topology	59.1389	81.78	6.51	Medium	No 16S rRNA in MAG	0	418	1779	418	0.966402	0.488125	0.0246513	1352547	18999	18999	3235.76	3235.76	3601	3601	11	23	0	0	0	0	23	SAMN27359890	JALVDU000000000
134-614_metabat2_scaf2bin.060	134-614	d__Bacteria;p__Patescibacteria;c__Paceibacteria;o__Moranbacterales;f__DUUL01;g__;s__			Candidatus Moranbacteria bacterium	0.803864	taxonomic classification defined by topology and ANI	38.026	74	0	Medium	Unclassified	0	11	846	11	0.857048	0.390497	0.0109083	929492	162315	162315	84499.3	84499.3	100533	100533	11	41	0	0	0	0	41	SAMN27359891	JALVDV000000000
134-614_metabat2_scaf2bin.062	134-614	d__Bacteria;p__Campylobacterota;c__Campylobacteria;o__Campylobacterales;f__Sulfurovaceae;g__Nitratifractor;s__			Campylobacteraceae bacterium	0.952649	taxonomic classification defined by topology and ANI	14.5274	89.51	6.27	Medium	No 16S rRNA in MAG	0	354	2043	354	0.905289	0.565494	0.0577656	1850402	34605	34605	5227.12	5227.12	6992	6992	11	37	0	1	0	0	38	SAMN27359892	JALVDW000000000
134-614_metabat2_scaf2bin.063	134-614	d__Bacteria;p__WOR-3;c__Hydrothermia;o__LBFQ01;f__DSFT01;g__;s__			candidate division WOR-3 bacterium	0.770183	taxonomic classification defined by topology and ANI	17.7167	66.47	4.64	Medium	No 16S rRNA in MAG	0	391	1885	391	0.91548	0.480064	0.0281071	1635208	21567	21567	4182.12	4182.12	5203	5203	11	43	0	0	0	0	43	SAMN27359893	JALVDX000000000
134-614_metabat2_scaf2bin.064	134-614	d__Bacteria;p__Desulfobacterota;c__Thermodesulfobacteria;o__Thermodesulfobacteriales;f__Thermodesulfatatoraceae;g__JAADCO01;s__			Thermodesulfobacteriales bacterium	0.85192	taxonomic classification defined by topology and ANI	13.4226	87.04	2.88	Medium	No 16S rRNA in MAG	0	447	2026	447	0.930154	0.483692	0.0380417	1769766	25105	25105	3959.21	3959.21	4505	4505	11	28	0	1	0	0	29	SAMN27359894	JALVDY000000000
134-614_metabat2_scaf2bin.069	134-614	d__Bacteria;p__Desulfobacterota;c__Dissulfuribacteria;o__Dissulfuribacterales;f__Dissulfuribacteraceae;g__Dissulfuribacter;s__			Deltaproteobacteria bacterium	0.910029	taxonomic classification defined by topology and ANI	12.2909	62.29	4.85	Medium	No 16S rRNA in MAG	0	556	1892	556	0.942661	0.492015	0.0277817	1555610	13432	13432	2797.86	2797.86	2960	2960	11	22	0	1	0	0	23	SAMN27359895	JALVDZ000000000
134-614_metabat2_scaf2bin.076	134-614	d__Bacteria;p__Proteobacteria;c__Gammaproteobacteria;o__Thiotrichales;f__Thiotrichaceae;g__Cocleimonas;s__			Thiotrichaceae bacterium	0.959104	taxonomic classification defined by topology and ANI	11.3519	85.17	2.97	Medium	No 16S rRNA in MAG	0	497	2707	497	0.87856	0.374944	0.0223801	2581977	31877	31877	5195.12	5195.12	6918	6918	11	30	0	0	0	0	30	SAMN27359896	JALVEA000000000
134-614_metabat2_scaf2bin.082	134-614	d__Bacteria;p__Proteobacteria;c__Gammaproteobacteria;o__Chromatiales;f__Sedimenticolaceae;g__;s__			Sedimenticola sp.	0.771611	taxonomic novelty determined using RED	26.5538	97.55	2.69	High	No 16S rRNA in MAG	0	244	2796	244	0.8946	0.636	0.0222704	2896895	62325	62325	11872.5	11872.5	18460	18460	11	37	0	0	0	0	37	SAMN27359897	JALVEB000000000
134-614_metabat2_scaf2bin.084	134-614	d__Bacteria;p__Proteobacteria;c__Alphaproteobacteria;o__Rhizobiales;f__Thermopetrobacteraceae;g__;s__			Rhizobiales bacterium	0.88168	taxonomic novelty determined using RED	25.7907	64.14	3.61	Medium	No 16S rRNA in MAG	0	542	1727	542	0.889612	0.64676	0.0228254	1394437	9255	9255	2572.76	2572.76	2630	2630	11	25	0	0	0	0	25	SAMN27359898	JALVEC000000000
134-614_metabat2_scaf2bin.086	134-614	d__Bacteria;p__Proteobacteria;c__Gammaproteobacteria;o__Methylococcales;f__Methylothermaceae;g__Methylohalobius;s__			Methylothermaceae bacterium	0.901093	taxonomic classification defined by topology and ANI	7.60503	59.39	3.39	Medium	No 16S rRNA in MAG	0	598	2246	598	0.941171	0.653345	0.0287058	1733142	11488	11488	2898.23	2898.23	3161	3161	11	20	0	0	0	3	23	SAMN27359899	JALVED000000000
134-614_metabat2_scaf2bin.090	134-614	d__Bacteria;p__Bacteroidota;c__Bacteroidia;o__Chitinophagales;f__Saprospiraceae;g__UBA2365;s__			Saprospiraceae bacterium	0.871349	taxonomic classification defined by topology and ANI	12.0818	89.43	3.8	Medium	Unclassified	0	366	3359	366	0.880371	0.336597	0.0318413	4089068	98232	98232	11172.3	11172.3	17829	17829	11	28	0	0	0	0	28	SAMN27359900	JALVEE000000000
134-614_metabat2_scaf2bin.096	134-614	d__Bacteria;p__Bacteroidota;c__Bacteroidia;o__Chitinophagales;f__Saprospiraceae;g__HyVt-613;s__			Saprospiraceae bacterium	0.929058	taxonomic classification defined by topology and ANI	12.8652	90.78	3.58	High	No 16S rRNA in MAG	0	550	2630	550	0.864743	0.529091	0.0420992	3013050	37348	37348	5478.27	5478.27	6661	6661	11	36	0	0	0	0	36	SAMN27359901	JALVEF000000000
134-614_metabat2_scaf2bin.097	134-614	d__Bacteria;p__Bacteroidota;c__Bacteroidia;o__Chitinophagales;f__Saprospiraceae;g__UBA2365;s__			Saprospiraceae bacterium	0.870804	taxonomic classification defined by topology and ANI	10.5219	88.44	5.28	Medium	No 16S rRNA in MAG	0	662	3558	662	0.860292	0.32663	0.0268961	4087718	34495	34495	6174.8	6174.8	8219	8219	11	40	0	0	0	0	40	SAMN27359902	JALVEG000000000
134-614_metabat2_scaf2bin.098	134-614	d__Bacteria;p__Chloroflexota;c__Anaerolineae;o__Anaerolineales;f__DRMV01;g__DRMV01;s__			Anaerolineales bacterium	0.948634	taxonomic classification defined by topology and ANI	9.92957	62.85	1.01	Medium	No 16S rRNA in MAG	0	475	1556	475	0.867497	0.623556	0.033101	1483321	10837	10837	3122.78	3122.78	3435	3435	11	30	0	0	0	0	30	SAMN27359903	JALVEH000000000
134-614_metabat2_scaf2bin.099_VB	134-614	d__Bacteria;p__Campylobacterota;c__Campylobacteria;o__Campylobacterales;f__QNZT01;g__;s__			Campylobacterales bacterium	0.778619	taxonomic novelty determined using RED	11.2726	54.39	6.99	Medium	No 16S rRNA in MAG	0	329	1247	329	0.949448	0.317354	0.0207613	906318	11962	11962	2754.77	2754.77	2897	2897	11	13	0	0	0	0	13	SAMN27359904	JALVEI000000000
134-614_metabat2_scaf2bin.100	134-614	d__Bacteria;p__Bacteroidota;c__Bacteroidia;o__Flavobacteriales;f__JAADED01;g__;s__			Flavobacteriales bacterium	0.849032	taxonomic novelty determined using RED	16.5744	74.97	4.24	Medium	No 16S rRNA in MAG	0	326	2172	326	0.887706	0.361536	0.0429864	2179290	43638	43638	6684.94	6684.94	10076	10076	11	35	0	2	0	0	37	SAMN27359905	JALVEJ000000000
134-614_metabat2_scaf2bin.107_VB	134-614	d__Bacteria;p__Proteobacteria;c__Gammaproteobacteria;o__Thiotrichales;f__UWMA-0217;g__HyVt-560;s__			Gammaproteobacteria bacterium	0.995475	taxonomic classification defined by topology and ANI	21.9396	69.78	8.24	Medium	No 16S rRNA in MAG	0	950	3541	950	0.872378	0.605125	0.0266359	3071236	15942	15942	3232.88	3232.88	3518	3518	11	19	0	0	0	2	21	SAMN27359906	JALVEK000000000
134-614_metabat2_scaf2bin.110	134-614	d__Bacteria;p__Deinococcota;c__Deinococci;o__Deinococcales;f__Marinithermaceae;g__;s__			Thermaceae bacterium	0.806315	taxonomic novelty determined using RED	74.9759	80.28	6.6	Medium	Unclassified	0	528	2249	528	0.952941	0.703692	0.0259129	1744543	16003	16003	3304.06	3304.06	3620	3620	11	29	0	0	0	0	29	SAMN27359907	JALVEL000000000
134-614_metabat2_scaf2bin.111	134-614	d__Bacteria;p__Proteobacteria;c__Gammaproteobacteria;o__Thiohalobacterales;f__Thiohalobacteraceae;g__J048;s__			Thiohalobacter sp.	0.924279	taxonomic classification defined by topology and ANI	24.691	88.5	7.55	Medium	Bacteria;Proteobacteria;Gammaproteobacteria;Chromatiales;Chromatiaceae;Candidatus Thiobios	0	574	2729	574	0.899306	0.659965	0.0273712	2500617	27323	27323	4356.48	4356.48	5442	5442	11	38	0	0	1	0	39	SAMN27359908	JALVEM000000000
134-614_metabat2_scaf2bin.113	134-614	d__Bacteria;p__Proteobacteria;c__Gammaproteobacteria;o__Immundisolibacterales;f__;g__;s__			Gammaproteobacteria bacterium	0.666075	taxonomic novelty determined using RED	35.9496	93.7	9.56	High	No 16S rRNA in MAG	0	570	2917	570	0.946254	0.698578	0.031753	2574798	22105	22105	4517.19	4517.19	5751	5751	11	39	0	0	0	2	41	SAMN27359909	JALVEN000000000
134-614_metabat2_scaf2bin.115	134-614	d__Bacteria;p__Campylobacterota;c__Campylobacteria;o__Campylobacterales;f__Sulfurovaceae;g__UBA1140;s__			Campylobacteraceae bacterium	0.958591	ANI	13.1358	92.49	5.59	High	No 16S rRNA in MAG	0	329	2554	329	0.916785	0.340454	0.0214922	2334692	48351	48351	7096.33	7096.33	10655	10655	11	48	0	0	1	0	49	SAMN27359910	JALVEO000000000
134-614_metabat2_scaf2bin.116	134-614	d__Bacteria;p__Proteobacteria;c__Gammaproteobacteria;o__Thiohalospirales;f__Thiohalospiraceae;g__DRMK01;s__			Chromatiales bacterium	0.888992	taxonomic classification defined by topology and ANI	25.7789	97.89	2.02	High	Bacteria;Proteobacteria;Gammaproteobacteria	0	66	2397	66	0.909228	0.611551	0.0216758	2583249	142490	142490	39140.1	39140.1	82759	82759	11	42	0	0	0	1	43	SAMN27359911	JALVEP000000000
134-614_metabat2_scaf2bin.119	134-614	d__Bacteria;p__Bacteroidota;c__Bacteroidia;o__Chitinophagales;f__Saprospiraceae;g__;s__			Saprospiraceae bacterium	0.842148	taxonomic classification defined by topology and ANI	27.6265	94.06	2.89	High	No 16S rRNA in MAG	0	443	3153	443	0.865496	0.449396	0.030896	3611612	66228	66228	8152.62	8152.62	12128	12128	11	39	0	0	0	0	39	SAMN27359912	JALVEQ000000000
134-614_metabat2_scaf2bin.121	134-614	d__Bacteria;p__Proteobacteria;c__Gammaproteobacteria;o__Chromatiales;f__Sedimenticolaceae;g__;s__			Sedimenticola sp.	0.784811	taxonomic classification fully defined by topology	12.1641	86.31	3.93	Medium	No 16S rRNA in MAG	0	779	3280	779	0.892398	0.619189	0.0296448	3023514	24634	24634	3881.28	3881.28	4578	4578	11	26	0	0	0	1	27	SAMN27359913	JALVER000000000
134-614_metabat2_scaf2bin.122	134-614	d__Bacteria;p__Bacteroidota;c__Bacteroidia;o__Chitinophagales;f__Saprospiraceae;g__;s__			Saprospiraceae bacterium	0.846433	taxonomic classification defined by topology and ANI	42.5838	94.31	2.97	High	No 16S rRNA in MAG	0	496	2926	496	0.89474	0.523841	0.0311119	3322695	40850	40850	6698.98	6698.98	9809	9809	11	38	0	0	0	0	38	SAMN27359914	JALVES000000000
134-614_metabat2_scaf2bin.129	134-614	d__Bacteria;p__Proteobacteria;c__Gammaproteobacteria;o__Chromatiales;f__Sedimenticolaceae;g__MONJU;s__			Sedimenticola sp.	0.950605	taxonomic classification defined by topology and ANI	26.4031	84.48	4.21	Medium	No 16S rRNA in MAG	0	750	2870	750	0.910434	0.687315	0.0276928	2419771	21724	21724	3226.36	3226.36	3518	3518	11	30	0	0	0	0	30	SAMN27359915	JALVET000000000
134-614_metabat2_scaf2bin.130	134-614	d__Bacteria;p__Proteobacteria;c__Gammaproteobacteria;o__UBA4575;f__JACCYU01;g__;s__			Gammaproteobacteria bacterium	0.724114	taxonomic novelty determined using RED	13.8724	96.32	4.38	High	Unclassified	0	398	2921	398	0.913019	0.671516	0.0213499	2776516	46460	46460	6976.17	6976.17	9869	9869	11	44	0	0	0	3	47	SAMN27359916	JALVEU000000000
134-614_metabat2_scaf2bin.132_VB	134-614	d__Bacteria;p__Campylobacterota;c__Campylobacteria;o__Campylobacterales;f__Sulfurovaceae;g__UBA1140;s__			Campylobacteraceae bacterium	0.962203	ANI	17.2876	75.14	4.1	Medium	No 16S rRNA in MAG	0	314	2081	314	0.923564	0.343142	0.0272956	1860554	33928	33928	5925.33	5925.33	8896	8896	11	9	0	0	0	2	11	SAMN27359917	JALVEV000000000
134-614_metabat2_scaf2bin.133	134-614	d__Bacteria;p__Proteobacteria;c__Gammaproteobacteria;o__Chromatiales;f__Sedimenticolaceae;g__Thiolapillus;s__			Sedimenticola sp.	0.959352	taxonomic classification defined by topology and ANI	50.6098	94.83	5.17	High	Unclassified	0	278	2837	278	0.910305	0.601126	0.0237933	2837954	61817	61817	10208.5	10208.5	17909	17909	11	33	0	0	0	3	36	SAMN27359918	JALVEW000000000
134-614_metabat2_scaf2bin.136	134-614	d__Bacteria;p__Proteobacteria;c__Alphaproteobacteria;o__Rhodobacterales;f__Rhodobacteraceae;g__;s__			Rhodobacteraceae bacterium	0.829413	taxonomic novelty determined using RED	38.0378	95.67	5.15	High	No 16S rRNA in MAG	0	451	3033	451	0.911013	0.648811	0.0250386	2777446	36890	36890	6158.42	6158.42	8416	8416	11	39	0	0	0	1	40	SAMN27359919	JALVEX000000000
134-614_metabat2_scaf2bin.137	134-614	d__Bacteria;p__Aquificota;c__Aquificae;o__Hydrogenothermales;f__Hydrogenothermaceae;g__Persephonella;s__			Persephonella sp.	0.953127	taxonomic classification defined by topology and ANI	43.0894	80.77	3.8	Medium	No 16S rRNA in MAG	0	175	1647	175	0.947743	0.361928	0.0219203	1447607	57075	57075	8272.04	8272.04	11831	11831	11	33	0	0	0	0	33	SAMN27359920	JALVEY000000000
134-614_metabat2_scaf2bin.138	134-614	d__Bacteria;p__Aquificota;c__Aquificae;o__Hydrogenothermales;f__Hydrogenothermaceae;g__;s__			Hydrogenothermaceae bacterium	0.796648	taxonomic classification defined by topology and ANI	13.4004	95.39	2.21	High	No 16S rRNA in MAG	0	253	2311	253	0.93378	0.316717	0.0226031	2031358	48441	48441	8029.08	8029.08	12523	12523	11	36	0	0	0	1	37	SAMN27359921	JALVEZ000000000
134-614_metabat2_scaf2bin.140	134-614	d__Bacteria;p__Proteobacteria;c__Gammaproteobacteria;o__Chromatiales;f__Sedimenticolaceae;g__DRKS01;s__			Sedimenticola sp.	0.89478	taxonomic classification defined by topology and ANI	8.91239	84.91	4.04	Medium	No 16S rRNA in MAG	0	574	2590	574	0.905745	0.550333	0.0451633	2327701	21496	21496	4055.23	4055.23	4869	4869	11	28	0	0	0	1	29	SAMN27359922	JALVFA000000000
134-614_metabat2_scaf2bin.142	134-614	d__Bacteria;p__Proteobacteria;c__Alphaproteobacteria;o__Rhizobiales;f__Thermopetrobacteraceae;g__Thermopetrobacter;s__			Rhizobiales bacterium	0.923314	taxonomic classification defined by topology and ANI	27.0897	82.75	4.19	Medium	No 16S rRNA in MAG	0	433	2035	433	0.883956	0.658144	0.0253236	1848982	26427	26427	4270.17	4270.17	5254	5254	11	37	0	0	0	0	37	SAMN27359923	JALVFB000000000
134-614_metabat2_scaf2bin.146	134-614	d__Bacteria;p__Proteobacteria;c__Gammaproteobacteria;o__Thiotrichales;f__Thiotrichaceae;g__;s__			Thiotrichaceae bacterium	0.865902	taxonomic novelty determined using RED	10.1825	83.27	2.42	Medium	No 16S rRNA in MAG	0	573	2809	573	0.878993	0.455879	0.0263445	2598801	33854	33854	4535.43	4535.43	5610	5610	11	32	0	0	1	0	33	SAMN27359924	JALVFC000000000
134-614_metabat2_scaf2bin.155	134-614	d__Bacteria;p__Chloroflexota;c__Anaerolineae;o__Caldilineales;f__J102;g__M2005;s__			Anaerolineae bacterium	0.918334	taxonomic novelty determined using RED	10.7811	72.55	3.19	Medium	Unclassified	0	818	3045	818	0.872621	0.5815	0.0312426	2997058	21151	21151	3663.89	3663.89	4247	4247	11	36	0	1	0	0	37	SAMN27359925	JALVFD000000000
134-614_metabat2_scaf2bin.157	134-614	d__Bacteria;p__Bacteroidota;c__Ignavibacteria;o__Ignavibacteriales;f__Melioribacteraceae;g__BMS3ABIN04;s__			Melioribacteraceae bacterium	0.88918	taxonomic classification defined by topology and ANI	49.5829	98.32	0.56	High	Unclassified	0	40	3278	40	0.904908	0.367094	0.0191423	3808077	647077	647077	95201.9	95201.9	216931	216931	11	44	0	0	0	3	47	SAMN27359926	JALVFE000000000
134-614_metabat2_scaf2bin.158	134-614	d__Bacteria;p__Bacteroidota;c__Bacteroidia;o__Flavobacteriales;f__Flavobacteriaceae;g__QNYL01;s__			Flavobacteriaceae bacterium	0.906105	taxonomic classification defined by topology and ANI	8.81595	77.46	7.73	Medium	No 16S rRNA in MAG	0	648	2463	648	0.894988	0.314295	0.0261433	2238503	21524	21524	3454.48	3454.48	3847	3847	11	23	0	0	0	0	23	SAMN27359927	JALVFF000000000
134-614_metabat2_scaf2bin.159	134-614	d__Bacteria;p__Calditrichota;c__Calditrichia;o__RBG-13-44-9;f__J042;g__;s__			Calditrichae bacterium	0.817169	taxonomic classification defined by topology and ANI	34.3467	73.55	7.73	Medium	No 16S rRNA in MAG	0	1209	3703	1209	0.915559	0.494621	0.0333933	3433456	24434	24434	2839.91	2839.91	2971	2971	11	29	0	0	0	1	30	SAMN27359928	JALVFG000000000
134-614_metabat2_scaf2bin.162	134-614	d__Bacteria;p__Chloroflexota;c__Anaerolineae;o__Anaerolineales;f__DRMV01;g__JAADEN01;s__			Anaerolineales bacterium	0.975104	taxonomic classification defined by topology and ANI	22.5427	77.54	1.82	Medium	Unclassified	0	595	2126	595	0.916043	0.679742	0.0296511	1904518	17797	17797	3200.87	3200.87	3394	3394	11	41	0	1	0	0	42	SAMN27359929	JALVFH000000000
354-166_maxbin2_scaf2bin.029	354-166	d__Bacteria;p__Patescibacteria;c__Paceibacteria;o__UBA9983_A;f__UBA2163;g__;s__			Candidatus Kaiserbacteria bacterium	0.803211	taxonomic novelty determined using RED	11.194	78.58	4.31	Medium	Unclassified	0	328	1076	328	0.89267	0.379956	0.0244475	805081	17846	17846	2454.52	2454.52	2916	2916	11	31	0	0	0	0	31	SAMN27357654	JALSGH000000000
354-166_maxbin2_scaf2bin.033	354-166	d__Bacteria;p__Planctomycetota;c__Planctomycetes;o__Pirellulales;f__;g__;s__			Planctomycetes bacterium	0.666782	taxonomic classification fully defined by topology	11.0431	94.83	4	High	Unclassified	0	962	3959	962	0.816199	0.652315	0.017139	4487176	39086	39086	4664.42	4664.42	6475	6475	11	40	0	0	0	2	42	SAMN27357655	JALSGI000000000
354-166_maxbin2_scaf2bin.037	354-166	d__Bacteria;p__Proteobacteria;c__Gammaproteobacteria;o__Thiohalobacterales;f__;g__;s__			Thiohalobacter sp.	0.725003	taxonomic novelty determined using RED	9.08081	57.14	7.62	Medium	No 16S rRNA in MAG	0	1029	2556	1029	0.909492	0.668548	0.0163316	1916761	11059	11059	1862.74	1862.74	1959	1959	11	21	0	0	0	0	21	SAMN27357656	JALSGJ000000000
354-166_maxbin2_scaf2bin.055	354-166	d__Bacteria;p__Calditrichota;c__Calditrichia;o__RBG-13-44-9;f__J042;g__;s__			Calditrichae bacterium	0.821997	taxonomic classification defined by topology and ANI	9.33394	84.39	6.14	Medium	No 16S rRNA in MAG	0	1128	3619	1128	0.907761	0.451485	0.0188568	3295626	19605	19605	2921.65	2921.65	3752	3752	11	41	0	0	0	1	42	SAMN27357657	JALSGK000000000
354-166_maxbin2_scaf2bin.065	354-166	d__Archaea;p__Thermoproteota;c__Thermoproteia;o__Sulfolobales;f__Pyrodictiaceae;g__;s__			Pyrodictiaceae archaeon	0.785354	taxonomic classification fully defined by topology	8.85734	81.36	2.33	Medium	Archaea;Crenarchaeota;Thermoprotei;Desulfurococcales;Pyrodictiaceae	0	566	2337	566	0.906109	0.407793	0.0206984	1811828	22506	22506	3201.11	3201.11	4235	4235	11	32	0	0	0	0	32	SAMN27357658	JALSGL000000000
354-166_maxbin2_scaf2bin.073	354-166	d__Bacteria;p__Bacteroidota;c__Rhodothermia;o__Rhodothermales;f__;g__;s__			Rhodothermales bacterium	0.611672	taxonomic classification fully defined by topology	8.61929	89.26	4.37	Medium	Unclassified	0	934	3358	934	0.928156	0.534476	0.0185414	2905866	59882	59882	3111.21	3111.21	4027	4027	11	46	0	0	1	1	48	SAMN27357659	JALSGM000000000
354-166_maxbin2_scaf2bin.082_VB	354-166	d__Bacteria;p__Proteobacteria;c__Alphaproteobacteria;o__Rhizobiales;f__Devosiaceae;g__DROE01;s__			Rhizobiales bacterium	0.944664	taxonomic classification defined by topology and ANI	7.78907	63.91	0.82	Medium	No 16S rRNA in MAG	0	698	1841	698	0.897655	0.494176	0.0209482	1389629	7917	7917	1990.87	1990.87	2160	2160	11	17	0	0	0	0	17	SAMN27357660	JALSGN000000000
354-166_maxbin2_scaf2bin.100	354-166	d__Bacteria;p__Bipolaricaulota;c__Bipolaricaulia;o__RBG-16-55-9;f__RBG-16-55-9;g__;s__			Candidatus Bipolaricaulota bacterium	0.788935	taxonomic classification defined by topology and ANI	61.6809	86.44	5.08	Medium	Unclassified	0	169	2087	169	0.909365	0.659894	0.0234363	2076869	118390	118390	12289.2	12289.2	26708	26708	11	52	0	0	0	1	53	SAMN27357661	JALSGO000000000
354-166_maxbin2_scaf2bin.106	354-166	d__Bacteria;p__Proteobacteria;c__Alphaproteobacteria;o__Geminicoccales;f__Geminicoccaceae;g__HRBIN39;s__			Alphaproteobacteria bacterium	0.938825	taxonomic classification defined by topology and ANI	62.1656	98.26	0.75	High	No 16S rRNA in MAG	0	48	2543	48	0.921603	0.728851	0.0177473	2655386	349695	349695	55320.5	55320.5	119544	119544	11	43	0	0	0	0	43	SAMN27357662	JALSGP000000000
354-166_maxbin2_scaf2bin.107	354-166	d__Bacteria;p__Proteobacteria;c__Alphaproteobacteria;o__Rhizobiales;f__Thermopetrobacteraceae;g__Thermopetrobacter;s__			Rhizobiales bacterium	0.921288	taxonomic classification defined by topology and ANI	341.296	99.2	1.3	High	Bacteria;Proteobacteria;Alphaproteobacteria;Rhizobiales;Thermopetrobacteraceae;Thermopetrobacter	0	167	1962	167	0.865817	0.652121	0.057096	2132590	83312	83312	12770	12770	24798	24798	11	45	0	0	0	0	45	SAMN27357663	JALSGQ000000000
354-166_maxbin2_scaf2bin.109	354-166	d__Bacteria;p__Proteobacteria;c__Gammaproteobacteria;o__Methylococcales;f__Methylothermaceae;g__Methylohalobius;s__			Methylothermaceae bacterium	0.900962	taxonomic classification defined by topology and ANI	56.3085	94	2.59	High	Unclassified	0	328	2487	328	0.945543	0.644091	0.0200566	2262581	51080	51080	6898.11	6898.11	12540	12540	11	39	0	0	0	1	40	SAMN27357664	JALSGR000000000
354-166_maxbin2_scaf2bin.116	354-166	d__Bacteria;p__Bacteroidota;c__Bacteroidia;o__Chitinophagales;f__Saprospiraceae;g__;s__			Saprospiraceae bacterium	0.805127	taxonomic novelty determined using RED	55.5985	99.01	2.72	High	Unclassified	0	61	3063	61	0.897819	0.496733	0.0122269	3840028	406357	406357	62951.3	62951.3	129231	129231	11	41	0	0	0	1	42	SAMN27357665	JALSGS000000000
354-166_maxbin2_scaf2bin.125_VB	354-166	d__Bacteria;p__Proteobacteria;c__Gammaproteobacteria;o__Thiohalomonadales_A;f__SZUA-152;g__SZUA-152;s__			Chromatiales bacterium	0.981652	taxonomic classification defined by topology and ANI	45.8588	73.66	4.33	Medium	No 16S rRNA in MAG	0	162	2267	162	0.875184	0.500307	0.0170336	2431711	85882	85882	15010.6	15010.6	24957	24957	11	24	0	0	0	0	24	SAMN27357666	JALSGT000000000
354-166_maxbin2_scaf2bin.140	354-166	d__Bacteria;p__Proteobacteria;c__Alphaproteobacteria;o__Rhodobacterales;f__Rhodobacteraceae;g__UBA3077;s__			Rhodobacteraceae bacterium	0.977275	taxonomic classification defined by topology and ANI	150.834	89.19	3.16	Medium	Unclassified	0	397	2626	397	0.919632	0.528599	0.0327734	2378300	45126	45126	5990.68	5990.68	12257	12257	11	35	0	0	0	0	35	SAMN27357667	JALSGU000000000
354-166_maxbin2_scaf2bin.143	354-166	d__Bacteria;p__Proteobacteria;c__Gammaproteobacteria;o__SZUA-140;f__SZUA-140;g__SZUA-140;s__			Gammaproteobacteria bacterium	0.905237	taxonomic classification defined by topology and ANI	32.8303	86.93	3.42	Medium	No 16S rRNA in MAG	0	214	2518	214	0.896023	0.588341	0.018521	2641861	122167	122167	12345.1	12345.1	28531	28531	11	40	0	0	0	0	40	SAMN27357668	JALSGV000000000
354-166_maxbin2_scaf2bin.177	354-166	d__Bacteria;p__Proteobacteria;c__Alphaproteobacteria;o__Geminicoccales;f__Geminicoccaceae;g__HRBIN39;s__			Alphaproteobacteria bacterium	0.904257	taxonomic classification defined by topology and ANI	22.017	95.27	1.63	High	No 16S rRNA in MAG	0	435	2609	435	0.924912	0.705882	0.0140292	2474073	34822	34822	5687.52	5687.52	7994	7994	11	38	0	0	1	0	39	SAMN27357669	JALSGW000000000
354-166_maxbin2_scaf2bin.179	354-166	d__Bacteria;p__Proteobacteria;c__Zetaproteobacteria;o__Mariprofundales;f__Mariprofundaceae;g__Ghiorsea;s__			Ghiorsea sp.	0.969786	taxonomic classification defined by topology and ANI	21.1844	94.83	7.84	High	No 16S rRNA in MAG	0	298	2114	298	0.938281	0.452182	0.0153176	1938940	45333	45333	6506.51	6506.51	12690	12690	11	28	0	0	0	1	29	SAMN27357670	JALSGX000000000
354-166_metabat1_scaf2bin.042	354-166	d__Bacteria;p__Proteobacteria;c__Alphaproteobacteria;o__Rhodobacterales;f__Rhodobacteraceae;g__;s__			Rhodobacteraceae bacterium	0.826498	taxonomic classification fully defined by topology	20.4959	90.74	4.61	High	No 16S rRNA in MAG	0	521	2974	521	0.916934	0.666734	0.0217578	2646871	50338	50338	5080.37	5080.37	6422	6422	11	36	0	0	0	0	36	SAMN27357671	JALSGY000000000
354-166_metabat1_scaf2bin.046	354-166	d__Bacteria;p__Planctomycetota;c__Planctomycetes;o__Pirellulales;f__Pirellulaceae;g__;s__			Pirellulaceae bacterium	0.844821	taxonomic classification defined by topology and ANI	10.5963	70.23	9.63	Medium	Unclassified	0	1471	4678	1471	0.899987	0.63651	0.0202837	4687518	32388	32388	3186.62	3186.62	3433	3433	11	31	0	0	1	1	33	SAMN27357672	JALSGZ000000000
354-166_metabat1_scaf2bin.060	354-166	d__Bacteria;p__Proteobacteria;c__Alphaproteobacteria;o__Rhodobacterales;f__Rhodobacteraceae;g__GCA-2747325;s__			Rhodobacteraceae bacterium	0.918498	taxonomic classification defined by topology and ANI	16.7171	81.86	8.2	Medium	No 16S rRNA in MAG	0	879	3624	879	0.906539	0.63076	0.0282987	3001737	23005	23005	3414.95	3414.95	3698	3698	11	37	0	0	2	0	39	SAMN27357673	JALSHA000000000
354-166_metabat1_scaf2bin.062	354-166	d__Bacteria;p__Proteobacteria;c__Gammaproteobacteria;o__Thiohalomonadales_A;f__SZUA-152;g__DRQN01;s__			Chromatiales bacterium	0.930105	taxonomic novelty determined using RED	70.244	97.87	1.82	High	Bacteria;Proteobacteria;Gammaproteobacteria;Ectothiorhodospirales;Ectothiorhodospiraceae;uncultured	0	224	2822	224	0.87998	0.641845	0.0208233	2999968	63171	63171	13392.7	13392.7	21164	21164	11	42	0	0	0	0	42	SAMN27357674	JALSHB000000000
354-166_metabat1_scaf2bin.069	354-166	d__Bacteria;p__Desulfobacterota_C;c__Deferrisomatia;o__Deferrisomatales;f__Deferrisomataceae;g__;s__			Bacteria bacterium	0.82663	taxonomic novelty determined using RED	9.75986	70.82	9.76	Medium	No 16S rRNA in MAG	0	911	3059	911	0.89291	0.718594	0.0271423	2701758	11492	11492	2965.71	2965.71	3154	3154	11	34	0	0	0	1	35	SAMN27357675	JALSHC000000000
354-166_metabat1_scaf2bin.070	354-166	d__Bacteria;p__Proteobacteria;c__Gammaproteobacteria;o__Thiohalospirales;f__Thiohalospiraceae;g__DRMK01;s__			Chromatiales bacterium	0.900641	taxonomic classification defined by topology and ANI	26.7634	95.11	6.19	High	No 16S rRNA in MAG	0	193	2660	193	0.896251	0.543931	0.0319883	2724414	64109	64109	14116.1	14116.1	24697	24697	11	44	0	0	0	0	44	SAMN27357676	JALSHD000000000
354-166_metabat1_scaf2bin.071	354-166	d__Bacteria;p__Proteobacteria;c__Alphaproteobacteria;o__Caulobacterales;f__Maricaulaceae;g__Robiginitomaculum_A;s__			Robiginitomaculum sp.	0.983542	ANI	28.3131	94.16	1.97	High	Bacteria;Proteobacteria;Alphaproteobacteria;Caulobacterales;Hyphomonadaceae;Robiginitomaculum	0	122	2698	122	0.917703	0.495292	0.0171346	2734900	126021	126021	22417.2	22417.2	40002	40002	11	35	0	0	1	0	36	SAMN27357677	JALSHE000000000
354-166_metabat1_scaf2bin.076	354-166	d__Bacteria;p__Proteobacteria;c__Alphaproteobacteria;o__Sphingomonadales;f__Emcibacteraceae;g__Emcibacter_A;s__			Emcibacter sp.	0.986735	taxonomic classification defined by topology and ANI	19.2085	97.84	1.74	High	No 16S rRNA in MAG	0	223	2614	223	0.914287	0.478787	0.0238095	2629476	56485	56485	11791.4	11791.4	18427	18427	11	34	0	0	0	0	34	SAMN27357678	JALSHF000000000
354-166_metabat1_scaf2bin.078	354-166	d__Bacteria;p__Nitrospirota;c__Thermodesulfovibrionia;o__UBA6902;f__UBA6902;g__JAADFS01;s__			Thermodesulfovibrio sp.	0.980678	taxonomic classification defined by topology and ANI	31.7704	96.36	3.86	High	Bacteria;Nitrospirota;Thermodesulfovibrionia;uncultured	0	119	2396	119	0.876466	0.525512	0.0186555	2621406	99604	99604	22028.6	22028.6	29387	29387	11	44	0	0	0	0	44	SAMN27357679	JALSHG000000000
354-166_metabat1_scaf2bin.080	354-166	d__Bacteria;p__Planctomycetota;c__Phycisphaerae;o__Phycisphaerales;f__SM1A02;g__UBA1924;s__			Phycisphaerales bacterium	0.974018	taxonomic classification defined by topology and ANI	24.6175	94.32	0	High	Bacteria;Planctomycetota;Phycisphaerae;Phycisphaerales;Phycisphaeraceae;SM1A02	0	56	2252	56	0.90099	0.542119	0.00923948	2559875	137713	137713	45712.1	45712.1	80851	80851	11	43	0	0	0	1	44	SAMN27357680	JALSHH000000000
354-166_metabat1_scaf2bin.081	354-166	d__Bacteria;p__Proteobacteria;c__Gammaproteobacteria;o__Xanthomonadales;f__Marinicellaceae;g__;s__			Xanthomonadales bacterium	0.815471	taxonomic novelty determined using RED	27.2233	95.8	0.18	High	No 16S rRNA in MAG	0	70	2049	70	0.925111	0.54365	0.019786	2244227	208573	208573	32060.4	32060.4	55356	55356	11	35	0	0	0	0	35	SAMN27357681	JALSHI000000000
354-166_metabat1_scaf2bin.082	354-166	d__Bacteria;p__Proteobacteria;c__Alphaproteobacteria;o__Rhodobacterales;f__Rhodobacteraceae;g__UBA3077;s__UBA3077 sp002746395			Rhodobacteraceae bacterium	N/A	taxonomic classification defined by topology and ANI	55.5468	97.77	2.03	High	Bacteria;Proteobacteria;Alphaproteobacteria;Rhodobacterales;Rhodobacteraceae;uncultured	0	56	2593	56	0.922759	0.537513	0.0139672	2542572	205331	205331	45403.1	45403.1	88055	88055	11	41	0	0	0	0	41	SAMN27357682	JALSHJ000000000
354-166_metabat1_scaf2bin.083	354-166	d__Bacteria;p__Proteobacteria;c__Alphaproteobacteria;o__Rhodobacterales;f__Rhodobacteraceae;g__UBA3077;s__			Rhodobacteraceae bacterium	0.975573	taxonomic classification defined by topology and ANI	34.3608	86.71	7.16	Medium	No 16S rRNA in MAG	0	509	2837	509	0.925695	0.578763	0.0237825	2521892	34875	34875	4954.6	4954.6	6552	6552	11	31	0	0	0	1	32	SAMN27357683	JALSHK000000000
354-166_metabat1_scaf2bin.085	354-166	d__Bacteria;p__Proteobacteria;c__Alphaproteobacteria;o__Rhodobacterales;f__Rhodobacteraceae;g__UBA3077;s__			Rhodobacteraceae bacterium	0.919941	ANI	50.0902	96.09	4.43	High	No 16S rRNA in MAG	0	333	2725	333	0.930995	0.615889	0.0213398	2512210	38179	38179	7544.17	7544.17	9760	9760	11	40	0	0	0	0	40	SAMN27357684	JALSHL000000000
354-166_metabat1_scaf2bin.092	354-166	d__Bacteria;p__Proteobacteria;c__Alphaproteobacteria;o__Caulobacterales;f__Maricaulaceae;g__Robiginitomaculum_A;s__			Robiginitomaculum sp.	0.983379	ANI	10.3272	83.74	2.6	Medium	No 16S rRNA in MAG	0	473	2675	473	0.915574	0.486992	0.0216386	2373941	49507	49507	5018.9	5018.9	6125	6125	11	29	0	0	0	0	29	SAMN27357685	JALSHM000000000
354-166_metabat1_scaf2bin.094	354-166	d__Bacteria;p__Proteobacteria;c__Gammaproteobacteria;o__Immundisolibacterales;f__;g__;s__			Gammaproteobacteria bacterium	0.665034	taxonomic novelty determined using RED	14.6093	95.04	4.03	High	No 16S rRNA in MAG	0	414	2539	414	0.938976	0.655373	0.0238619	2325739	31550	31550	5617.73	5617.73	7272	7272	11	43	0	0	0	1	44	SAMN27357686	JALSHN000000000
354-166_metabat1_scaf2bin.099	354-166	d__Bacteria;p__Proteobacteria;c__Gammaproteobacteria;o__Methylococcales;f__Methylothermaceae;g__Methylohalobius;s__			Methylothermaceae bacterium	0.902313	taxonomic classification defined by topology and ANI	29.8688	80.29	1.61	Medium	No 16S rRNA in MAG	0	249	2341	249	0.942891	0.640577	0.0236122	2161630	54559	54559	8681.24	8681.24	13291	13291	11	32	0	0	0	2	34	SAMN27357687	JALSHO000000000
354-166_metabat1_scaf2bin.100	354-166	d__Bacteria;p__Campylobacterota;c__Campylobacteria;o__Campylobacterales;f__Sulfurovaceae;g__UBA1140;s__			Campylobacteraceae bacterium	0.968883	ANI	35.2037	94.74	4.53	High	No 16S rRNA in MAG	0	390	2576	390	0.921288	0.358316	0.0199805	2185258	43146	43146	5603.23	5603.23	7622	7622	11	42	0	0	0	0	42	SAMN27357688	JALSHP000000000
354-166_metabat1_scaf2bin.105	354-166	d__Bacteria;p__Proteobacteria;c__Gammaproteobacteria;o__SZUA-140;f__SZUA-140;g__SZUA-76;s__			Gammaproteobacteria bacterium	0.951651	ANI	10.54	82.68	0.62	Medium	No 16S rRNA in MAG	0	410	2278	410	0.913039	0.512799	0.0273626	2057887	39433	39433	5019.24	5019.24	5911	5911	11	28	0	0	0	2	30	SAMN27357689	JALSHQ000000000
354-166_metabat1_scaf2bin.107	354-166	d__Bacteria;p__Chloroflexota;c__Anaerolineae;o__Anaerolineales;f__DRMV01;g__;s__			Anaerolineales bacterium	0.900517	taxonomic novelty determined using RED	11.6166	68.57	1.82	Medium	No 16S rRNA in MAG	0	581	2121	581	0.90276	0.644421	0.0210544	1932392	14849	14849	3325.98	3325.98	3720	3720	11	29	0	0	0	0	29	SAMN27357690	JALSHR000000000
354-166_metabat1_scaf2bin.108	354-166	d__Bacteria;p__Chloroflexota;c__Anaerolineae;o__Caldilineales;f__JAADDB01;g__JAADDB01;s__			Anaerolineae bacterium	0.899133	taxonomic classification defined by topology and ANI	8.80227	61.18	3.92	Medium	Unclassified	0	728	2107	728	0.876768	0.604507	0.0260747	1918124	11919	11919	2634.79	2634.79	2695	2695	11	16	0	0	0	0	16	SAMN27357691	JALSHS000000000
354-166_metabat1_scaf2bin.122_VB	354-166	d__Archaea;p__Thermoproteota;c__Nitrososphaeria;o__Geothermarchaeales;f__JDFR-13;g__B109-G9;s__			Nitrososphaeria archaeon	0.822555	taxonomic novelty determined using RED	28.4349	68.45	2.75	Medium	Unclassified	0	15	464	15	0.933587	0.419135	0.0218408	404015	229606	229606	26934.3	26934.3	229606	229606	11	25	0	0	3	0	28	SAMN27357692	JALSHT000000000
354-166_metabat1_scaf2bin.126	354-166	d__Bacteria;p__Campylobacterota;c__Campylobacteria;o__Campylobacterales;f__Sulfurovaceae;g__Sulfurovum;s__			Sulfurovum sp.	0.979778	taxonomic classification defined by topology and ANI	221.566	94.26	1.64	High	No 16S rRNA in MAG	0	108	1779	108	0.934194	0.358483	0.0147403	1636531	45772	45772	15153.1	15153.1	22223	22223	11	35	0	0	0	0	35	SAMN27357693	JALSHU000000000
354-166_metabat1_scaf2bin.127	354-166	d__Bacteria;p__Aquificota;c__Aquificae;o__Aquificales;f__Aquificaceae;g__Hydrogenivirga;s__			Aquificaceae bacterium	0.900881	taxonomic classification defined by topology and ANI	26.0842	97.76	1.22	High	No 16S rRNA in MAG	0	29	1737	29	0.966855	0.388289	0.0209646	1610136	213375	213375	55521.9	55521.9	82510	82510	11	39	0	1	0	1	41	SAMN27357694	JALSHV000000000
354-166_metabat1_scaf2bin.129	354-166	d__Bacteria;p__Planctomycetota;c__Phycisphaerae;o__Phycisphaerales;f__SM1A02;g__UBA1924;s__			Phycisphaerales bacterium	0.975191	taxonomic classification defined by topology and ANI	9.7123	51.95	0	Medium	Bacteria;Planctomycetota;Phycisphaerae;Phycisphaerales;Phycisphaeraceae;SM1A02	0	321	1506	321	0.905936	0.547449	0.0200404	1470492	19053	19053	4580.97	4580.97	5305	5305	11	22	0	0	0	0	22	SAMN27357695	JALSHW000000000
354-166_metabat1_scaf2bin.133	354-166	d__Bacteria;p__Aquificota;c__Aquificae;o__Aquificales;f__Aquificaceae;g__;s__			Aquificaceae bacterium	0.835133	taxonomic novelty determined using RED	13.9119	91.08	2.08	High	Unclassified	0	286	1734	286	0.970852	0.479016	0.0169621	1371821	20563	20563	4796.58	4796.58	6052	6052	11	35	0	1	0	1	37	SAMN27357696	JALSHX000000000
354-166_metabat1_scaf2bin.134	354-166	d__Bacteria;p__Acidobacteriota;c__Acidobacteriae;o__Bryobacterales;f__Bryobacteraceae;g__DRWS01;s__			Solibacteraceae bacterium	0.872295	taxonomic classification defined by topology and ANI	10.6114	73.99	6.3	Medium	No 16S rRNA in MAG	0	1094	4396	1094	0.914392	0.67432	0.0181612	4192593	26299	26299	3832.35	3832.35	4636	4636	11	34	0	0	0	1	35	SAMN27357697	JALSHY000000000
354-166_metabat2_scaf2bin.003	354-166	d__Bacteria;p__Proteobacteria;c__Gammaproteobacteria;o__Thiotrichales;f__UWMA-0217;g__;s__			Gammaproteobacteria bacterium	0.822846	taxonomic classification defined by topology and ANI	56.8849	97.18	1.89	High	No 16S rRNA in MAG	0	149	3196	149	0.892842	0.567505	0.0177204	3349822	140279	140279	22482	22482	35373	35373	11	34	0	0	0	0	34	SAMN27357698	JALSHZ000000000
354-166_metabat2_scaf2bin.008	354-166	d__Bacteria;p__Deinococcota;c__Deinococci;o__Deinococcales;f__Marinithermaceae;g__Oceanithermus;s__			Thermaceae bacterium	0.989757	taxonomic classification defined by topology and ANI	15.2733	97.02	2.77	High	Bacteria;Deinococcota;Deinococci;Thermales;Thermaceae;Oceanithermus	0	228	2364	228	0.932605	0.694514	0.0198596	2222958	55914	55914	9749.82	9749.82	16692	16692	11	46	0	0	0	1	47	SAMN27357699	JALSIA000000000
354-166_metabat2_scaf2bin.009	354-166	d__Bacteria;p__Proteobacteria;c__Gammaproteobacteria;o__Methylococcales;f__Methylothermaceae;g__Methylohalobius;s__			Methylothermaceae bacterium	0.901876	taxonomic classification defined by topology and ANI	110.659	96.31	0.17	High	No 16S rRNA in MAG	0	60	2664	60	0.926876	0.597455	0.0239496	2754321	188194	188194	45905.3	45905.3	77474	77474	11	41	0	0	0	1	42	SAMN27357700	JALSIB000000000
354-166_metabat2_scaf2bin.012	354-166	d__Bacteria;p__Proteobacteria;c__Gammaproteobacteria;o__SZUA-140;f__SZUA-140;g__SZUA-140;s__			Gammaproteobacteria bacterium	0.852379	taxonomic classification defined by topology and ANI	49.3038	95.57	2	High	Unclassified	0	111	2278	111	0.871116	0.63289	0.023824	2521882	96810	96810	22719.7	22719.7	35582	35582	11	44	0	0	0	0	44	SAMN27357701	JALSIC000000000
354-166_metabat2_scaf2bin.013	354-166	d__Bacteria;p__Planctomycetota;c__Planctomycetes;o__;f__;g__;s__			Planctomycetes bacterium	0.504236	taxonomic novelty determined using RED	11.8648	98.52	0	High	Unclassified	0	446	4260	446	0.849345	0.633716	0.0165335	5245659	83633	83633	11761.6	11761.6	17615	17615	11	44	0	1	1	0	46	SAMN27357702	JALSID000000000
354-166_metabat2_scaf2bin.016_VB	354-166	d__Bacteria;p__Campylobacterota;c__Campylobacteria;o__Campylobacterales;f__Sulfurovaceae;g__Sulfurovum;s__			Sulfurovum sp.	0.985497	taxonomic classification defined by topology and ANI	26.2728	73.17	8.61	Medium	No 16S rRNA in MAG	0	188	2051	188	0.923902	0.37369	0.0139926	1771034	106404	106404	9420.39	9420.39	14255	14255	11	20	0	0	0	0	20	SAMN27357703	JALSIE000000000
354-166_metabat2_scaf2bin.017	354-166	d__Bacteria;p__UBP7_A;c__4484-113;o__4484-113;f__;g__;s__			Bacteria bacterium	0.578033	taxonomic classification defined by topology and ANI	12.6511	84.44	1.5	Medium	Unclassified	0	317	1827	317	0.937198	0.635124	0.0241353	1748928	23861	23861	5517.12	5517.12	6934	6934	11	38	0	0	0	0	38	SAMN27357704	JALSIF000000000
354-166_metabat2_scaf2bin.021	354-166	d__Bacteria;p__Proteobacteria;c__Gammaproteobacteria;o__SZUA-229;f__SZUA-229;g__;s__			Gammaproteobacteria bacterium	0.836465	taxonomic classification defined by topology and ANI	18.912	70.33	3.82	Medium	No 16S rRNA in MAG	0	529	2089	529	0.917715	0.590238	0.0217375	1732160	37949	37949	3274.4	3274.4	3571	3571	11	25	0	0	0	0	25	SAMN27357705	JALSIG000000000
354-166_metabat2_scaf2bin.022	354-166	d__Bacteria;p__Bacteroidota;c__Bacteroidia;o__Chitinophagales;f__;g__;s__			Chitinophagales bacterium	0.701803	taxonomic novelty determined using RED	27.8195	92.78	1.23	High	No 16S rRNA in MAG	0	232	2471	232	0.929722	0.506016	0.0255269	2660487	61722	61722	11467.6	11467.6	16096	16096	11	29	0	0	0	0	29	SAMN27357706	JALSIH000000000
354-166_metabat2_scaf2bin.027	354-166	d__Bacteria;p__Proteobacteria;c__Alphaproteobacteria;o__Rhizobiales;f__Devosiaceae;g__DROE01;s__			Rhizobiales bacterium	0.976495	taxonomic classification defined by topology and ANI	32.762	98.6	0.85	High	Bacteria;Proteobacteria;Alphaproteobacteria;Rhizobiales	0	66	2568	66	0.906046	0.552593	0.0130154	2652214	277747	277747	40185.1	40185.1	76092	76092	11	43	0	0	0	1	44	SAMN27357707	JALSII000000000
354-166_metabat2_scaf2bin.030	354-166	d__Bacteria;p__Proteobacteria;c__Alphaproteobacteria;o__Rhizobiales;f__Rhizobiaceae;g__SZUA-100;s__			Rhizobiaceae bacterium	0.939742	taxonomic classification defined by topology and ANI	28.1718	98.06	3.23	High	Bacteria;Proteobacteria;Alphaproteobacteria;Rhizobiales;Rhizobiaceae;Pseudahrensia	0	273	3385	273	0.894187	0.487895	0.0174905	3425489	95716	95716	12547.6	12547.6	19663	19663	11	39	0	0	0	0	39	SAMN27357708	JALSIJ000000000
354-166_metabat2_scaf2bin.031	354-166	d__Bacteria;p__Proteobacteria;c__Gammaproteobacteria;o__Thiohalomonadales;f__UBA6429;g__;s__			Chromatiales bacterium	0.825095	taxonomic classification defined by topology and ANI	11.153	92.27	5.39	High	No 16S rRNA in MAG	0	430	2660	430	0.906228	0.711487	0.0225099	2456073	58001	58001	5711.8	5711.8	7112	7112	11	43	0	0	0	1	44	SAMN27357709	JALSIK000000000
354-166_metabat2_scaf2bin.033	354-166	d__Bacteria;p__Proteobacteria;c__Gammaproteobacteria;o__Xanthomonadales;f__Marinicellaceae;g__;s__			Xanthomonadales bacterium	0.828162	taxonomic novelty determined using RED	27.7437	91.88	6.84	High	No 16S rRNA in MAG	0	596	3321	596	0.904369	0.377896	0.0205729	3248182	49950	49950	5449.97	5449.97	7544	7544	11	37	0	0	0	0	37	SAMN27357710	JALSIL000000000
354-166_metabat2_scaf2bin.034	354-166	d__Bacteria;p__Proteobacteria;c__Alphaproteobacteria;o__Geminicoccales;f__Geminicoccaceae;g__;s__			Alphaproteobacteria bacterium	0.855918	taxonomic classification fully defined by topology	40.6533	97.14	1.74	High	Unclassified	0	41	3024	41	0.927847	0.695608	0.0114043	3212831	299460	299460	78361.7	78361.7	141314	141314	11	46	0	0	0	1	47	SAMN27357711	JALSIM000000000
354-166_metabat2_scaf2bin.035	354-166	d__Bacteria;p__Myxococcota;c__Polyangia;o__Nannocystales;f__Nannocystaceae;g__J032;s__			Polyangiaceae bacterium	0.917751	taxonomic classification defined by topology and ANI	12.6793	93.55	2.28	High	Unclassified	0	471	4061	471	0.912161	0.721222	0.0243152	4474232	56334	56334	9499.43	9499.43	13984	13984	11	41	0	0	0	1	42	SAMN27357712	JALSIN000000000
354-166_metabat2_scaf2bin.036	354-166	d__Bacteria;p__Myxococcota;c__UBA9160;o__UBA9160;f__;g__;s__			Myxococcales bacterium	0.719536	taxonomic novelty determined using RED	13.5273	89.01	1.13	Medium	Unclassified	0	824	3888	824	0.91253	0.735895	0.0183593	3831496	23283	23283	4649.87	4649.87	5636	5636	11	43	0	1	1	1	46	SAMN27357713	JALSIO000000000
354-166_metabat2_scaf2bin.037	354-166	d__Archaea;p__Hydrothermarchaeota;c__Hydrothermarchaeia;o__Hydrothermarchaeales;f__BMS3B;g__JAADFH01;s__			Archaea archaeon	0.960249	taxonomic classification defined by topology and ANI	32.2778	98.13	1.87	High	Unclassified	0	120	1720	120	0.93451	0.58567	0.0172111	1444005	67505	67505	12033.4	12033.4	16907	16907	11	46	0	0	0	0	46	SAMN27357714	JALSIP000000000
354-166_metabat2_scaf2bin.038	354-166	d__Bacteria;p__Proteobacteria;c__Alphaproteobacteria;o__Sphingomonadales;f__Rhodothalassiaceae;g__J084;s__			Kordiimonadaceae bacterium	0.914944	taxonomic classification defined by topology and ANI	9.7521	66.44	1.78	Medium	No 16S rRNA in MAG	0	660	2364	660	0.884608	0.645426	0.0221665	2030772	25192	25192	3076.93	3076.93	3172	3172	11	20	0	0	0	1	21	SAMN27357715	JALSIQ000000000
354-166_metabat2_scaf2bin.041	354-166	d__Bacteria;p__Aquificota;c__Aquificae;o__Aquificales;f__Aquificaceae;g__;s__			Aquificales bacterium	0.736353	taxonomic classification fully defined by topology	9.74299	67.82	0.47	Medium	Unclassified	0	301	1352	301	0.963225	0.386271	0.0227889	1044041	16131	16131	3468.57	3468.57	3855	3855	11	27	0	0	0	0	27	SAMN27357716	JALSIR000000000
354-166_metabat2_scaf2bin.042	354-166	d__Bacteria;p__Aquificota;c__Aquificae;o__Aquificales;f__Aquificaceae;g__;s__			Aquificaceae bacterium	0.829144	taxonomic novelty determined using RED	13.2314	79.21	3.29	Medium	No 16S rRNA in MAG	0	353	1523	353	0.973532	0.531938	0.0140544	1111531	13426	13426	3148.81	3148.81	3483	3483	11	28	0	1	0	0	29	SAMN27357717	JALSIS000000000
354-166_metabat2_scaf2bin.043	354-166	d__Bacteria;p__Patescibacteria;c__Microgenomatia;o__UBA1406;f__;g__;s__			Candidatus Roizmanbacteria bacterium	0.6986	taxonomic novelty determined using RED	21.5062	62.77	0	Medium	Unclassified	0	196	933	196	0.912658	0.3638	0.0258323	794681	20748	20748	4054.49	4054.49	4461	4461	11	42	0	0	0	0	42	SAMN27357718	JALSIT000000000
354-166_metabat2_scaf2bin.047	354-166	d__Bacteria;p__Proteobacteria;c__Gammaproteobacteria;o__Methylococcales;f__Methylomonadaceae;g__;s__			Methylomonas sp.	0.912311	taxonomic novelty determined using RED	16.0296	89.01	3.71	Medium	Bacteria;Proteobacteria;Gammaproteobacteria;Methylococcales;Methylomonadaceae;Marine Methylotrophic Group 2	0	358	2752	358	0.91321	0.416066	0.0180658	2678853	38658	38658	7482.83	7482.83	10581	10581	11	28	0	0	0	0	28	SAMN27357719	JALSIU000000000
354-166_metabat2_scaf2bin.049	354-166	d__Bacteria;p__Planctomycetota;c__Planctomycetes;o__Pirellulales;f__Pirellulaceae;g__;s__			Pirellulaceae bacterium	0.841785	taxonomic classification defined by topology and ANI	11.6634	92.28	0	High	Unclassified	0	462	4003	462	0.889342	0.616874	0.0132583	4730815	65831	65831	10239.9	10239.9	13961	13961	11	42	0	0	0	3	45	SAMN27357720	JALSIV000000000
354-166_metabat2_scaf2bin.051	354-166	d__Bacteria;p__Proteobacteria;c__Gammaproteobacteria;o__Thiohalomonadales;f__UBA6429;g__;s__			Chromatiales bacterium	0.80916	taxonomic classification fully defined by topology	11.1047	76.04	5.47	Medium	No 16S rRNA in MAG	0	620	2670	620	0.893587	0.662249	0.0239959	2324510	30363	30363	3749.21	3749.21	4493	4493	11	29	0	1	0	0	30	SAMN27357721	JALSIW000000000
354-166_metabat2_scaf2bin.054	354-166	d__Bacteria;p__Chloroflexota;c__Anaerolineae;o__Caldilineales;f__Caldilineaceae;g__;s__			Caldilineaceae bacterium	0.830585	taxonomic novelty determined using RED	56.4894	97.88	2	High	No 16S rRNA in MAG	0	150	3337	150	0.900456	0.68828	0.0105882	4086003	141415	141415	27240	27240	42595	42595	11	46	0	0	0	1	47	SAMN27357722	JALSIX000000000
354-166_metabat2_scaf2bin.056	354-166	d__Bacteria;p__Proteobacteria;c__Gammaproteobacteria;o__Thiohalomonadales_A;f__SZUA-152;g__SZUA-152;s__			Chromatiales bacterium	0.971751	ANI	36.2168	65.46	6.65	Medium	No 16S rRNA in MAG	0	221	3160	221	0.846491	0.465521	0.0174986	3301539	78693	78693	14939.1	14939.1	25918	25918	11	36	0	0	1	0	37	SAMN27357723	JALSIY000000000
354-166_metabat2_scaf2bin.060	354-166	d__Bacteria;p__Proteobacteria;c__Alphaproteobacteria;o__Rhodobacterales;f__Rhodobacteraceae;g__Marinosulfonomonas;s__Marinosulfonomonas sp003544895			Marinosulfonomonas sp.	N/A	taxonomic classification defined by topology and ANI	30.7464	91.64	9.6	High	No 16S rRNA in MAG	0	749	3905	749	0.91635	0.580399	0.0236506	3333943	20155	20155	4451.19	4451.19	5203	5203	11	39	0	0	0	1	40	SAMN27357724	JALSIZ000000000
354-166_metabat2_scaf2bin.062	354-166	d__Bacteria;p__Proteobacteria;c__Alphaproteobacteria;o__Caulobacterales;f__Parvularculaceae;g__;s__			Parvularculaceae bacterium	0.868654	taxonomic novelty determined using RED	18.6175	89.66	0.53	Medium	Unclassified	0	325	2279	325	0.895713	0.530244	0.015075	2247225	34767	34767	6914.54	6914.54	9338	9338	11	30	0	0	0	0	30	SAMN27357725	JALSJA000000000
354-166_metabat2_scaf2bin.069	354-166	d__Archaea;p__Thermoproteota;c__Thermoproteia;o__Sulfolobales;f__Acidilobaceae;g__;s__			Acidilobaceae archaeon	0.742883	taxonomic classification defined by topology and ANI	8.63804	64.22	0.68	Medium	No 16S rRNA in MAG	0	294	1319	294	0.888365	0.556461	0.0285666	1058521	14590	14590	3600.41	3600.41	3940	3940	11	24	0	0	1	2	27	SAMN27357726	JALSJB000000000
354-166_metabat2_scaf2bin.070_VB	354-166	d__Bacteria;p__Campylobacterota;c__Campylobacteria;o__Campylobacterales;f__Sulfurovaceae;g__Sulfurovum;s__			Sulfurovum sp.	0.960275	ANI	29.5352	66.62	6.63	Medium	Bacteria;Campylobacterota;Campylobacteria;Campylobacterales;Sulfurovaceae;Sulfurovum	0	207	1468	207	0.927287	0.486632	0.0181362	1255550	21476	21476	6065.46	6065.46	7062	7062	11	14	0	0	0	0	14	SAMN27357727	JALSJC000000000
354-166_metabat2_scaf2bin.071	354-166	d__Bacteria;p__Bacteroidota;c__Bacteroidia;o__Cytophagales;f__Cyclobacteriaceae;g__;s__			Cyclobacteriaceae bacterium	0.780631	taxonomic classification fully defined by topology	38.573	97.02	1.93	High	No 16S rRNA in MAG	0	252	3475	252	0.872623	0.370163	0.0174246	3823861	88701	88701	15174.1	15174.1	25445	25445	11	33	0	0	0	0	33	SAMN27357728	JALSJD000000000
354-166_metabat2_scaf2bin.072	354-166	d__Bacteria;p__Proteobacteria;c__Gammaproteobacteria;o__DSM-100275;f__DSM-100275;g__;s__			Gammaproteobacteria bacterium	0.812769	taxonomic classification defined by topology and ANI	27.3957	96.63	2.14	High	Unclassified	0	143	2513	143	0.900497	0.731221	0.0200249	2541294	91382	91382	17771.3	17771.3	26064	26064	11	44	0	0	0	1	45	SAMN27357729	JALSJE000000000
354-166_metabat2_scaf2bin.076	354-166	d__Bacteria;p__Bacteroidota;c__Bacteroidia;o__Cytophagales;f__Cyclobacteriaceae;g__;s__			Cyclobacteriaceae bacterium	0.746408	taxonomic classification fully defined by topology	33.8881	95.54	3.33	High	No 16S rRNA in MAG	0	273	3200	273	0.913723	0.492065	0.0200082	3510409	88457	88457	12858.6	12858.6	19281	19281	11	36	0	0	0	0	36	SAMN27357730	JALSJF000000000
354-166_metabat2_scaf2bin.080	354-166	d__Bacteria;p__Deinococcota;c__Deinococci;o__Deinococcales;f__Marinithermaceae;g__;s__			Thermaceae bacterium	0.807653	taxonomic novelty determined using RED	72.2947	69.8	3.35	Medium	Unclassified	0	276	1772	276	0.948075	0.682676	0.0199785	1448635	26755	26755	5248.68	5248.68	7138	7138	11	35	0	0	0	0	35	SAMN27357731	JALSJG000000000
354-166_metabat2_scaf2bin.081	354-166	d__Bacteria;p__Proteobacteria;c__Gammaproteobacteria;o__Thiohalomonadales_A;f__RBG-16-57-12;g__;s__			Chromatiales bacterium	0.803225	taxonomic classification defined by topology and ANI	229.254	98.94	1.41	High	No 16S rRNA in MAG	0	116	2254	116	0.908849	0.50172	0.0153727	2372512	105400	105400	20452.7	20452.7	31590	31590	11	39	0	0	0	0	39	SAMN27357732	JALSJH000000000
354-166_metabat2_scaf2bin.082	354-166	d__Bacteria;p__Campylobacterota;c__Campylobacteria;o__Campylobacterales;f__Sulfurovaceae;g__Sulfurovum;s__			Sulfurovum sp.	0.971093	ANI	17.3112	92.42	1.02	High	No 16S rRNA in MAG	0	95	1726	95	0.921332	0.387131	0.021025	1600177	77314	77314	16844	16844	30228	30228	11	31	0	0	0	0	31	SAMN27357733	JALSJI000000000
354-166_metabat2_scaf2bin.092	354-166	d__Bacteria;p__Bacteroidota;c__Rhodothermia;o__Rhodothermales;f__Rhodothermaceae;g__Rhodothermus;s__			Rhodothermus sp.	0.977303	taxonomic classification defined by topology and ANI	35.3023	98.87	0.85	High	Bacteria;Bacteroidota;Rhodothermia;Rhodothermales;Rhodothermaceae;Rhodothermus	0	257	2821	257	0.906251	0.593239	0.0198404	3065261	79651	79651	11927.1	11927.1	18022	18022	11	46	0	0	0	0	46	SAMN27357734	JALSJJ000000000
354-166_metabat2_scaf2bin.094	354-166	d__Bacteria;p__Proteobacteria;c__Gammaproteobacteria;o__Methylococcales;f__Methylomonadaceae;g__;s__			Methylomonas sp.	0.819107	taxonomic classification fully defined by topology	30.6974	95.11	0.91	High	No 16S rRNA in MAG	0	182	3075	182	0.892456	0.406947	0.0131971	3273006	73626	73626	17983.5	17983.5	29881	29881	11	31	0	0	0	1	32	SAMN27357735	JALSJK000000000
354-166_metabat2_scaf2bin.095	354-166	d__Bacteria;p__Proteobacteria;c__Alphaproteobacteria;o__Rhodobacterales;f__Rhodobacteraceae;g__NORP110;s__			Marinosulfonomonas sp.	0.945047	taxonomic classification defined by topology and ANI	10.4603	98.12	6.77	High	No 16S rRNA in MAG	0	498	3659	498	0.909985	0.618932	0.0276227	3308552	41517	41517	6643.68	6643.68	10033	10033	11	42	0	0	0	2	44	SAMN27357736	JALSJL000000000
354-166_metabat2_scaf2bin.097	354-166	d__Bacteria;p__Proteobacteria;c__Alphaproteobacteria;o__Rhodobacterales;f__Rhodobacteraceae;g__;s__			Rhodobacteraceae bacterium	0.828776	taxonomic novelty determined using RED	32.1443	99.8	0.6	High	Unclassified	0	19	2464	19	0.911701	0.632691	0.0172813	2590491	555754	555754	136342	136342	360662	360662	11	40	0	0	0	0	40	SAMN27357737	JALSJM000000000
354-166_metabat2_scaf2bin.098	354-166	d__Bacteria;p__Proteobacteria;c__Gammaproteobacteria;o__Thiotrichales;f__Thiotrichaceae;g__Cocleimonas;s__			Thiotrichaceae bacterium	0.925706	taxonomic classification defined by topology and ANI	17.8905	87.18	4.17	Medium	No 16S rRNA in MAG	0	86	2420	86	0.893313	0.402917	0.0105921	2457812	135976	135976	28579.2	28579.2	47479	47479	11	34	0	0	0	0	34	SAMN27357738	JALSJN000000000
354-166_metabat2_scaf2bin.099	354-166	d__Bacteria;p__Proteobacteria;c__Gammaproteobacteria;o__Nitrosococcales;f__Methylophagaceae;g__GCA-002733105;s__			Methylophaga sp.	0.961594	ANI	10.5643	76.4	5.12	Medium	No 16S rRNA in MAG	0	503	2239	503	0.927297	0.398605	0.0161988	2019022	45343	45343	4013.96	4013.96	4742	4742	11	22	0	0	0	0	22	SAMN27357739	JALSJO000000000
354-166_metabat2_scaf2bin.100	354-166	d__Bacteria;p__Proteobacteria;c__Alphaproteobacteria;o__Micavibrionales;f__Micavibrionaceae;g__UBA1672;s__			Micavibrio sp.	0.940188	ANI	26.4945	92.61	0.87	High	Unclassified	0	34	1749	34	0.92478	0.412546	0.0106712	1741264	286470	286470	51213.6	51213.6	99482	99482	11	32	0	0	0	0	32	SAMN27357740	JALSJP000000000
354-166_metabat2_scaf2bin.101	354-166	d__Bacteria;p__Proteobacteria;c__Alphaproteobacteria;o__Rhodobacterales;f__Rhodobacteraceae;g__Meinhardsimonia;s__			Albidovulum sp.	0.895653	taxonomic classification defined by topology and ANI	17.4388	99.6	0.68	High	No 16S rRNA in MAG	0	50	2292	50	0.863187	0.684246	0.0137987	2571917	255223	255223	51438.3	51438.3	99528	99528	11	40	0	0	0	1	41	SAMN27357741	JALSJQ000000000
354-166_metabat2_scaf2bin.103	354-166	d__Bacteria;p__Calditrichota;c__Calditrichia;o__RBG-13-44-9;f__J042;g__JAADJD01;s__			Calditrichae bacterium	0.962021	taxonomic classification defined by topology and ANI	8.46826	59.08	1.1	Medium	No 16S rRNA in MAG	0	744	2484	744	0.887482	0.495662	0.0214789	2444359	12673	12673	3285.43	3285.43	3560	3560	11	18	0	1	0	2	21	SAMN27357742	JALSJR000000000
354-166_metabat2_scaf2bin.107	354-166	d__Bacteria;p__Bacteroidota;c__Bacteroidia;o__Chitinophagales;f__Saprospiraceae;g__;s__			Saprospiraceae bacterium	0.901849	taxonomic novelty determined using RED	11.0989	84.81	9.25	Medium	No 16S rRNA in MAG	0	1272	4813	1272	0.87791	0.381657	0.0209289	4973046	22490	22490	3909.63	3909.63	4494	4494	11	34	0	0	1	0	35	SAMN27357743	JALSJS000000000
354-166_metabat2_scaf2bin.108	354-166	d__Bacteria;p__Proteobacteria;c__Gammaproteobacteria;o__Thiomicrospirales;f__Thiomicrospiraceae;g__Thiomicrorhabdus;s__			Thiomicrorhabdus sp.	0.947096	ANI	67.8538	96.3	3.96	High	No 16S rRNA in MAG	0	212	1978	212	0.904382	0.436104	0.0187377	1984206	46397	46397	9359.46	9359.46	14105	14105	11	37	0	0	0	1	38	SAMN27357744	JALSJT000000000
354-166_metabat2_scaf2bin.109	354-166	d__Bacteria;p__Proteobacteria;c__Gammaproteobacteria;o__Thiotrichales;f__Thiotrichaceae;g__Cocleimonas;s__			Thiotrichaceae bacterium	0.927904	taxonomic classification defined by topology and ANI	44.9853	91.29	4.43	High	No 16S rRNA in MAG	0	133	2564	133	0.887919	0.400393	0.0126508	2630879	125179	125179	19781	19781	34967	34967	11	34	0	0	0	0	34	SAMN27357745	JALSJU000000000
354-166_metabat2_scaf2bin.111	354-166	d__Bacteria;p__Actinobacteriota;c__Acidimicrobiia;o__UBA5794;f__Bin76;g__;s__			Acidimicrobiia bacterium	0.711669	taxonomic novelty determined using RED	33.9848	97.44	3.85	High	No 16S rRNA in MAG	0	340	3262	340	0.934399	0.696934	0.0163192	2977552	58831	58831	8757.51	8757.51	13969	13969	11	45	0	1	0	0	46	SAMN27357746	JALSJV000000000
354-166_metabat2_scaf2bin.115	354-166	d__Bacteria;p__Proteobacteria;c__Alphaproteobacteria;o__Rhizobiales;f__;g__;s__			Rhizobiales bacterium	0.759899	taxonomic classification fully defined by topology	8.631	63.3	2.1	Medium	No 16S rRNA in MAG	0	666	2407	666	0.911186	0.511964	0.0174926	1974318	11689	11689	2964.44	2964.44	3071	3071	11	21	0	0	0	0	21	SAMN27357747	JALSJW000000000
354-166_metabat2_scaf2bin.117	354-166	d__Bacteria;p__Proteobacteria;c__Gammaproteobacteria;o__Thiotrichales;f__Thiotrichaceae;g__Cocleimonas;s__			Thiotrichaceae bacterium	0.932446	taxonomic classification defined by topology and ANI	27.493	89.42	9.76	Medium	Bacteria;Proteobacteria;Gammaproteobacteria	0	359	3146	359	0.875018	0.393301	0.0175104	3060378	64750	64750	8524.73	8524.73	11512	11512	11	41	0	0	0	1	42	SAMN27357748	JALSJX000000000
354-166_metabat2_scaf2bin.120	354-166	d__Bacteria;p__Proteobacteria;c__Alphaproteobacteria;o__Rhizobiales;f__Devosiaceae;g__DROE01;s__			Rhizobiales bacterium	0.909341	taxonomic classification defined by topology and ANI	14.6917	94.91	2.05	High	Bacteria;Proteobacteria;Alphaproteobacteria;Rhizobiales;Devosiaceae;uncultured	0	252	2201	252	0.910348	0.397767	0.015828	2139138	56633	56633	8488.64	8488.64	13054	13054	11	33	0	0	0	0	33	SAMN27357749	JALSJY000000000
354-166_metabat2_scaf2bin.125	354-166	d__Bacteria;p__Proteobacteria;c__Gammaproteobacteria;o__Chromatiales;f__Sedimenticolaceae;g__DRKS01;s__			Sedimenticola sp.	0.8964	taxonomic classification defined by topology and ANI	54.2116	94.48	3.94	High	No 16S rRNA in MAG	0	189	2462	189	0.908195	0.540528	0.0254212	2607848	65570	65570	13798.1	13798.1	22128	22128	11	32	0	0	0	1	33	SAMN27357750	JALSJZ000000000
354-166_metabat2_scaf2bin.128	354-166	d__Bacteria;p__Chloroflexota;c__Anaerolineae;o__Ardenticatenales;f__Ardenticatenaceae;g__;s__			Ardenticatenaceae bacterium	0.826241	taxonomic classification defined by topology and ANI	20.2312	96.36	2.91	High	Unclassified	0	262	2985	262	0.917059	0.673603	0.0226081	3291225	81351	81351	12561.9	12561.9	21246	21246	11	48	0	1	0	0	49	SAMN27357751	JALSKA000000000
354-166_metabat2_scaf2bin.130	354-166	d__Bacteria;p__Bacteroidota;c__Bacteroidia;o__Chitinophagales;f__Saprospiraceae;g__;s__			Saprospiraceae bacterium	0.841456	taxonomic classification defined by topology and ANI	13.3515	98.39	1.51	High	Unclassified	0	215	2586	215	0.901763	0.49397	0.0156606	3123717	87076	87076	14528.9	14528.9	21080	21080	11	40	0	0	0	0	40	SAMN27357752	JALSKB000000000
354-166_metabat2_scaf2bin.133	354-166	d__Bacteria;p__Proteobacteria;c__Alphaproteobacteria;o__Rhodobacterales;f__Rhodobacteraceae;g__;s__			Rhodobacteraceae bacterium	0.825925	taxonomic novelty determined using RED	56.8041	97.98	1.82	High	Bacteria;Proteobacteria;Alphaproteobacteria;Rhodobacterales;Rhodobacteraceae	0	83	2649	83	0.892017	0.683892	0.0134741	2770123	178849	178849	33375	33375	70660	70660	11	39	0	0	0	1	40	SAMN27357753	JALSKC000000000
354-166_metabat2_scaf2bin.138	354-166	d__Bacteria;p__Proteobacteria;c__Gammaproteobacteria;o__GCA-001735895;f__GCA-001735895;g__JACNJF01;s__			Gammaproteobacteria bacterium	0.863446	taxonomic classification defined by topology and ANI	27.9191	97.39	3.34	High	Bacteria;Proteobacteria;Gammaproteobacteria	0	198	2912	198	0.934273	0.627345	0.0179914	2895291	129507	129507	14622.7	14622.7	25806	25806	11	39	0	0	0	0	39	SAMN27357754	JALSKD000000000
355-202_maxbin2_scaf2bin.026	355-202	d__Bacteria;p__Thermotogota;c__Thermotogae;o__Mesoaciditogales;f__Mesoaciditogaceae;g__Mesoaciditoga;s__			Thermotogae bacterium	0.930361	taxonomic classification defined by topology and ANI	8.43833	76.58	6.93	Medium	Unclassified	0	538	1703	538	0.924442	0.415339	0.016736	1323879	10998	10998	2460.74	2460.74	2911	2911	11	30	0	0	0	0	30	SAMN27357755	JALSKE000000000
355-202_maxbin2_scaf2bin.040	355-202	d__Archaea;p__Methanobacteriota;c__Thermococci;o__Thermococcales;f__Thermococcaceae;g__;s__			Thermococcaceae archaeon	0.791765	taxonomic novelty determined using RED	7.46847	63.32	4.91	Medium	Unclassified	0	802	2355	802	0.915373	0.499487	0.0280537	1560440	14863	14863	1945.69	1945.69	2002	2002	11	27	0	0	0	1	28	SAMN27357756	JALSKF000000000
355-202_maxbin2_scaf2bin.051	355-202	d__Bacteria;p__Proteobacteria;c__Alphaproteobacteria;o__Rhodobacterales;f__Rhodobacteraceae;g__Marinosulfonomonas;s__Marinosulfonomonas sp003544895			Marinosulfonomonas sp.	N/A	taxonomic classification defined by topology and ANI	137.411	88.25	5.71	Medium	No 16S rRNA in MAG	0	813	3678	813	0.919142	0.579269	0.028099	3080061	41556	41556	3788.51	3788.51	5130	5130	11	33	0	0	0	2	35	SAMN27357757	JALSKG000000000
355-202_maxbin2_scaf2bin.066	355-202	d__Bacteria;p__Campylobacterota;c__Campylobacteria;o__Campylobacterales;f__Sulfurospirillaceae;g__JAADIZ01;s__			Campylobacteraceae bacterium	0.908893	taxonomic classification defined by topology and ANI	80.7721	96.41	4.04	High	No 16S rRNA in MAG	0	243	2481	243	0.942684	0.347714	0.0163061	2263418	124042	124042	9314.48	9314.48	20826	20826	11	27	0	0	0	1	28	SAMN27357758	JALSKH000000000
355-202_maxbin2_scaf2bin.089	355-202	d__Bacteria;p__Campylobacterota;c__Campylobacteria;o__Campylobacterales;f__Hydrogenimonadaceae;g__Hydrogenimonas;s__			Campylobacterales bacterium	0.94572	taxonomic classification defined by topology and ANI	34.2285	95.39	8.67	High	Bacteria;Campylobacterota;Campylobacteria;Campylobacterales;Sulfurovaceae;Sulfurovum	0	486	2527	486	0.932665	0.460018	0.023613	2104202	35908	35908	4329.63	4329.63	6520	6520	11	39	0	0	0	0	39	SAMN27357759	JALSKI000000000
355-202_maxbin2_scaf2bin.109	355-202	d__Bacteria;p__Desulfobacterota;c__Desulfobulbia;o__Desulfobulbales;f__Desulfobulbaceae;g__DRKI01;s__			Desulfobulbaceae bacterium	0.941784	taxonomic classification defined by topology and ANI	25.0891	99.4	4.59	High	Bacteria;Desulfobacterota;Desulfobulbia;Desulfobulbales;Desulfobulbaceae;Desulfobulbus	0	296	3264	296	0.873987	0.621416	0.023425	3642837	76829	76829	12306.9	12306.9	23528	23528	11	41	0	0	0	1	42	SAMN27357760	JALSKJ000000000
355-202_maxbin2_scaf2bin.114	355-202	d__Bacteria;p__Proteobacteria;c__Gammaproteobacteria;o__Thiotrichales;f__Thiotrichaceae;g__Cocleimonas;s__			Thiotrichaceae bacterium	0.926941	taxonomic classification defined by topology and ANI	18.329	67.86	4.4	Medium	No 16S rRNA in MAG	0	211	2067	211	0.885011	0.400318	0.0129095	2065570	88686	88686	9789.43	9789.43	24400	24400	11	30	0	0	0	0	30	SAMN27357761	JALSKK000000000
355-202_maxbin2_scaf2bin.131_VB	355-202	d__Bacteria;p__Proteobacteria;c__Gammaproteobacteria;o__Thiotrichales;f__Thiotrichaceae;g__Cocleimonas;s__			Thiotrichaceae bacterium	0.937826	taxonomic classification defined by topology and ANI	9.05654	67.81	8.76	Medium	No 16S rRNA in MAG	0	799	3043	799	0.880633	0.402306	0.0122171	2601500	22252	22252	3255.94	3255.94	4530	4530	11	22	0	0	0	0	22	SAMN27357762	JALSKL000000000
355-202_maxbin2_scaf2bin.134_VB	355-202	d__Bacteria;p__Campylobacterota;c__Campylobacteria;o__Nautiliales;f__Nautiliaceae;g__Caminibacter;s__Caminibacter mediatlanticus			Nautiliaceae bacterium	N/A	taxonomic classification defined by topology and ANI	8.28471	52.93	9.48	Medium	No 16S rRNA in MAG	0	348	1074	348	0.945037	0.260276	0.0149271	734655	7121	7121	2111.08	2111.08	2286	2286	4	11	0	1	0	0	12	SAMN27357763	JALSKM000000000
355-202_maxbin2_scaf2bin.138	355-202	d__Archaea;p__Thermoproteota;c__Thermoproteia;o__Sulfolobales;f__NBVN01;g__;s__			Desulfurococcales archaeon	0.765662	taxonomic novelty determined using RED	8.35422	77.99	5.54	Medium	Unclassified	0	719	2095	719	0.890597	0.512135	0.0363251	1381469	9531	9531	1921.38	1921.38	1987	1987	11	30	0	0	2	3	35	SAMN27357764	JALSKN000000000
355-202_maxbin2_scaf2bin.139	355-202	d__Bacteria;p__Desulfobacterota;c__Thermodesulfobacteria;o__Thermodesulfobacteriales;f__Thermodesulfatatoraceae;g__Thermodesulfatator;s__Thermodesulfatator atlanticus			Thermodesulfatator sp.	N/A	taxonomic classification defined by topology and ANI	10.984	92.42	3.16	High	No 16S rRNA in MAG	0	443	2179	443	0.921052	0.454823	0.0226783	1882506	27986	27986	4249.45	4249.45	5903	5903	11	42	0	1	0	1	44	SAMN27357765	JALSKO000000000
355-202_metabat1_scaf2bin.002	355-202	d__Bacteria;p__Myxococcota;c__Bradymonadia;o__Bradymonadales;f__Bradymonadaceae;g__;s__			Myxococcales bacterium	0.746099	taxonomic classification defined by topology and ANI	8.99142	80.56	1.29	Medium	No 16S rRNA in MAG	0	903	4678	903	0.903207	0.461031	0.0143628	4637298	67907	67907	5135.44	5135.44	6350	6350	11	31	0	0	0	0	31	SAMN27357766	JALSKP000000000
355-202_metabat1_scaf2bin.003	355-202	d__Bacteria;p__Campylobacterota;c__Campylobacteria;o__Campylobacterales;f__Sulfurovaceae;g__UBA1140;s__			Campylobacteraceae bacterium	0.957271	ANI	22.3817	93.4	9.38	High	No 16S rRNA in MAG	0	426	3370	426	0.912511	0.339866	0.0283811	3128852	46483	46483	7344.72	7344.72	11599	11599	11	51	0	0	0	1	52	SAMN27357767	JALSKQ000000000
355-202_metabat1_scaf2bin.004	355-202	d__Bacteria;p__Campylobacterota;c__Campylobacteria;o__Campylobacterales;f__Sulfurimonadaceae;g__Sulfurimonas;s__			Sulfurimonas sp.	0.98791	taxonomic classification defined by topology and ANI	90.0313	77.19	0	Medium	Bacteria;Campylobacterota;Campylobacteria;Campylobacterales;Sulfurimonadaceae;Sulfurimonas	0	291	2070	291	0.943015	0.365321	0.0193017	1863399	31982	31982	6403.43	6403.43	10328	10328	11	17	0	0	0	0	17	SAMN27357768	JALSKR000000000
355-202_metabat1_scaf2bin.005_VB	355-202	d__Bacteria;p__Proteobacteria;c__Alphaproteobacteria;o__Rhodobacterales;f__Rhodobacteraceae;g__UBA3077;s__			Rhodobacteraceae bacterium	0.97987	taxonomic classification defined by topology and ANI	14.6418	79.31	6.9	Medium	No 16S rRNA in MAG	0	171	2864	171	0.915396	0.581913	0.0138163	2769747	106695	106695	16197.4	16197.4	37647	37647	11	38	0	0	0	0	38	SAMN27357769	JALSKS000000000
355-202_metabat1_scaf2bin.007	355-202	d__Bacteria;p__Campylobacterota;c__Campylobacteria;o__Campylobacterales;f__Sulfurimonadaceae;g__Sulfurimonas;s__			Sulfurimonas sp.	0.96367	ANI	353.942	95.08	2.25	High	No 16S rRNA in MAG	0	87	2037	87	0.942946	0.346158	0.0131519	1966606	88928	88928	22604.7	22604.7	45523	45523	11	40	0	0	0	1	41	SAMN27357770	JALSKT000000000
355-202_metabat1_scaf2bin.009	355-202	d__Bacteria;p__Campylobacterota;c__Campylobacteria;o__Campylobacterales;f__JAADDL01;g__JAADDL01;s__			Campylobacterales bacterium	0.901458	taxonomic classification defined by topology and ANI	16.836	92.79	3.01	High	No 16S rRNA in MAG	0	232	2224	232	0.942347	0.349056	0.0196689	1984960	48082	48082	8555.86	8555.86	13418	13418	11	37	0	0	1	1	39	SAMN27357771	JALSKU000000000
355-202_metabat1_scaf2bin.015	355-202	d__Bacteria;p__Desulfobacterota;c__Desulfobacteria;o__Desulfobacterales;f__Desulfobacteraceae;g__4572-130;s__			Desulfobacteraceae bacterium	0.870957	taxonomic classification defined by topology and ANI	8.65861	90.38	9.02	High	No 16S rRNA in MAG	0	684	3205	684	0.855759	0.385849	0.0264061	3209153	27477	27477	4691.74	4691.74	5881	5881	11	43	0	2	0	1	46	SAMN27357772	JALSKV000000000
355-202_metabat1_scaf2bin.016	355-202	d__Bacteria;p__Campylobacterota;c__Campylobacteria;o__Campylobacterales;f__Sulfurimonadaceae;g__QNZR01;s__			Helicobacteraceae bacterium	0.875113	taxonomic classification defined by topology and ANI	48.9566	96.04	8.13	High	No 16S rRNA in MAG	0	282	2637	282	0.92887	0.361623	0.0200704	2330872	67230	67230	8265.5	8265.5	13989	13989	11	42	0	0	0	1	43	SAMN27357773	JALSKW000000000
355-202_metabat1_scaf2bin.024	355-202	d__Bacteria;p__Desulfobacterota;c__Desulfobulbia;o__Desulfobulbales;f__Desulfobulbaceae;g__DRLX01;s__			Desulfobulbaceae bacterium	0.973656	taxonomic classification defined by topology and ANI	9.06954	58.32	3.01	Medium	No 16S rRNA in MAG	0	728	2654	728	0.889332	0.517167	0.0266023	2358151	66131	66131	3239.22	3239.22	3442	3442	11	21	0	0	0	3	24	SAMN27357774	JALSKX000000000
355-202_metabat1_scaf2bin.029	355-202	d__Bacteria;p__Desulfobacterota;c__Dissulfuribacteria;o__Dissulfuribacterales;f__QOAL01;g__;s__			Deltaproteobacteria bacterium	0.809475	taxonomic novelty determined using RED	10.0788	94.29	1.72	High	Bacteria;Desulfobacterota;Dissulfuribacteria;Dissulfuribacterales;Dissulfuribacteraceae;Dissulfurimicrobium	0	325	2133	325	0.900768	0.493236	0.0186375	2125283	32371	32371	6539.33	6539.33	8747	8747	11	39	0	1	0	0	40	SAMN27357775	JALSKY000000000
355-202_metabat1_scaf2bin.030	355-202	d__Bacteria;p__Desulfobacterota;c__Thermodesulfobacteria;o__Thermodesulfobacteriales;f__Thermodesulfatatoraceae;g__;s__			Thermodesulfobacteriales bacterium	0.743176	taxonomic novelty determined using RED	22.2461	99.18	2.06	High	Unclassified	0	88	1990	88	0.932177	0.466568	0.0205225	2014789	101620	101620	22895.3	22895.3	32809	32809	11	42	0	0	0	1	43	SAMN27357776	JALSKZ000000000
355-202_metabat1_scaf2bin.032	355-202	d__Bacteria;p__Campylobacterota;c__Campylobacteria;o__Campylobacterales;f__Sulfurimonadaceae;g__QNZR01;s__			Helicobacteraceae bacterium	0.957929	taxonomic classification defined by topology and ANI	51.9212	95.93	2.44	High	No 16S rRNA in MAG	0	97	2039	97	0.94804	0.432202	0.0164941	1992918	94663	94663	20545.5	20545.5	33921	33921	11	34	0	0	0	1	35	SAMN27357777	JALSLA000000000
355-202_metabat1_scaf2bin.035	355-202	d__Archaea;p__Methanobacteriota;c__Thermococci;o__Thermococcales;f__Thermococcaceae;g__Thermococcus;s__			Thermococcus sp.	0.884242	ANI	27.5242	99.5	1.98	High	Archaea;Euryarchaeota;Thermococci;Thermococcales;Thermococcaceae;Thermococcus	0	68	2227	68	0.911033	0.530596	0.0192417	1972058	158716	158716	29000.9	29000.9	53363	53363	11	48	0	0	0	1	49	SAMN27357778	JALSLB000000000
355-202_metabat1_scaf2bin.040	355-202	d__Archaea;p__Halobacteriota;c__Archaeoglobi;o__Archaeoglobales;f__Archaeoglobaceae;g__Archaeoglobus_C;s__			Archaeoglobaceae archaeon	0.887037	taxonomic classification defined by topology and ANI	60.762	99.35	1.47	High	No 16S rRNA in MAG	0	39	1618	39	0.931776	0.347967	0.0113772	1432966	87010	87010	36742.7	36742.7	52530	52530	11	42	0	0	0	0	42	SAMN27357779	JALSLC000000000
355-202_metabat1_scaf2bin.041	355-202	d__Bacteria;p__Campylobacterota;c__Campylobacteria;o__Campylobacterales;f__Sulfurovaceae;g__Sulfurovum;s__			Sulfurovum sp.	0.959463	ANI	15.1425	70.56	1.66	Medium	No 16S rRNA in MAG	0	279	1470	279	0.928352	0.490322	0.0235346	1183477	20457	20457	4241.85	4241.85	4970	4970	11	25	0	0	0	1	26	SAMN27357780	JALSLD000000000
355-202_metabat1_scaf2bin.045	355-202	d__Bacteria;p__Campylobacterota;c__Campylobacteria;o__Campylobacterales;f__Sulfurovaceae;g__JAAXPZ01;s__			Campylobacteraceae bacterium	0.93314	taxonomic classification defined by topology and ANI	9.78971	64.48	0.82	Medium	No 16S rRNA in MAG	0	311	1285	311	0.937301	0.48128	0.0269753	1012341	20284	20284	3255.12	3255.12	3526	3526	11	21	0	0	0	0	21	SAMN27357781	JALSLE000000000
355-202_metabat1_scaf2bin.065_VB	355-202	d__Bacteria;p__Bacteroidota;c__Bacteroidia;o__Bacteroidales;f__NBLH01;g__NBLH01;s__			Bacteroidales bacterium	0.908224	taxonomic classification defined by topology and ANI	60.0698	90.43	3.96	High	No 16S rRNA in MAG	0	658	3582	658	0.877542	0.328982	0.0195115	3859574	28830	28830	5865.61	5865.61	7851	7851	11	31	0	0	1	0	32	SAMN27357782	JALSLF000000000
355-202_metabat1_scaf2bin.066	355-202	d__Bacteria;p__Bacteroidota;c__Bacteroidia;o__Cytophagales;f__Cyclobacteriaceae;g__;s__			Cyclobacteriaceae bacterium	0.758106	taxonomic novelty determined using RED	67.6386	89.73	9.73	Medium	No 16S rRNA in MAG	0	716	4104	716	0.890568	0.366457	0.0169855	4174325	46841	46841	5830.06	5830.06	8139	8139	11	30	0	0	0	1	31	SAMN27357783	JALSLG000000000
355-202_metabat1_scaf2bin.068_VB	355-202	d__Bacteria;p__Proteobacteria;c__Gammaproteobacteria;o__Nitrosococcales;f__Methylophagaceae;g__GCA-002733105;s__			Methylophaga sp.	0.974349	taxonomic classification defined by topology and ANI	162.391	81.03	3.45	Medium	No 16S rRNA in MAG	0	95	2569	95	0.910845	0.402685	0.0129139	2565519	142557	142557	27005.5	27005.5	50000	50000	11	29	0	0	0	0	29	SAMN27357784	JALSLH000000000
355-202_metabat2_scaf2bin.007	355-202	d__Bacteria;p__Bacteroidota;c__Bacteroidia;o__Flavobacteriales;f__Flavobacteriaceae;g__;s__			Flavobacteriaceae bacterium	0.88595	taxonomic novelty determined using RED	23.6292	92.15	1.68	High	No 16S rRNA in MAG	0	200	2289	200	0.919859	0.306366	0.0168155	2374159	78623	78623	11870.8	11870.8	18886	18886	11	31	0	0	0	1	32	SAMN27357785	JALSLI000000000
355-202_metabat2_scaf2bin.012	355-202	d__Bacteria;p__Campylobacterota;c__Campylobacteria;o__Campylobacterales;f__Sulfurimonadaceae;g__Sulfurimonas;s__			Sulfurimonas sp.	0.934166	ANI	62.3112	96.17	2.39	High	No 16S rRNA in MAG	0	112	2240	112	0.939646	0.337695	0.0159116	2189493	109033	109033	19549	19549	39522	39522	11	37	0	0	0	0	37	SAMN27357786	JALSLJ000000000
355-202_metabat2_scaf2bin.014	355-202	d__Bacteria;p__Bacteroidota;c__Bacteroidia;o__Flavobacteriales;f__Flavobacteriaceae;g__;s__			Flavobacteriaceae bacterium	0.887547	taxonomic novelty determined using RED	65.5205	93.41	1.48	High	No 16S rRNA in MAG	0	123	2787	123	0.911067	0.293011	0.0118528	3139104	128697	128697	25521.2	25521.2	37714	37714	11	30	0	0	0	0	30	SAMN27357787	JALSLK000000000
355-202_metabat2_scaf2bin.022	355-202	d__Bacteria;p__Campylobacterota;c__Campylobacteria;o__Campylobacterales;f__Sulfurovaceae;g__UBA1140;s__			Campylobacteraceae bacterium	0.966946	ANI	217.566	76.9	5.88	Medium	No 16S rRNA in MAG	0	173	1522	173	0.93344	0.34905	0.0156764	1362791	42047	42047	7877.4	7877.4	10970	10970	11	27	0	1	0	0	28	SAMN27357788	JALSLL000000000
355-202_metabat2_scaf2bin.023	355-202	d__Bacteria;p__Proteobacteria;c__Gammaproteobacteria;o__Thiotrichales;f__Thiotrichaceae;g__Cocleimonas;s__			Thiotrichaceae bacterium	0.932549	taxonomic classification defined by topology and ANI	64.07	87.65	2.61	Medium	No 16S rRNA in MAG	0	279	2594	279	0.843277	0.381934	0.0145331	2771337	55731	55731	9933.11	9933.11	12414	12414	11	36	0	0	1	1	38	SAMN27357789	JALSLM000000000
355-202_metabat2_scaf2bin.025	355-202	d__Archaea;p__Methanobacteriota;c__Methanococci;o__Methanococcales;f__Methanococcaceae;g__Methanofervidicoccus;s__			Methanococcaceae archaeon	0.832181	taxonomic novelty determined using RED	12.5074	86.15	3.75	Medium	No 16S rRNA in MAG	0	318	1394	318	0.857969	0.288396	0.0197632	1232239	19662	19662	3874.97	3874.97	4410	4410	11	33	0	1	0	0	34	SAMN27357790	JALSLN000000000
355-202_metabat2_scaf2bin.026	355-202	d__Bacteria;p__Proteobacteria;c__Gammaproteobacteria;o__Thiomicrospirales;f__Thiomicrospiraceae;g__Thiomicrorhabdus;s__			Thiomicrorhabdus sp.	0.948235	ANI	12.9942	78.66	0.86	Medium	No 16S rRNA in MAG	0	172	1482	172	0.904753	0.433026	0.0152391	1450338	34793	34793	8432.2	8432.2	10177	10177	11	29	0	0	0	0	29	SAMN27357791	JALSLO000000000
355-202_metabat2_scaf2bin.035	355-202	d__Bacteria;p__Desulfobacterota_F;c__Desulfuromonadia;o__Desulfuromonadales;f__Geopsychrobacteraceae;g__Desulfuromusa;s__			Geobacteraceae bacterium	0.952706	taxonomic classification defined by topology and ANI	23.3969	97.42	0.65	High	Bacteria;Desulfobacterota;Desulfuromonadia;Desulfuromonadales;Geopsychrobacteraceae;Desulfuromusa	0	101	3026	101	0.877121	0.460687	0.0139467	3276456	136479	136479	32440.2	32440.2	55188	55188	11	43	0	0	1	1	45	SAMN27357792	JALSLP000000000
355-202_metabat2_scaf2bin.042_VB	355-202	d__Bacteria;p__Campylobacterota;c__Campylobacteria;o__Campylobacterales;f__Sulfurimonadaceae;g__Sulfurimonas;s__			Sulfurimonas sp.	0.982409	taxonomic classification defined by topology and ANI	90.1978	91.39	0.5	High	No 16S rRNA in MAG	0	93	1882	93	0.937674	0.343783	0.0141981	1805074	72505	72505	19409.4	19409.4	27683	27683	11	31	0	0	0	1	32	SAMN27357793	JALSLQ000000000
355-202_metabat2_scaf2bin.043	355-202	d__Bacteria;p__Campylobacterota;c__Campylobacteria;o__Campylobacterales;f__Sulfurimonadaceae;g__Sulfurimonas;s__			Sulfurimonas sp.	0.939452	taxonomic classification defined by topology and ANI	19.9863	94.29	2.45	High	No 16S rRNA in MAG	0	120	2290	120	0.94366	0.343786	0.012709	2192805	186792	186792	18273.4	18273.4	30293	30293	11	32	0	0	0	1	33	SAMN27357794	JALSLR000000000
355-202_metabat2_scaf2bin.044	355-202	d__Bacteria;p__Proteobacteria;c__Gammaproteobacteria;o__Methylococcales;f__Methylomonadaceae;g__QPIN01;s__			Methylomonas sp.	0.943486	taxonomic classification defined by topology and ANI	31.7645	87.9	4.85	Medium	No 16S rRNA in MAG	0	497	3377	497	0.85357	0.380331	0.0175196	3434786	56675	56675	6911.04	6911.04	9201	9201	11	28	0	0	0	3	31	SAMN27357795	JALSLS000000000
355-202_metabat2_scaf2bin.045	355-202	d__Bacteria;p__Aquificota;c__Desulfurobacteriia;o__Desulfurobacteriales;f__Desulfurobacteriaceae;g__Desulfurobacterium_A;s__			Desulfurobacterium	0.919187	taxonomic classification defined by topology and ANI	11.9909	89.23	1.69	Medium	No 16S rRNA in MAG	0	118	1506	118	0.949617	0.366491	0.0151522	1380911	50996	50996	11702.6	11702.6	17189	17189	11	41	0	1	0	0	42	SAMN27357796	JALSLT000000000
355-202_metabat2_scaf2bin.048	355-202	d__Bacteria;p__Campylobacterota;c__Campylobacteria;o__Campylobacterales;f__Sulfurospirillaceae;g__Sulfurospirillum_A;s__			Sulfurospirillum sp.	0.921977	taxonomic classification defined by topology and ANI	18.342	97.5	0.96	High	Bacteria	0	176	2014	176	0.94408	0.328854	0.0193131	1866404	53057	53057	10604.6	10604.6	20025	20025	11	26	0	0	0	2	28	SAMN27357797	JALSLU000000000
355-202_metabat2_scaf2bin.054	355-202	d__Bacteria;p__Proteobacteria;c__Gammaproteobacteria;o__Xanthomonadales;f__Marinicellaceae;g__;s__			Xanthomonadales bacterium	0.829968	taxonomic novelty determined using RED	29.9732	96.01	2.11	High	No 16S rRNA in MAG	0	121	3205	121	0.908907	0.375213	0.0115475	3510836	148789	148789	29015.2	29015.2	51012	51012	11	34	0	0	0	0	34	SAMN27357798	JALSLV000000000
355-202_metabat2_scaf2bin.056	355-202	d__Bacteria;p__Proteobacteria;c__Gammaproteobacteria;o__Methylococcales;f__Methylomonadaceae;g__QPIN01;s__			Methylomonas sp.	0.936145	taxonomic classification defined by topology and ANI	232.366	95.11	2.04	High	No 16S rRNA in MAG	0	107	3134	107	0.88112	0.405226	0.0150195	3401686	146507	146507	31791.5	31791.5	52219	52219	11	38	0	0	0	0	38	SAMN27357799	JALSLW000000000
355-202_metabat2_scaf2bin.060	355-202	d__Bacteria;p__Proteobacteria;c__Gammaproteobacteria;o__Thiotrichales;f__Thiotrichaceae;g__Cocleimonas;s__			Thiotrichaceae bacterium	0.93384	taxonomic classification defined by topology and ANI	210.313	83.59	1.72	Medium	No 16S rRNA in MAG	0	167	2211	167	0.889797	0.39428	0.014044	2255393	76573	76573	13505.3	13505.3	19345	19345	11	26	0	0	0	0	26	SAMN27357800	JALSLX000000000
355-202_metabat2_scaf2bin.063	355-202	d__Bacteria;p__Thermotogota;c__Thermotogae;o__Mesoaciditogales;f__Mesoaciditogaceae;g__;s__			Thermotogae bacterium	0.847728	taxonomic classification defined by topology and ANI	15.1848	96.61	2.03	High	Bacteria	0	86	2006	86	0.926565	0.391925	0.0115799	2042933	92250	92250	23755	23755	42068	42068	11	43	0	0	0	0	43	SAMN27357801	JALSLY000000000
355-202_metabat2_scaf2bin.064	355-202	d__Bacteria;p__Bacteroidota;c__Bacteroidia;o__Flavobacteriales;f__Flavobacteriaceae;g__;s__			Flavobacteriaceae bacterium	0.885475	taxonomic novelty determined using RED	37.7696	73.26	3.05	Medium	No 16S rRNA in MAG	0	221	1893	221	0.907675	0.289767	0.0143885	1946685	43901	43901	8808.53	8808.53	13128	13128	11	20	0	0	0	1	21	SAMN27357802	JALSLZ000000000
355-202_metabat2_scaf2bin.066	355-202	d__Bacteria;p__Desulfobacterota;c__Desulfobulbia;o__Desulfobulbales;f__Desulfocapsaceae;g__Desulfocapsa;s__			Desulfobulbaceae bacterium	0.941443	taxonomic classification defined by topology and ANI	33.5789	98.13	1.19	High	No 16S rRNA in MAG	0	91	2809	91	0.883473	0.45987	0.0175978	3148330	117767	117767	34597	34597	47354	47354	11	39	0	1	0	0	40	SAMN27357803	JALSMA000000000
355-202_metabat2_scaf2bin.068	355-202	d__Bacteria;p__Patescibacteria;c__Gracilibacteria;o__BD1-5;f__UBA6164;g__UBA6164;s__			Candidatus Gracilibacteria bacterium	0.929807	taxonomic classification defined by topology and ANI	35.314	78.13	1.12	Medium	No 16S rRNA in MAG	0	78	1161	78	0.91936	0.222098	0.016874	1177780	96069	96069	15099.7	15099.7	27725	27725	4	29	0	1	0	0	30	SAMN27357804	JALSMB000000000
355-202_metabat2_scaf2bin.071	355-202	d__Bacteria;p__Campylobacterota;c__Campylobacteria;o__Campylobacterales;f__Sulfurimonadaceae;g__Sulfurimonas;s__			Sulfurimonas sp.	0.980387	taxonomic classification defined by topology and ANI	10.5428	83.05	2.78	Medium	No 16S rRNA in MAG	0	334	2356	334	0.945111	0.34881	0.0153457	2019064	29339	29339	6045.1	6045.1	7260	7260	11	22	0	0	0	0	22	SAMN27357805	JALSMC000000000
355-202_metabat2_scaf2bin.072	355-202	d__Bacteria;p__Patescibacteria;c__ABY1;o__BM507;f__BM507;g__;s__			Candidatus Falkowbacteria bacterium	0.80964	taxonomic classification defined by topology and ANI	8.9592	63.06	1.16	Medium	Unclassified	0	139	803	139	0.901761	0.312796	0.014609	750229	26496	26496	5397.33	5397.33	6515	6515	11	35	0	0	0	0	35	SAMN27357806	JALSMD000000000
355-202_metabat2_scaf2bin.076	355-202	d__Bacteria;p__Campylobacterota;c__Campylobacteria;o__Campylobacterales;f__Sulfurospirillaceae;g__Sulfurospirillum_A;s__			Sulfurospirillum sp.	0.943473	taxonomic classification defined by topology and ANI	356.603	97.95	1.09	High	No 16S rRNA in MAG	0	143	2065	143	0.947415	0.329723	0.0156669	1971141	50971	50971	13784.2	13784.2	19894	19894	11	34	0	0	0	1	35	SAMN27357807	JALSME000000000
355-202_metabat2_scaf2bin.077	355-202	d__Bacteria;p__Bacteroidota;c__Bacteroidia;o__Bacteroidales;f__JAADGE01;g__JAADGE01;s__			Bacteroidales bacterium	0.959985	taxonomic classification defined by topology and ANI	10.4072	86.72	2.45	Medium	No 16S rRNA in MAG	0	483	2601	483	0.93372	0.336076	0.0179702	2596180	25112	25112	5375.11	5375.11	6725	6725	11	34	0	0	0	0	34	SAMN27357808	JALSMF000000000
355-202_metabat2_scaf2bin.082	355-202	d__Archaea;p__Methanobacteriota;c__Methanococci;o__Methanococcales;f__Methanococcaceae;g__Methanothermococcus_A;s__			Methanococcaceae archaeon	0.940031	taxonomic classification defined by topology and ANI	9.15497	80.24	1.69	Medium	No 16S rRNA in MAG	0	325	1453	325	0.861502	0.239655	0.0245442	1218187	14266	14266	3748.27	3748.27	4473	4473	11	20	0	1	0	1	22	SAMN27357809	JALSMG000000000
355-202_metabat2_scaf2bin.083	355-202	d__Bacteria;p__Bacteroidota;c__Bacteroidia;o__Flavobacteriales;f__Flavobacteriaceae;g__;s__			Flavobacteriaceae bacterium	0.827067	taxonomic classification fully defined by topology	42.0505	51.75	4.39	Medium	No 16S rRNA in MAG	0	502	1917	502	0.920589	0.32302	0.0169763	1588049	16473	16473	3163.44	3163.44	3468	3468	11	20	0	0	0	0	20	SAMN27357810	JALSMH000000000
355-202_metabat2_scaf2bin.084_VB	355-202	d__Bacteria;p__Bacteroidota;c__Bacteroidia;o__Flavobacteriales;f__Flavobacteriaceae;g__Lutibacter;s__			Flavobacteriaceae bacterium	0.985653	taxonomic classification defined by topology and ANI	7.60682	52.79	1.75	Medium	No 16S rRNA in MAG	0	518	1926	518	0.908493	0.29319	0.0174165	1705367	17820	17820	3292.21	3292.21	3515	3515	11	17	0	0	0	0	17	SAMN27357811	JALSMI000000000
355-202_metabat2_scaf2bin.086	355-202	d__Bacteria;p__Proteobacteria;c__Gammaproteobacteria;o__Methylococcales;f__Methylomonadaceae;g__Methyloprofundus;s__Methyloprofundus sp900128525			Methylomonas sp.	N/A	taxonomic classification defined by topology and ANI	155.448	87.56	1.9	Medium	No 16S rRNA in MAG	0	140	2401	140	0.880981	0.39566	0.012029	2511608	144882	144882	17940.1	17940.1	24935	24935	11	38	0	0	0	0	38	SAMN27357812	JALSMJ000000000
355-202_metabat2_scaf2bin.087	355-202	d__Bacteria;p__Bacteroidota;c__Bacteroidia;o__Flavobacteriales;f__Flavobacteriaceae;g__;s__			Flavobacteriaceae bacterium	0.888716	taxonomic novelty determined using RED	18.3506	59.03	5.2	Medium	Unclassified	0	581	3249	581	0.872884	0.293802	0.0221084	3193827	56612	56612	5497.12	5497.12	8792	8792	11	25	0	0	0	1	26	SAMN27357813	JALSMK000000000
356-284_maxbin2_scaf2bin.003	356-284	d__Bacteria;p__Aquificota;c__Aquificae;o__Aquificales;f__Aquificaceae;g__Aquifex;s__			Aquificaceae bacterium	0.902716	ANI	17.8195	71.33	5.01	Medium	No 16S rRNA in MAG	0	630	1787	630	0.959631	0.418292	0.0234712	1155436	17788	17788	1834.03	1834.03	1893	1893	11	22	0	0	0	1	23	SAMN27357814	JALSML000000000
356-284_maxbin2_scaf2bin.020	356-284	d__Archaea;p__Thermoplasmatota;c__Thermoplasmata;o__Aciduliprofundales;f__Aciduliprofundaceae;g__JAADDK01;s__			DHVE2 group archaeon	0.831293	taxonomic classification defined by topology and ANI	13.173	62.74	4.12	Medium	No 16S rRNA in MAG	0	307	1183	307	0.95004	0.442533	0.0228271	875652	12661	12661	2852.29	2852.29	3311	3311	11	13	0	0	0	0	13	SAMN27357815	JALSMM000000000
356-284_maxbin2_scaf2bin.025	356-284	d__Bacteria;p__WOR-3;c__Hydrothermia;o__LBFQ01;f__LBFQ01;g__JAADCS01;s__			candidate division WOR-3 bacterium	0.944493	taxonomic classification defined by topology and ANI	12.6713	83.46	7.05	Medium	Unclassified	0	647	2114	647	0.926743	0.566612	0.0207263	1683476	11822	11822	2601.97	2601.97	3078	3078	11	40	0	0	0	0	40	SAMN27357816	JALSMN000000000
356-284_maxbin2_scaf2bin.040_VB	356-284	d__Bacteria;p__Caldatribacteriota;c__;o__;f__;g__;s__			Candidatus Atribacteria bacterium	0.408579	taxonomic novelty determined using RED	11.5143	53.31	1.69	Medium	No 16S rRNA in MAG	0	263	1289	263	0.950678	0.35646	0.0188266	1120847	24961	24961	4261.78	4261.78	4478	4478	11	10	0	0	0	0	10	SAMN27357817	JALSMO000000000
356-284_maxbin2_scaf2bin.043_VB	356-284	d__Bacteria;p__Calditrichota;c__Calditrichia;o__Calditrichales;f__Calditrichaceae;g__Caldithrix;s__			Calditrichae bacterium	0.895881	taxonomic classification defined by topology and ANI	11.4143	65.92	5.56	Medium	No 16S rRNA in MAG	0	919	2478	919	0.899595	0.463746	0.022989	2324294	14604	14604	2529.16	2529.16	2918	2918	11	14	0	0	0	1	15	SAMN27357818	JALSMP000000000
356-284_maxbin2_scaf2bin.067	356-284	d__Bacteria;p__Bacteroidota;c__Bacteroidia;o__Flavobacteriales;f__JAADED01;g__;s__			Flavobacteriales bacterium	0.900403	taxonomic novelty determined using RED	102.785	84.39	7.12	Medium	Unclassified	0	541	1655	541	0.940771	0.451912	0.0246575	1369419	12415	12415	2531.27	2531.27	2941	2941	11	37	0	0	0	1	38	SAMN27357819	JALSMQ000000000
356-284_maxbin2_scaf2bin.070	356-284	d__Bacteria;p__Thermosulfidibacterota;c__Thermosulfidibacteria;o__Thermosulfidibacterales;f__Thermosulfidibacteraceae;g__Thermosulfidibacter;s__			Bacteria bacterium	0.866293	taxonomic classification defined by topology and ANI	9.01566	52.96	9	Medium	No 16S rRNA in MAG	0	706	1660	706	0.957757	0.547115	0.0230983	1061410	6040	6040	1503.41	1503.41	1471	1471	11	27	0	1	0	0	28	SAMN27357820	JALSMR000000000
356-284_maxbin2_scaf2bin.106	356-284	d__Bacteria;p__Coprothermobacterota;c__Coprothermobacteria;o__Coprothermobacterales;f__JAADFF01;g__JAADFF01;s__			Bacteria bacterium	0.931666	taxonomic classification defined by topology and ANI	7.61416	54.4	5.96	Medium	No 16S rRNA in MAG	0	739	1840	739	0.937687	0.393366	0.0185486	1339596	15668	15668	1812.71	1812.71	1780	1780	11	24	0	0	0	1	25	SAMN27357821	JALSMS000000000
356-284_maxbin2_scaf2bin.112	356-284	d__Bacteria;p__Deinococcota;c__Deinococci;o__Deinococcales;f__Marinithermaceae;g__;s__			Thermaceae bacterium	0.907872	taxonomic novelty determined using RED	296.397	92.77	2.55	High	Unclassified	0	159	2037	159	0.916439	0.611407	0.138173	2004934	96948	96948	12609.6	12609.6	33324	33324	11	44	0	0	0	0	44	SAMN27357822	JALSMT000000000
356-284_maxbin2_scaf2bin.115	356-284	d__Bacteria;p__Campylobacterota;c__Campylobacteria;o__Campylobacterales;f__Hydrogenimonadaceae;g__Hydrogenimonas;s__			Campylobacterales bacterium	0.903747	taxonomic classification defined by topology and ANI	7.99447	72.01	7.78	Medium	No 16S rRNA in MAG	0	728	2008	728	0.942241	0.523563	0.0229932	1374640	24554	24554	1888.24	1888.24	1914	1914	11	29	0	0	0	0	29	SAMN27357823	JALSMU000000000
356-284_maxbin2_scaf2bin.127	356-284	d__Bacteria;p__Bacteroidota;c__Bacteroidia;o__Bacteroidales;f__F082;g__SZUA-53;s__			Bacteroidales bacterium	0.900202	taxonomic classification defined by topology and ANI	7.76394	56.3	3.69	Medium	No 16S rRNA in MAG	0	975	2247	975	0.908462	0.456779	0.0213145	1795668	7709	7709	1841.71	1841.71	1903	1903	11	30	0	0	0	0	30	SAMN27357824	JALSMV000000000
356-284_maxbin2_scaf2bin.136	356-284	d__Bacteria;p__Thermotogota;c__Thermotogae;o__Mesoaciditogales;f__Mesoaciditogaceae;g__Mesoaciditoga;s__			Thermotogae bacterium	0.93219	taxonomic classification defined by topology and ANI	7.72755	90.68	3.04	High	No 16S rRNA in MAG	0	580	1897	580	0.931704	0.417618	0.0195419	1498134	14606	14606	2582.99	2582.99	3059	3059	11	32	0	0	0	0	32	SAMN27357825	JALSMW000000000
356-284_maxbin2_scaf2bin.141	356-284	d__Bacteria;p__Chloroflexota;c__Anaerolineae;o__Caldilineales;f__JAADDB01;g__JAADDB01;s__			Anaerolineae bacterium	0.909544	taxonomic classification defined by topology and ANI	7.32524	76.91	3.77	Medium	Unclassified	0	1006	3169	1006	0.8985	0.572279	0.0228079	2799994	17777	17777	2783.29	2783.29	3491	3491	11	50	0	0	0	1	51	SAMN27357826	JALSMX000000000
356-284_maxbin2_scaf2bin.143	356-284	d__Bacteria;p__Calditrichota;c__Calditrichia;o__Calditrichales;f__;g__;s__			Calditrichae bacterium	0.695847	taxonomic novelty determined using RED	7.42275	82.61	3.3	Medium	No 16S rRNA in MAG	0	1045	3460	1045	0.879485	0.400489	0.0240493	3392199	15333	15333	3246.12	3246.12	4043	4043	11	29	0	0	0	0	29	SAMN27357827	JALSMY000000000
356-284_maxbin2_scaf2bin.144	356-284	d__Bacteria;p__Chloroflexota;c__Anaerolineae;o__SBR1031;f__UBA2029;g__UBA2029;s__			Ardenticatenia bacterium	0.889113	taxonomic classification defined by topology and ANI	7.41452	63.37	3.74	Medium	No 16S rRNA in MAG	0	1056	2798	1056	0.910234	0.621683	0.0255421	2383835	13542	13542	2257.42	2257.42	2564	2564	11	26	0	0	0	0	26	SAMN27357828	JALSMZ000000000
356-284_maxbin2_scaf2bin.156	356-284	d__Bacteria;p__Proteobacteria;c__Alphaproteobacteria;o__Rhizobiales;f__Thermopetrobacteraceae;g__;s__			Rhizobiales bacterium	0.877996	taxonomic novelty determined using RED	87.4445	98.26	5.01	High	No 16S rRNA in MAG	0	529	2544	529	0.878815	0.642938	0.0221263	2496469	24225	24225	4719.22	4719.22	6422	6422	11	44	0	0	0	0	44	SAMN27357829	JALSNA000000000
356-284_maxbin2_scaf2bin.171	356-284	d__Bacteria;p__Caldisericota;c__Caldisericia;o__Caldisericales;f__Caldisericaceae;g__;s__			Caldisericaceae bacterium	0.754415	taxonomic novelty determined using RED	57.9104	92.86	4.63	High	No 16S rRNA in MAG	0	394	1832	394	0.933233	0.407815	0.0303044	1579249	27139	27139	4008.25	4008.25	6018	6018	11	47	0	0	1	1	49	SAMN27357830	JALSNB000000000
356-284_maxbin2_scaf2bin.179	356-284	d__Bacteria;p__Desulfobacterota;c__Desulfobulbia;o__Desulfobulbales;f__Desulfobulbaceae;g__DRKI01;s__			Desulfobulbaceae bacterium	0.940176	taxonomic classification defined by topology and ANI	48.2212	96.73	2.5	High	No 16S rRNA in MAG	0	316	3316	316	0.876017	0.622201	0.0236395	3796510	130419	130419	12014.3	12014.3	22507	22507	11	38	0	0	0	1	39	SAMN27357831	JALSNC000000000
356-284_maxbin2_scaf2bin.182	356-284	d__Bacteria;p__Chloroflexota;c__Anaerolineae;o__Anaerolineales;f__DRMV01;g__DRMV01;s__			Anaerolineales bacterium	0.985869	taxonomic classification defined by topology and ANI	44.6083	85.45	8.18	Medium	Unclassified	0	670	2841	670	0.892008	0.627627	0.0240498	2539655	26167	26167	3790.53	3790.53	5639	5639	11	47	0	0	0	0	47	SAMN27357832	JALSND000000000
356-284_maxbin2_scaf2bin.195_VB	356-284	d__Bacteria;p__Campylobacterota;c__Campylobacteria;o__Campylobacterales;f__Nitratiruptoraceae;g__;s__			Campylobacterales bacterium	0.88413	taxonomic novelty determined using RED	34.2281	84.76	8.75	Medium	No 16S rRNA in MAG	0	510	1954	510	0.965221	0.489077	0.0244513	1431698	20283	20283	2807.25	2807.25	3308	3308	11	29	0	0	0	0	29	SAMN27357833	JALSNE000000000
356-284_maxbin2_scaf2bin.199	356-284	d__Bacteria;p__Aquificota;c__Desulfurobacteriia;o__Desulfurobacteriales;f__Desulfurobacteriaceae;g__Thermovibrio;s__			Desulfurobacteriaceae bacterium	0.925639	taxonomic classification defined by topology and ANI	185.893	97.68	0.63	High	No 16S rRNA in MAG	0	63	1479	63	0.968395	0.430213	0.0350817	1379646	95429	95429	21899.1	21899.1	43100	43100	11	41	0	1	0	0	42	SAMN27357834	JALSNF000000000
356-284_maxbin2_scaf2bin.206_VB	356-284	d__Archaea;p__Methanobacteriota;c__Thermococci;o__Thermococcales;f__Thermococcaceae;g__Thermococcus;s__			Thermococcus sp.	0.880404	taxonomic classification defined by topology and ANI	30.845	52.48	0.25	Medium	No 16S rRNA in MAG	0	110	1228	110	0.925048	0.51707	0.0103155	1008210	35383	35383	9165.55	9165.55	11583	11583	11	30	0	0	0	0	30	SAMN27357835	JALSNG000000000
356-284_maxbin2_scaf2bin.210	356-284	d__Bacteria;p__Aquificota;c__Aquificae;o__Aquificales;f__QOAS01;g__QOAS01;s__			Aquificae bacterium	0.911314	taxonomic classification defined by topology and ANI	142.52	94.74	4.89	High	No 16S rRNA in MAG	0	285	1448	285	0.918608	0.401142	0.0487075	1216518	36477	36477	4268.48	4268.48	7201	7201	11	37	0	0	0	2	39	SAMN27357836	JALSNH000000000
356-284_maxbin2_scaf2bin.215_VB	356-284	d__Bacteria;p__Aquificota;c__Aquificae;o__Hydrogenothermales;f__Hydrogenothermaceae;g__Persephonella;s__			Persephonella sp.	0.949717	taxonomic classification defined by topology and ANI	28.686	96.95	0.61	High	No 16S rRNA in MAG	0	78	1830	78	0.953178	0.363326	0.0134723	1658753	84915	84915	21266.1	21266.1	28924	28924	11	31	0	0	0	0	31	SAMN27357837	JALSNI000000000
356-284_maxbin2_scaf2bin.220	356-284	d__Bacteria;p__Acidobacteriota;c__Aminicenantia;o__;f__;g__;s__			Candidatus Aminicenantes bacterium	0.535329	taxonomic novelty determined using RED	25.2097	87.4	2.44	Medium	Unclassified	0	48	1922	48	0.962984	0.512683	0.0263187	1983543	339446	339446	41323.8	41323.8	91459	91459	11	45	0	0	0	1	46	SAMN27357838	JALSNJ000000000
356-284_maxbin2_scaf2bin.236	356-284	d__Archaea;p__Thermoproteota;c__Thermoproteia;o__Sulfolobales;f__Pyrodictiaceae;g__QNYQ01;s__			Pyrodictiaceae archaeon	0.883561	taxonomic classification defined by topology and ANI	21.3148	52.85	0.63	Medium	No 16S rRNA in MAG	0	43	677	43	0.877901	0.60653	0.0158427	616682	101404	101404	14341.4	14341.4	43532	43532	11	16	0	0	0	0	16	SAMN27357839	JALSNK000000000
356-284_maxbin2_scaf2bin.240_VB	356-284	d__Bacteria;p__Bacteroidota;c__Ignavibacteria;o__Ignavibacteriales;f__Melioribacteraceae;g__GCA-2746605;s__			Melioribacteraceae bacterium	0.893331	taxonomic classification defined by topology and ANI	20.4681	74.26	2.76	Medium	No 16S rRNA in MAG	0	458	2295	458	0.904722	0.311645	0.0156111	2350969	21429	21429	5133.12	5133.12	5747	5747	11	24	0	0	0	0	24	SAMN27357840	JALSNL000000000
356-284_metabat1_scaf2bin.004	356-284	d__Archaea;p__Thermoproteota;c__Thermoproteia;o__Sulfolobales;f__;g__;s__			Desulfurococcales archaeon	0.607656	taxonomic novelty determined using RED	11.5668	66.67	2.59	Medium	No 16S rRNA in MAG	0	214	1114	214	0.901859	0.479966	0.0418724	867776	19878	19878	4055.03	4055.03	4394	4394	11	21	0	0	1	0	22	SAMN27357841	JALSNM000000000
356-284_metabat1_scaf2bin.008	356-284	d__Bacteria;p__Campylobacterota;c__Desulfurellia;o__Desulfurellales;f__Hippeaceae;g__Hippea_A;s__Hippea_A jasoniae			Desulfurellales bacterium	N/A	taxonomic classification defined by topology and ANI	25.3861	58.35	4.32	Medium	No 16S rRNA in MAG	0	328	1129	328	0.962895	0.37756	0.0203832	834983	8484	8484	2545.68	2545.68	2581	2581	11	19	0	0	0	0	19	SAMN27357842	JALSNN000000000
356-284_metabat1_scaf2bin.011	356-284	d__Bacteria;p__Aquificota;c__Aquificae;o__Hydrogenothermales;f__Hydrogenothermaceae;g__JAADDV01;s__			Hydrogenothermaceae bacterium	0.909618	taxonomic classification defined by topology and ANI	30.1627	77.47	3.22	Medium	No 16S rRNA in MAG	0	350	1668	350	0.944796	0.336259	0.0165493	1373087	18641	18641	3923.11	3923.11	4527	4527	11	20	0	0	0	0	20	SAMN27357843	JALSNO000000000
356-284_metabat1_scaf2bin.014	356-284	d__Archaea;p__Thermoproteota;c__Thermoproteia;o__Sulfolobales;f__Pyrodictiaceae;g__Hyperthermus;s__			Pyrodictiaceae archaeon	0.87672	taxonomic classification defined by topology and ANI	45.1039	68.63	2.25	Medium	No 16S rRNA in MAG	0	91	929	91	0.875443	0.480085	0.0234803	775984	33064	33064	8527.3	8527.3	11820	11820	11	30	0	0	0	1	31	SAMN27357844	JALSNP000000000
356-284_metabat1_scaf2bin.018	356-284	d__Archaea;p__Thermoproteota;c__Thermoproteia;o__Thermofilales;f__Thermofilaceae;g__;s__			Thermofilaceae archaeon	0.726553	taxonomic classification fully defined by topology	50.1552	68.01	1.1	Medium	No 16S rRNA in MAG	0	25	738	25	0.926806	0.550309	0.0179287	690369	141721	141721	27614.8	27614.8	35694	35694	11	25	0	0	7	0	32	SAMN27357845	JALSNQ000000000
356-284_metabat1_scaf2bin.034	356-284	d__Bacteria;p__Patescibacteria;c__Microgenomatia;o__UBA1400;f__;g__;s__			Candidatus Microgenomates bacterium	0.715413	taxonomic novelty determined using RED	7.76055	52.7	2.41	Medium	No 16S rRNA in MAG	0	137	651	137	0.939031	0.392721	0.0225513	509552	12772	12772	3719.36	3719.36	4160	4160	11	23	0	0	0	0	23	SAMN27357846	JALSNR000000000
356-284_metabat1_scaf2bin.044	356-284	d__Bacteria;p__Bacteroidota;c__Bacteroidia;o__Flavobacteriales;f__JAADED01;g__;s__			Flavobacteriales bacterium	0.844465	taxonomic novelty determined using RED	81.6815	81	5.31	Medium	No 16S rRNA in MAG	0	633	2267	633	0.881866	0.324996	0.0254508	2154208	14906	14906	3403.17	3403.17	3755	3755	11	25	0	0	0	0	25	SAMN27357847	JALSNS000000000
356-284_metabat1_scaf2bin.055	356-284	d__Bacteria;p__Desulfobacterota;c__Desulfobulbia;o__Desulfobulbales;f__Desulfobulbaceae;g__DRLX01;s__			Desulfobulbaceae bacterium	0.939092	taxonomic classification defined by topology and ANI	46.8656	83	4.24	Medium	No 16S rRNA in MAG	0	656	3062	656	0.885795	0.508911	0.0264271	2902227	24048	24048	4424.13	4424.13	5178	5178	11	30	0	0	1	1	32	SAMN27357848	JALSNT000000000
356-284_metabat1_scaf2bin.057	356-284	d__Bacteria;p__Proteobacteria;c__Alphaproteobacteria;o__Rhodobacterales;f__Rhodobacteraceae;g__Marinosulfonomonas;s__Marinosulfonomonas sp003544895			Marinosulfonomonas sp.	N/A	taxonomic classification defined by topology and ANI	12.9572	71.34	9.53	Medium	No 16S rRNA in MAG	0	912	3501	912	0.915574	0.577886	0.0251206	2801959	21390	21390	3072.32	3072.32	3223	3223	11	31	0	0	0	0	31	SAMN27357849	JALSNU000000000
356-284_metabat1_scaf2bin.059	356-284	d__Bacteria;p__KSB1;c__UBA2214;o__JdFR-76;f__BMS3Abin05;g__;s__			Bacteria bacterium	0.793731	taxonomic novelty determined using RED	8.99022	79.12	1.75	Medium	Unclassified	0	844	2740	844	0.901771	0.496859	0.0240641	2592373	12457	12457	3071.53	3071.53	3249	3249	11	28	0	1	0	0	29	SAMN27357850	JALSNV000000000
356-284_metabat1_scaf2bin.060	356-284	d__Bacteria;p__Desulfobacterota;c__Dissulfuribacteria;o__Dissulfuribacterales;f__QOAL01;g__QOAL01;s__			Deltaproteobacteria bacterium	0.915136	taxonomic classification defined by topology and ANI	21.672	98.79	0.6	High	Unclassified	0	52	2352	52	0.912385	0.478919	0.00948916	2592156	253256	253256	49849.2	49849.2	87734	87734	11	43	0	1	0	0	44	SAMN27357851	JALSNW000000000
356-284_metabat1_scaf2bin.077	356-284	d__Bacteria;p__WOR-3;c__Hydrothermia;o__UBA1063;f__;g__;s__			candidate division WOR-3 bacterium	0.624911	taxonomic novelty determined using RED	30.4912	93.41	0	High	Unclassified	0	30	1988	30	0.950095	0.392001	0.0109727	2178775	257511	257511	72625.8	72625.8	197593	197593	11	45	0	0	0	1	46	SAMN27357852	JALSNX000000000
356-284_metabat1_scaf2bin.079	356-284	d__Bacteria;p__Bacteroidota;c__Bacteroidia;o__Bacteroidales;f__UBA6013;g__;s__			Bacteroidales bacterium	0.767268	taxonomic novelty determined using RED	11.3794	75.56	2.42	Medium	No 16S rRNA in MAG	0	564	2290	564	0.933228	0.395719	0.0247342	2134455	18564	18564	3784.49	3784.49	4378	4378	11	31	0	0	0	1	32	SAMN27357853	JALSNY000000000
356-284_metabat1_scaf2bin.080	356-284	d__Bacteria;p__Chloroflexota;c__Anaerolineae;o__Caldilineales;f__JAADDB01;g__;s__			Anaerolineae bacterium	0.746104	taxonomic classification defined by topology and ANI	23.4934	79.98	6.31	Medium	Unclassified	0	520	2279	520	0.897909	0.563111	0.0199359	2122530	23348	23348	4081.79	4081.79	4706	4706	11	44	0	0	0	0	44	SAMN27357854	JALSNZ000000000
356-284_metabat1_scaf2bin.085	356-284	d__Bacteria;p__Acidobacteriota;c__Holophagae;o__UM-FILTER-49-7;f__UM-FILTER-49-7;g__;s__			Acidobacteria bacterium	0.731179	taxonomic novelty determined using RED	10.9419	92.17	0.85	High	Unclassified	0	130	2009	130	0.954452	0.374087	0.019904	2088675	71327	71327	16066.7	16066.7	28402	28402	11	40	0	0	0	1	41	SAMN27357855	JALSOA000000000
356-284_metabat1_scaf2bin.087_VB	356-284	d__Archaea;p__Thermoproteota;c__Thermoproteia;o__Sulfolobales;f__Pyrodictiaceae;g__QNYQ01;s__			Pyrodictiaceae archaeon	0.86488	taxonomic classification defined by topology and ANI	8.03265	73.32	6.63	Medium	Archaea;Crenarchaeota;Thermoprotei;Desulfurococcales;Pyrodictiaceae	0	298	1597	298	0.888688	0.612665	0.0269835	1230639	19924	19924	4129.66	4129.66	4807	4807	11	31	0	0	0	0	31	SAMN27357856	JALSOB000000000
356-284_metabat1_scaf2bin.093	356-284	d__Bacteria;p__Bacteroidota;c__Bacteroidia;o__Flavobacteriales;f__Flavobacteriaceae;g__;s__			Flavobacteriaceae bacterium	0.890653	taxonomic novelty determined using RED	9.14487	63.33	6.49	Medium	No 16S rRNA in MAG	0	507	2068	507	0.924501	0.367581	0.0148495	1933185	19250	19250	3812.99	3812.99	4563	4563	11	26	0	0	0	0	26	SAMN27357857	JALSOC000000000
356-284_metabat1_scaf2bin.094	356-284	d__Bacteria;p__WOR-3;c__Hydrothermia;o__UBA1063;f__;g__;s__			candidate division WOR-3 bacterium	0.690499	taxonomic classification defined by topology and ANI	11.954	80.77	2.3	Medium	Unclassified	0	316	2105	316	0.923342	0.409116	0.0187842	1962387	35467	35467	6210.09	6210.09	8750	8750	11	35	0	0	0	1	36	SAMN27357858	JALSOD000000000
356-284_metabat1_scaf2bin.096	356-284	d__Bacteria;p__Campylobacterota;c__Campylobacteria;o__Campylobacterales;f__Sulfurimonadaceae;g__Sulfurimonas;s__			Sulfurimonas sp.	0.958488	ANI	17.2987	75.67	5.71	Medium	No 16S rRNA in MAG	0	516	2058	516	0.944686	0.354539	0.0194134	1652356	24041	24041	3202.24	3202.24	3353	3353	11	31	0	0	1	1	33	SAMN27357859	JALSOE000000000
356-284_metabat1_scaf2bin.097	356-284	d__Bacteria;p__Deinococcota;c__Deinococci;o__Deinococcales;f__Marinithermaceae;g__;s__			Thermaceae bacterium	0.803642	taxonomic novelty determined using RED	27.5956	91.6	4.04	High	Unclassified	0	288	2208	288	0.956385	0.718197	0.0249669	1915080	34899	34899	6649.58	6649.58	9985	9985	11	45	0	0	0	0	45	SAMN27357860	JALSOF000000000
356-284_metabat1_scaf2bin.098_VB	356-284	d__Bacteria;p__Campylobacterota;c__Campylobacteria;o__Campylobacterales;f__Sulfurovaceae;g__JAAXPZ01;s__			Campylobacteraceae bacterium	0.917298	taxonomic classification defined by topology and ANI	12.9755	59.21	5.96	Medium	No 16S rRNA in MAG	0	187	1041	187	0.90502	0.485385	0.019512	868327	15435	15435	4643.46	4643.46	5411	5411	11	10	0	0	0	1	11	SAMN27357861	JALSOG000000000
356-284_metabat1_scaf2bin.099	356-284	d__Archaea;p__Thermoproteota;c__Korarchaeia;o__Korarchaeales;f__Korarchaeaceae;g__;s__			Crenarchaeota archaeon	0.839266	taxonomic novelty determined using RED	18.6244	94.32	2.8	High	Archaea;Korarchaeota;Korarchaeia;Korarchaeales;Korarchaeaceae;Candidatus Korarchaeum	0	11	2095	11	0.89659	0.52868	0.0172828	1911475	883081	883081	173770	173770	504152	504152	11	46	0	0	0	4	50	SAMN27357862	JALSOH000000000
356-284_metabat1_scaf2bin.100	356-284	d__Bacteria;p__Deinococcota;c__Deinococci;o__Deinococcales;f__Marinithermaceae;g__;s__			Thermaceae bacterium	0.803749	taxonomic novelty determined using RED	89.0875	90.64	8.88	High	Unclassified	0	369	2283	369	0.949915	0.672634	0.0225942	1899382	22520	22520	5147.38	5147.38	7106	7106	11	47	0	0	0	1	48	SAMN27357863	JALSOI000000000
356-284_metabat1_scaf2bin.109	356-284	d__Bacteria;p__Bacteroidota;c__Bacteroidia;o__Bacteroidales;f__UBA1556;g__;s__			Bacteroidales bacterium	0.868722	taxonomic classification fully defined by topology	12.5194	62.74	0.02	Medium	No 16S rRNA in MAG	0	609	1913	609	0.900299	0.435354	0.0253893	1753229	12555	12555	2878.87	2878.87	3008	3008	11	28	0	0	0	1	29	SAMN27357864	JALSOJ000000000
356-284_metabat1_scaf2bin.111	356-284	d__Bacteria;p__WOR-3;c__Hydrothermia;o__LBFQ01;f__DSFT01;g__;s__			candidate division WOR-3 bacterium	0.758994	taxonomic classification defined by topology and ANI	33.6799	79.35	1.42	Medium	Unclassified	0	160	1840	160	0.937582	0.518291	0.0154779	1743958	56287	56287	10899.7	10899.7	16426	16426	11	47	0	0	0	0	47	SAMN27357865	JALSOK000000000
356-284_metabat1_scaf2bin.112	356-284	d__Bacteria;p__Bacteroidota;c__Bacteroidia;o__Chitinophagales;f__Saprospiraceae;g__HyVt-613;s__			Saprospiraceae bacterium	0.968537	taxonomic classification defined by topology and ANI	6.67852	54.2	0.5	Medium	No 16S rRNA in MAG	0	671	1856	671	0.870335	0.401846	0.0188513	1725738	8937	8937	2571.89	2571.89	2565	2565	11	19	0	0	1	0	20	SAMN27357866	JALSOL000000000
356-284_metabat1_scaf2bin.115	356-284	d__Bacteria;p__Proteobacteria;c__Gammaproteobacteria;o__Thiotrichales;f__Thiotrichaceae;g__Cocleimonas;s__			Thiotrichaceae bacterium	0.981375	taxonomic classification defined by topology and ANI	10.2513	62.51	1.42	Medium	No 16S rRNA in MAG	0	558	1887	558	0.870556	0.397338	0.0200128	1699181	14145	14145	3045.13	3045.13	3285	3285	11	15	0	0	0	0	15	SAMN27357867	JALSOM000000000
356-284_metabat1_scaf2bin.116	356-284	d__Archaea;p__Methanobacteriota;c__Thermococci;o__Thermococcales;f__Thermococcaceae;g__;s__			Thermococcaceae archaeon	0.78924	taxonomic novelty determined using RED	7.62395	81.63	0.5	Medium	Archaea;Euryarchaeota;Thermococci;Thermococcales;Thermococcaceae;Pyrococcus	0	376	2159	376	0.914416	0.504963	0.0215328	1680606	16692	16692	4469.7	4469.7	5374	5374	11	31	0	0	0	0	31	SAMN27357868	JALSON000000000
356-284_metabat1_scaf2bin.122	356-284	d__Bacteria;p__Campylobacterota;c__Campylobacteria;o__Campylobacterales;f__Sulfurovaceae;g__UBA1140;s__			Campylobacteraceae bacterium	0.975065	taxonomic classification defined by topology and ANI	102.882	87.09	2.46	Medium	No 16S rRNA in MAG	0	256	1653	256	0.935178	0.329467	0.0163889	1566829	57362	57362	6120.43	6120.43	8254	8254	11	33	0	0	0	0	33	SAMN27357869	JALSOO000000000
356-284_metabat1_scaf2bin.123	356-284	d__Archaea;p__Thermoproteota;c__Thermoproteia;o__Sulfolobales;f__NBVN01;g__;s__			Desulfurococcales archaeon	0.776475	taxonomic novelty determined using RED	15.2492	96.29	2.11	High	No 16S rRNA in MAG	0	168	1787	168	0.931546	0.557619	0.0270808	1538393	60567	60567	9157.1	9157.1	16404	16404	11	42	0	0	1	0	43	SAMN27357870	JALSOP000000000
356-284_metabat1_scaf2bin.125	356-284	d__Archaea;p__Halobacteriota;c__Archaeoglobi;o__Archaeoglobales;f__Archaeoglobaceae;g__;s__			Archaeoglobaceae archaeon	0.776963	taxonomic novelty determined using RED	16.444	99.35	0.65	High	Archaea;Halobacterota;Archaeoglobi;Archaeoglobales;Archaeoglobaceae;Archaeoglobus	0	30	1689	30	0.93717	0.478742	0.0176495	1459177	162516	162516	48639.2	48639.2	90468	90468	11	46	0	0	0	1	47	SAMN27357871	JALSOQ000000000
356-284_metabat1_scaf2bin.135	356-284	d__Archaea;p__Thermoproteota;c__Thermoproteia;o__Sulfolobales;f__Acidilobaceae;g__JAADGB01;s__			Acidilobaceae archaeon	0.822763	taxonomic classification defined by topology and ANI	48.2027	93.67	2.18	High	Archaea;Crenarchaeota;Thermoprotei;Desulfurococcales;Acidilobaceae	0	144	1409	144	0.894212	0.540706	0.0369821	1261028	63599	63599	8757.14	8757.14	11671	11671	11	35	0	0	1	3	39	SAMN27357872	JALSOR000000000
356-284_metabat1_scaf2bin.138_VB	356-284	d__Bacteria;p__Campylobacterota;c__Campylobacteria;o__Campylobacterales;f__Nitratiruptoraceae;g__;s__			Campylobacterales bacterium	0.886325	taxonomic novelty determined using RED	9.63206	52.1	4.9	Medium	No 16S rRNA in MAG	0	265	1095	265	0.962468	0.423351	0.0215718	802710	12059	12059	3029.09	3029.09	3234	3234	11	15	0	0	0	0	15	SAMN27357873	JALSOS000000000
356-284_metabat1_scaf2bin.140	356-284	d__Bacteria;p__Campylobacterota;c__Campylobacteria;o__Nautiliales;f__Nautiliaceae;g__Caminibacter;s__			Nautiliaceae bacterium	0.968547	taxonomic classification defined by topology and ANI	319.296	77.54	4.24	Medium	No 16S rRNA in MAG	0	335	1550	335	0.955019	0.26868	0.02729	1208010	18990	18990	3606	3606	4163	4163	11	34	0	0	0	0	34	SAMN27357874	JALSOT000000000
356-284_metabat1_scaf2bin.148	356-284	d__Archaea;p__Thermoplasmatota;c__Thermoplasmata;o__;f__;g__;s__			Thermoplasmata archaeon	0.362564	taxonomic novelty determined using RED	9.87927	87.74	4	Medium	No 16S rRNA in MAG	0	225	1245	225	0.940491	0.452191	0.0234626	1025909	18837	18837	4559.6	4559.6	5573	5573	11	40	0	0	0	0	40	SAMN27357875	JALSOU000000000
356-284_metabat2_scaf2bin.001_VB	356-284	d__Bacteria;p__Campylobacterota;c__Campylobacteria;o__Campylobacterales;f__Sulfurovaceae;g__JAADEQ01;s__			Campylobacteraceae bacterium	0.919874	taxonomic classification defined by topology and ANI	102.088	72.68	2.02	Medium	No 16S rRNA in MAG	0	244	1275	244	0.933167	0.290288	0.0196705	1027967	22741	22741	4212.98	4212.98	4801	4801	11	17	0	0	0	0	17	SAMN27357876	JALSOV000000000
356-284_metabat2_scaf2bin.003	356-284	d__Bacteria;p__Bacteroidota;c__Bacteroidia;o__Bacteroidales;f__JAADGE01;g__JAADGE01;s__			Bacteroidales bacterium	0.960746	taxonomic classification defined by topology and ANI	9.19353	64.19	0.56	Medium	No 16S rRNA in MAG	0	697	2233	697	0.917588	0.342205	0.0218976	1990220	10210	10210	2855.41	2855.41	3092	3092	11	25	0	0	0	0	25	SAMN27357877	JALSOW000000000
356-284_metabat2_scaf2bin.013	356-284	d__Archaea;p__Thermoproteota;c__Thermoproteia;o__Sulfolobales;f__NBVN01;g__;s__			Desulfurococcales archaeon	0.776373	taxonomic novelty determined using RED	15.7792	60.88	1.58	Medium	No 16S rRNA in MAG	0	32	622	32	0.897613	0.481051	0.0125911	530380	82225	82225	16574.4	16574.4	23775	23775	11	28	0	0	1	3	32	SAMN27357878	JALSOX000000000
356-284_metabat2_scaf2bin.015	356-284	d__Bacteria;p__WOR-3;c__Hydrothermia;o__UBA1063;f__;g__;s__			candidate division WOR-3 bacterium	0.689797	taxonomic classification defined by topology and ANI	12.2355	85.31	1.65	Medium	Unclassified	0	273	1860	273	0.938909	0.459313	0.0155858	1846283	25496	25496	6762.94	6762.94	8287	8287	11	40	0	0	0	0	40	SAMN27357879	JALSOY000000000
356-284_metabat2_scaf2bin.017	356-284	d__Bacteria;p__Deinococcota;c__Deinococci;o__Deinococcales;f__Marinithermaceae;g__Oceanithermus;s__			Thermaceae bacterium	0.991562	taxonomic classification defined by topology and ANI	9.60028	70.67	2.98	Medium	No 16S rRNA in MAG	0	454	1931	454	0.946528	0.700172	0.0233406	1523712	18022	18022	3356.19	3356.19	3736	3736	11	25	0	0	0	0	25	SAMN27357880	JALSOZ000000000
356-284_metabat2_scaf2bin.020_VB	356-284	d__Bacteria;p__Aquificota;c__Aquificae;o__Hydrogenothermales;f__Hydrogenothermaceae;g__Hydrogenothermus;s__			Hydrogenothermaceae bacterium	0.909082	taxonomic classification defined by topology and ANI	9.33437	61.35	1.96	Medium	No 16S rRNA in MAG	0	196	1007	196	0.958247	0.323465	0.0126252	777456	14482	14482	3966.61	3966.61	4390	4390	11	10	0	0	1	0	11	SAMN27357881	JALSPA000000000
356-284_metabat2_scaf2bin.021	356-284	d__Bacteria;p__Patescibacteria;c__Dojkabacteria;o__SC72;f__;g__;s__			Candidatus Dojkabacteria bacterium	0.689636	taxonomic novelty determined using RED	18.8056	66.3	6.77	Medium	No 16S rRNA in MAG	0	157	750	157	0.932217	0.296122	0.018964	683253	25612	25612	4351.93	4351.93	5446	5446	11	42	0	0	0	0	42	SAMN27357882	JALSPB000000000
356-284_metabat2_scaf2bin.022	356-284	d__Bacteria;p__DQWO01;c__DQWO01;o__;f__;g__;s__			Bacteria bacterium	0.414995	taxonomic novelty determined using RED	12.3631	92.72	0.48	High	Bacteria;Sva0485	0	197	2663	197	0.915379	0.570304	0.0319283	2675663	76747	76747	13582	13582	21615	21615	11	46	0	1	0	0	47	SAMN27357883	JALSPC000000000
356-284_metabat2_scaf2bin.027	356-284	d__Archaea;p__Thermoplasmatota;c__Thermoplasmata;o__Aciduliprofundales;f__Aciduliprofundaceae;g__JAADDK01;s__			DHVE2 group archaeon	0.82363	taxonomic classification defined by topology and ANI	11.0551	74.74	0.81	Medium	Archaea;Thermoplasmatota;Thermoplasmata;Acidiprofundales;Aciduliprofundaceae;Aciduliprofundum	0	187	1358	187	0.947021	0.427069	0.0252287	1195860	24138	24138	6394.97	6394.97	8018	8018	11	40	0	0	0	0	40	SAMN27357884	JALSPD000000000
356-284_metabat2_scaf2bin.032	356-284	d__Bacteria;p__Campylobacterota;c__Campylobacteria;o__Campylobacterales;f__Sulfurovaceae;g__JAADEQ01;s__			Campylobacteraceae bacterium	0.918312	taxonomic classification defined by topology and ANI	129.421	87.3	0.61	Medium	No 16S rRNA in MAG	0	181	1520	181	0.899768	0.314615	0.0171412	1395253	33162	33162	7708.58	7708.58	10922	10922	11	30	0	0	0	0	30	SAMN27357885	JALSPE000000000
356-284_metabat2_scaf2bin.035	356-284	d__Bacteria;p__Campylobacterota;c__Campylobacteria;o__Campylobacterales;f__Sulfurimonadaceae;g__;s__			Helicobacteraceae bacterium	0.862019	taxonomic classification fully defined by topology	18.8423	66.33	1.68	Medium	No 16S rRNA in MAG	0	339	1510	339	0.94548	0.563565	0.0209262	1205403	19468	19468	3555.76	3555.76	3907	3907	11	22	0	0	0	0	22	SAMN27357886	JALSPF000000000
356-284_metabat2_scaf2bin.037	356-284	d__Bacteria;p__Desulfobacterota;c__Thermodesulfobacteria;o__Thermodesulfobacteriales;f__Thermodesulfatatoraceae;g__Thermodesulfatator_A;s__			Thermodesulfobacteriales bacterium	0.934049	taxonomic classification defined by topology and ANI	44.2134	95.54	1.23	High	Unclassified	0	137	1923	137	0.939553	0.448137	0.0178613	1825326	61356	61356	13323.5	13323.5	19879	19879	11	37	0	1	0	1	39	SAMN27357887	JALSPG000000000
356-284_metabat2_scaf2bin.038	356-284	d__Bacteria;p__Campylobacterota;c__Campylobacteria;o__Campylobacterales;f__Hydrogenimonadaceae;g__Hydrogenimonas;s__			Campylobacterales bacterium	0.944221	taxonomic classification defined by topology and ANI	45.8241	86.57	4.27	Medium	Bacteria;Campylobacterota;Campylobacteria;Campylobacterales;Sulfurovaceae;Nitratifractor	0	281	1904	281	0.937914	0.460525	0.0218001	1687265	26628	26628	6004.5	6004.5	7563	7563	11	32	0	0	0	0	32	SAMN27357888	JALSPH000000000
356-284_metabat2_scaf2bin.040_VB	356-284	d__Bacteria;p__Campylobacterota;c__Campylobacteria;o__Campylobacterales;f__Sulfurovaceae;g__JAADEQ01;s__			Campylobacteraceae bacterium	0.919407	taxonomic classification defined by topology and ANI	41.7293	66.78	3.89	Medium	No 16S rRNA in MAG	0	150	1269	150	0.903224	0.28872	0.0161574	1158557	26952	26952	7723.71	7723.71	9301	9301	11	13	0	0	0	0	13	SAMN27357889	JALSPI000000000
356-284_metabat2_scaf2bin.041	356-284	d__Bacteria;p__Chloroflexota;c__Anaerolineae;o__Anaerolineales;f__DRMV01;g__JAADEN01;s__			Anaerolineales bacterium	0.973313	taxonomic classification defined by topology and ANI	29.9596	89.01	3.18	Medium	No 16S rRNA in MAG	0	281	2243	281	0.902902	0.670579	0.0210927	2353681	42792	42792	8376.09	8376.09	10691	10691	11	38	0	1	0	0	39	SAMN27357890	JALSPJ000000000
356-284_metabat2_scaf2bin.048	356-284	d__Bacteria;p__Bacteroidota;c__Bacteroidia;o__Chitinophagales;f__Saprospiraceae;g__UBA2365;s__			Saprospiraceae bacterium	0.868763	taxonomic classification defined by topology and ANI	20.949	90.72	4.46	High	No 16S rRNA in MAG	0	220	3065	220	0.892403	0.324378	0.0144844	3806323	93280	93280	17301.5	17301.5	36884	36884	11	35	0	0	0	0	35	SAMN27357891	JALSPK000000000
356-284_metabat2_scaf2bin.051	356-284	d__Bacteria;p__Chloroflexota;c__Anaerolineae;o__Caldilineales;f__J102;g__M2005;s__			Anaerolineae bacterium	0.917797	taxonomic novelty determined using RED	16.2818	81.82	1.09	Medium	No 16S rRNA in MAG	0	571	3313	571	0.880389	0.591905	0.0260249	3451243	35857	35857	6044.21	6044.21	7534	7534	11	39	0	1	0	0	40	SAMN27357892	JALSPL000000000
356-284_metabat2_scaf2bin.056	356-284	d__Bacteria;p__Bacteroidota;c__Ignavibacteria;o__Ignavibacteriales;f__Melioribacteraceae;g__BMS3ABIN04;s__			Melioribacteraceae bacterium	0.893848	taxonomic classification defined by topology and ANI	11.0307	92.74	3.55	High	Unclassified	0	404	2825	404	0.932571	0.379936	0.0156747	2940412	37885	37885	7278.25	7278.25	9809	9809	11	37	0	0	0	0	37	SAMN27357893	JALSPM000000000
356-284_metabat2_scaf2bin.062	356-284	d__Bacteria;p__Desulfobacterota;c__Thermodesulfobacteria;o__Thermodesulfobacteriales;f__Thermodesulfatatoraceae;g__Thermodesulfatator_A;s__			Thermodesulfobacteriales bacterium	0.922148	taxonomic classification defined by topology and ANI	24.9313	80.88	4.94	Medium	No 16S rRNA in MAG	0	283	1787	283	0.93301	0.498356	0.0205264	1604393	29008	29008	5669.23	5669.23	6947	6947	11	29	0	1	0	0	30	SAMN27357894	JALSPN000000000
356-284_metabat2_scaf2bin.066	356-284	d__Bacteria;p__Campylobacterota;c__Campylobacteria;o__Campylobacterales;f__Sulfurovaceae;g__Nitratifractor;s__			Campylobacteraceae bacterium	0.943766	taxonomic classification defined by topology and ANI	70.5207	74.24	8.46	Medium	No 16S rRNA in MAG	0	137	1546	137	0.932203	0.547279	0.021351	1411296	50673	50673	10301.4	10301.4	16694	16694	11	24	0	0	1	0	25	SAMN27357895	JALSPO000000000
356-284_metabat2_scaf2bin.069	356-284	d__Bacteria;p__Proteobacteria;c__Gammaproteobacteria;o__Thiotrichales;f__Thiotrichaceae;g__Cocleimonas;s__			Thiotrichaceae bacterium	0.931103	taxonomic classification defined by topology and ANI	31.7765	89.66	7.27	Medium	No 16S rRNA in MAG	0	605	2964	605	0.83537	0.379417	0.0189415	2900491	59488	59488	4794.2	4794.2	5713	5713	11	31	0	0	0	0	31	SAMN27357896	JALSPP000000000
356-284_metabat2_scaf2bin.072	356-284	d__Bacteria;p__Bacteroidota;c__Bacteroidia;o__Bacteroidales;f__ML635J-15;g__;s__			Bacteroidales bacterium	0.804773	taxonomic novelty determined using RED	9.11185	65.47	1.88	Medium	No 16S rRNA in MAG	0	386	1577	386	0.934733	0.320458	0.0142679	1552872	18632	18632	4022.98	4022.98	4798	4798	11	26	0	0	0	0	26	SAMN27357897	JALSPQ000000000
356-284_metabat2_scaf2bin.082	356-284	d__Bacteria;p__Bacteroidota;c__Bacteroidia;o__Bacteroidales;f__UBA6013;g__;s__			Bacteroidales bacterium	0.759434	taxonomic novelty determined using RED	7.18392	49.82	0.73	Medium	No 16S rRNA in MAG	0	390	1310	390	0.939036	0.39265	0.0181112	1190768	12695	12695	3053.25	3053.25	3363	3363	11	20	0	0	0	1	21	SAMN27357898	JALSPR000000000
356-284_metabat2_scaf2bin.085	356-284	d__Bacteria;p__Patescibacteria;c__Paceibacteria;o__UBA9983_A;f__UBA2163;g__;s__			Candidatus Kaiserbacteria bacterium	0.809201	taxonomic novelty determined using RED	10.4763	70.98	0.16	Medium	Unclassified	0	111	562	111	0.913663	0.356179	0.0191464	495720	13485	13485	4465.95	4465.95	5515	5515	11	28	0	0	0	0	28	SAMN27357899	JALSPS000000000
356-284_metabat2_scaf2bin.091	356-284	d__Bacteria;p__Chloroflexota;c__Anaerolineae;o__Anaerolineales;f__DRMV01;g__DRMV01;s__			Anaerolineales bacterium	0.959876	taxonomic classification defined by topology and ANI	126.27	74.55	1.82	Medium	Unclassified	0	261	1799	261	0.922356	0.624979	0.0238699	1819482	39214	39214	6971.2	6971.2	11618	11618	11	35	0	0	0	0	35	SAMN27357900	JALSPT000000000
356-284_metabat2_scaf2bin.092	356-284	d__Bacteria;p__Aquificota;c__Aquificae;o__Hydrogenothermales;f__Hydrogenothermaceae;g__;s__			Hydrogenothermaceae bacterium	0.788191	taxonomic classification defined by topology and ANI	14.3537	66.91	3.46	Medium	No 16S rRNA in MAG	0	479	1929	479	0.935099	0.312135	0.0212166	1471451	35861	35861	3071.92	3071.92	3134	3134	11	27	0	0	0	0	27	SAMN27357901	JALSPU000000000
356-284_metabat2_scaf2bin.097	356-284	d__Archaea;p__Aenigmatarchaeota;c__Aenigmatarchaeia;o__Aenigmatarchaeales;f__JAADFI01;g__;s__			Candidatus Aenigmarchaeota archaeon	0.614393	taxonomic classification defined by topology and ANI	8.13934	76.4	0	Medium	No 16S rRNA in MAG	0	135	856	135	0.913607	0.366668	0.0156232	629081	19705	19705	4659.86	4659.86	5598	5598	11	35	0	0	0	1	36	SAMN27357902	JALSPV000000000
356-284_metabat2_scaf2bin.098	356-284	d__Bacteria;p__Bacteroidota;c__Bacteroidia;o__Chitinophagales;f__Saprospiraceae;g__UBA2365;s__			Saprospiraceae bacterium	0.870696	taxonomic classification defined by topology and ANI	15.3187	94.83	8.78	High	No 16S rRNA in MAG	0	321	2586	321	0.885323	0.315593	0.0174098	3084234	51903	51903	9608.21	9608.21	14476	14476	11	33	0	0	0	0	33	SAMN27357903	JALSPW000000000
356-284_metabat2_scaf2bin.100	356-284	d__Bacteria;p__Campylobacterota;c__Campylobacteria;o__Campylobacterales;f__Sulfurovaceae;g__Sulfurovum;s__			Sulfurovum sp.	0.975868	ANI	15.2105	88.59	3.47	Medium	No 16S rRNA in MAG	0	288	2304	288	0.917587	0.372213	0.0208488	1975851	33301	33301	6860.59	6860.59	9356	9356	11	34	0	0	1	1	36	SAMN27357904	JALSPX000000000
356-284_metabat2_scaf2bin.102	356-284	d__Bacteria;p__Aquificota;c__Aquificae;o__Hydrogenothermales;f__Hydrogenothermaceae;g__QNZC01;s__			Hydrogenothermaceae bacterium	0.977015	taxonomic classification defined by topology and ANI	23.9121	92.95	3.9	High	Bacteria;Aquificota;Aquificae;Hydrogenothermales;Hydrogenothermaceae;Persephonella	0	303	1633	303	0.897665	0.295685	0.0200211	1434548	41206	41206	4734.48	4734.48	5962	5962	11	31	0	0	0	0	31	SAMN27357905	JALSPY000000000
356-284_metabat2_scaf2bin.103	356-284	d__Bacteria;p__Bacteroidota;c__Bacteroidia;o__Flavobacteriales;f__JAADED01;g__;s__			Flavobacteriales bacterium	0.844339	taxonomic novelty determined using RED	47.97	84.93	4.85	Medium	No 16S rRNA in MAG	0	359	2155	359	0.911675	0.33115	0.021807	2126951	45092	45092	5924.65	5924.65	8590	8590	11	35	0	0	1	0	36	SAMN27357906	JALSPZ000000000
356-284_metabat2_scaf2bin.105	356-284	d__Bacteria;p__Campylobacterota;c__Campylobacteria;o__Campylobacterales;f__QNZT01;g__QNZT01;s__			Campylobacterales bacterium	0.891948	taxonomic classification defined by topology and ANI	43.5195	93.85	6.67	High	No 16S rRNA in MAG	0	482	2655	482	0.932604	0.326258	0.020066	2251334	26849	26849	4670.82	4670.82	5816	5816	11	34	0	0	0	0	34	SAMN27357907	JALSQA000000000
356-284_metabat2_scaf2bin.109	356-284	d__Bacteria;p__Campylobacterota;c__Campylobacteria;o__Campylobacterales;f__Sulfurovaceae;g__UBA1140;s__			Campylobacteraceae bacterium	0.967406	ANI	98.6049	87.23	0.84	Medium	No 16S rRNA in MAG	0	245	1906	245	0.928597	0.350712	0.0188774	1666061	40827	40827	6800.25	6800.25	10366	10366	11	39	0	0	0	0	39	SAMN27357908	JALSQB000000000
356-284_metabat2_scaf2bin.114	356-284	d__Bacteria;p__Bacteroidota;c__Bacteroidia;o__Bacteroidales;f__;g__;s__			Bacteroidales bacterium	0.798017	taxonomic classification fully defined by topology	10.7901	88.17	1.12	Medium	No 16S rRNA in MAG	0	425	2208	425	0.940383	0.290861	0.0225018	2211531	41720	41720	5203.6	5203.6	6578	6578	11	31	0	0	0	0	31	SAMN27357909	JALSQC000000000
356-284_metabat2_scaf2bin.115	356-284	d__Bacteria;p__Deinococcota;c__Deinococci;o__Deinococcales;f__Marinithermaceae;g__Oceanithermus;s__			Thermaceae bacterium	0.926015	taxonomic novelty determined using RED	21.7025	94.47	2.55	High	Unclassified	0	88	2236	88	0.93103	0.680172	0.0187262	2129317	93864	93864	24196.8	24196.8	44547	44547	11	42	0	0	0	1	43	SAMN27357910	JALSQD000000000
356-284_metabat2_scaf2bin.118	356-284	d__Bacteria;p__Proteobacteria;c__Alphaproteobacteria;o__Rhizobiales;f__Thermopetrobacteraceae;g__Thermopetrobacter;s__			Rhizobiales bacterium	0.939834	taxonomic classification defined by topology and ANI	9.41621	86.2	2.17	Medium	No 16S rRNA in MAG	0	548	2065	548	0.852052	0.657078	0.0177661	2004631	19543	19543	3658.09	3658.09	4079	4079	11	25	0	0	0	1	26	SAMN27357911	JALSQE000000000
356-284_metabat2_scaf2bin.121	356-284	d__Bacteria;p__Patescibacteria;c__Paceibacteria;o__Moranbacterales;f__UBA9337;g__;s__			Candidatus Moranbacteria bacterium	0.777391	taxonomic novelty determined using RED	37.2507	63.86	0.99	Medium	Unclassified	0	11	698	11	0.889643	0.278428	0.0188066	740893	260399	260399	67353.9	67353.9	171877	171877	11	39	0	0	0	0	39	SAMN27357912	JALSQF000000000
356-284_metabat2_scaf2bin.123	356-284	d__Bacteria;p__Desulfobacterota;c__Dissulfuribacteria;o__Dissulfuribacterales;f__QOAL01;g__JAADCZ01;s__			Deltaproteobacteria bacterium	0.921292	taxonomic classification defined by topology and ANI	111.668	98.19	2.23	High	Unclassified	0	209	2082	209	0.935369	0.460589	0.0156098	2084261	43881	43881	9972.54	9972.54	14307	14307	11	35	0	0	0	0	35	SAMN27357913	JALSQG000000000
356-284_metabat2_scaf2bin.127	356-284	d__Bacteria;p__;c__;o__;f__;g__;s__		JALSQH01	Bacteria bacterium	0.308733	taxonomic classification fully defined by topology	9.45666	93.07	4.47	High	Bacteria	0	268	2377	268	0.960903	0.4109	0.0187531	2361884	38909	38909	8813	8813	12826	12826	11	44	0	0	0	0	44	SAMN27357914	JALSQH000000000
356-284_metabat2_scaf2bin.130	356-284	d__Archaea;p__Halobacteriota;c__Archaeoglobi;o__Archaeoglobales;f__Archaeoglobaceae;g__Archaeoglobus_C;s__			Archaeoglobaceae archaeon	0.887368	taxonomic classification defined by topology and ANI	193.47	95.42	1.14	High	Archaea;Halobacterota;Archaeoglobi;Archaeoglobales;Archaeoglobaceae;Archaeoglobus	0	81	1556	81	0.930926	0.391334	0.0150922	1341744	117387	117387	16564.7	16564.7	30752	30752	11	42	0	0	0	0	42	SAMN27357915	JALSQI000000000
356-284_metabat2_scaf2bin.131	356-284	d__Bacteria;p__Campylobacterota;c__Campylobacteria;o__Campylobacterales;f__Sulfurovaceae;g__UBA1140;s__			Campylobacteraceae bacterium	0.960913	ANI	57.3386	91.11	3.69	High	No 16S rRNA in MAG	0	262	1827	262	0.926712	0.335377	0.0165642	1592644	28528	28528	6078.79	6078.79	8255	8255	11	32	0	0	0	0	32	SAMN27357916	JALSQJ000000000
356-284_metabat2_scaf2bin.136_VB	356-284	d__Bacteria;p__Campylobacterota;c__Campylobacteria;o__Campylobacterales;f__Sulfurovaceae;g__JAAXPZ01;s__			Campylobacteraceae bacterium	0.901019	taxonomic classification defined by topology and ANI	36.0605	58.62	9.6	Medium	No 16S rRNA in MAG	0	226	1236	226	0.935508	0.393498	0.0190742	1009741	16925	16925	4467.88	4467.88	5328	5328	11	12	0	0	0	1	13	SAMN27357917	JALSQK000000000
356-284_metabat2_scaf2bin.137	356-284	d__Archaea;p__Thermoproteota;c__Thermoproteia;o__Sulfolobales;f__Acidilobaceae;g__JAADGB01;s__			Acidilobaceae archaeon	0.797868	taxonomic classification defined by topology and ANI	11.996	64.17	0.07	Medium	No 16S rRNA in MAG	0	164	1348	164	0.912898	0.669935	0.0297072	1210218	60592	60592	7379.38	7379.38	10086	10086	11	27	0	0	2	0	29	SAMN27357918	JALSQL000000000
356-284_metabat2_scaf2bin.139	356-284	d__Archaea;p__Thermoproteota;c__Thermoproteia;o__Sulfolobales;f__Acidilobaceae;g__;s__			Acidilobaceae archaeon	0.692722	taxonomic classification fully defined by topology	16.7918	65.19	1.62	Medium	Archaea;Crenarchaeota;Thermoprotei;Desulfurococcales;Acidilobaceae	0	156	1383	156	0.909193	0.60451	0.0351346	1247188	49133	49133	7994.79	7994.79	10942	10942	11	27	0	0	1	0	28	SAMN27357919	JALSQM000000000
356-284_metabat2_scaf2bin.141	356-284	d__Bacteria;p__Desulfobacterota;c__Desulfobulbia;o__Desulfobulbales;f__Desulfobulbaceae;g__DRLX01;s__			Desulfobulbaceae bacterium	0.959019	taxonomic classification defined by topology and ANI	18.8781	79.91	6.45	Medium	No 16S rRNA in MAG	0	581	2938	581	0.86865	0.494184	0.0236413	2955470	25873	25873	5086.87	5086.87	5655	5655	11	33	0	0	0	1	34	SAMN27357920	JALSQN000000000
356-284_metabat2_scaf2bin.147	356-284	d__Bacteria;p__Campylobacterota;c__Campylobacteria;o__Campylobacterales;f__Sulfurimonadaceae;g__QNZR01;s__			Helicobacteraceae bacterium	0.958648	taxonomic classification defined by topology and ANI	26.5496	97.15	2.78	High	No 16S rRNA in MAG	0	131	2058	131	0.945063	0.432386	0.0169454	1962267	74740	74740	14979.1	14979.1	22051	22051	11	36	0	0	0	1	37	SAMN27357921	JALSQO000000000
356-284_metabat2_scaf2bin.148	356-284	d__Archaea;p__Thermoproteota;c__Thermoproteia;o__Sulfolobales;f__Desulfurococcaceae;g__JAADCY01;s__			Desulfurococcales archaeon	0.964797	taxonomic classification defined by topology and ANI	8.23401	81.77	1.53	Medium	No 16S rRNA in MAG	0	164	1238	164	0.90096	0.425588	0.0227839	990945	19116	19116	6042.35	6042.35	7032	7032	11	30	0	0	1	4	35	SAMN27357922	JALSQP000000000
356-308_maxbin2_scaf2bin.010_VB	356-308	d__Bacteria;p__Deinococcota;c__Deinococci;o__Deinococcales;f__Marinithermaceae;g__;s__			Thermaceae bacterium	0.803101	taxonomic novelty determined using RED	11.1247	64.02	3.39	Medium	Bacteria;Deinococcota;Deinococci;Thermales;Thermaceae	0	585	1865	585	0.941741	0.680204	0.0217373	1279603	8401	8401	2187.36	2187.36	2502	2502	11	22	0	0	0	0	22	SAMN27357923	JALSQQ000000000
356-308_maxbin2_scaf2bin.035	356-308	d__Bacteria;p__Desulfobacterota;c__Dissulfuribacteria;o__Dissulfuribacterales;f__QOAL01;g__JAADCZ01;s__			Desulfobacterales bacterium	0.919021	taxonomic classification defined by topology and ANI	9.89957	77.63	4.97	Medium	No 16S rRNA in MAG	0	857	2242	857	0.936698	0.463001	0.0196974	1708901	9923	9923	1994.05	1994.05	2151	2151	11	19	0	1	0	0	20	SAMN27357924	JALSQR000000000
356-308_maxbin2_scaf2bin.039	356-308	d__Bacteria;p__Campylobacterota;c__Campylobacteria;o__Campylobacterales;f__Sulfurovaceae;g__Sulfurovum;s__			Sulfurovum sp.	0.922364	ANI	9.05735	49.55	4.26	Medium	No 16S rRNA in MAG	0	465	1286	465	0.923311	0.479122	0.0195166	846515	7641	7641	1820.46	1820.46	1844	1844	11	18	0	0	1	0	19	SAMN27357925	JALSQS000000000
356-308_maxbin2_scaf2bin.054	356-308	d__Bacteria;p__Proteobacteria;c__Gammaproteobacteria;o__Xanthomonadales;f__Marinicellaceae;g__;s__			Xanthomonadales bacterium	0.835596	taxonomic novelty determined using RED	8.23602	57.38	3.07	Medium	No 16S rRNA in MAG	0	891	2016	891	0.93112	0.400627	0.020675	1487075	5605	5605	1669	1669	1708	1708	11	15	0	0	0	0	15	SAMN27357926	JALSQT000000000
356-308_maxbin2_scaf2bin.066_VB	356-308	d__Bacteria;p__Aquificota;c__Aquificae;o__Hydrogenothermales;f__Hydrogenothermaceae;g__Persephonella;s__			Persephonella sp.	0.925482	ANI	8.33075	57.26	2.37	Medium	Bacteria;Aquificota;Aquificae;Hydrogenothermales;Hydrogenothermaceae	0	457	1300	457	0.960147	0.361447	0.0223002	861821	5297	5297	1885.82	1885.82	1955	1955	11	12	0	0	0	0	12	SAMN27357927	JALSQU000000000
356-308_maxbin2_scaf2bin.079	356-308	d__Bacteria;p__Bacteroidota;c__Bacteroidia;o__SpSt-205;f__;g__;s__			Bacteroidetes bacterium	0.632439	taxonomic novelty determined using RED	8.00085	64.31	2.85	Medium	Unclassified	0	873	2128	873	0.947724	0.48485	0.0172109	1746627	9379	9379	2000.72	2000.72	2161	2161	11	33	0	0	0	0	33	SAMN27357928	JALSQV000000000
356-308_maxbin2_scaf2bin.115	356-308	d__Bacteria;p__Actinobacteriota;c__Acidimicrobiia;o__UBA5794;f__UBA5794;g__;s__			Acidimicrobiia bacterium	0.837633	taxonomic classification defined by topology and ANI	45.519	100	2.99	High	Bacteria;Actinobacteriota;Acidimicrobiia;Actinomarinales;uncultured	0	70	2993	70	0.931644	0.689692	0.0176693	2931632	289115	289115	41880.5	41880.5	139367	139367	11	48	0	1	0	2	51	SAMN27357929	JALSQW000000000
356-308_maxbin2_scaf2bin.121	356-308	d__Bacteria;p__Acidobacteriota;c__Blastocatellia;o__HR10;f__HR10;g__J050;s__			Blastocatellia bacterium	0.967538	taxonomic classification defined by topology and ANI	39.5521	96.58	4.27	High	Unclassified	0	105	4414	105	0.864079	0.587768	0.0176687	5195638	351875	351875	49482.3	49482.3	109812	109812	11	46	0	0	0	1	47	SAMN27357930	JALSQX000000000
356-308_maxbin2_scaf2bin.122	356-308	d__Bacteria;p__Proteobacteria;c__Gammaproteobacteria;o__Methylococcales;f__Methylothermaceae;g__Methylohalobius;s__			Methylothermaceae bacterium	0.966768	taxonomic classification defined by topology and ANI	99.229	81.03	1.72	Medium	Unclassified	0	461	3018	461	0.910037	0.531413	0.0393966	2878429	62907	62907	6243.88	6243.88	10827	10827	11	38	0	0	0	1	39	SAMN27357931	JALSQY000000000
356-308_maxbin2_scaf2bin.147	356-308	d__Bacteria;p__Proteobacteria;c__Gammaproteobacteria;o__Chromatiales;f__Sedimenticolaceae;g__Thiolapillus;s__			Sedimenticola sp.	0.967229	taxonomic classification defined by topology and ANI	21.6633	96.34	5.13	High	No 16S rRNA in MAG	0	233	3127	233	0.900141	0.56448	0.0181451	3194627	245731	245731	13710.8	13710.8	56155	56155	11	43	0	0	1	6	50	SAMN27357932	JALSQZ000000000
356-308_maxbin2_scaf2bin.149	356-308	d__Bacteria;p__Proteobacteria;c__Alphaproteobacteria;o__Geminicoccales;f__Geminicoccaceae;g__HRBIN39;s__			Alphaproteobacteria bacterium	0.908126	taxonomic classification defined by topology and ANI	20.3028	92.91	9.33	High	No 16S rRNA in MAG	0	958	3550	958	0.931377	0.697892	0.016915	2928012	15029	15029	3056.38	3056.38	3771	3771	11	43	0	0	1	2	46	SAMN27357933	JALSRA000000000
356-308_maxbin2_scaf2bin.186	356-308	d__Bacteria;p__KSB1;c__UBA2214;o__JdFR-76;f__BMS3Abin05;g__;s__			Bacteria bacterium	0.799365	taxonomic novelty determined using RED	11.4695	73.81	2.75	Medium	No 16S rRNA in MAG	0	1409	3358	1409	0.906987	0.498116	0.0250347	2800053	10589	10589	1987.26	1987.26	2104	2104	11	26	0	0	0	0	26	SAMN27357934	JALSRB000000000
356-308_metabat1_scaf2bin.027_VB	356-308	d__Bacteria;p__Planctomycetota;c__GCA-002687715;o__GCA-002687715;f__DRQF01;g__DRQF01;s__			Planctomycetes bacterium	0.984423	taxonomic classification defined by topology and ANI	9.7712	70.48	0	Medium	Unclassified	0	744	2884	744	0.928222	0.632273	0.0162676	2887862	17356	17356	3881.53	3881.53	4428	4428	11	31	0	1	0	0	32	SAMN27357935	JALSRC000000000
356-308_metabat1_scaf2bin.028	356-308	d__Bacteria;p__Desulfobacterota;c__Desulfobacteria;o__Desulfobacterales;f__QNYZ01;g__;s__			Desulfobacterales bacterium	0.788054	taxonomic classification defined by topology and ANI	30.3723	98.71	0	High	Unclassified	0	112	3502	112	0.884804	0.594126	0.0230374	3888041	207654	207654	34714.7	34714.7	61120	61120	11	47	0	1	0	0	48	SAMN27357936	JALSRD000000000
356-308_metabat1_scaf2bin.039_VB	356-308	d__Bacteria;p__Proteobacteria;c__Gammaproteobacteria;o__GCA-001735895;f__GCA-001735895;g__JACNJF01;s__			Gammaproteobacteria bacterium	0.863589	taxonomic classification defined by topology and ANI	49.4028	65.52	6.9	Medium	No 16S rRNA in MAG	0	392	2245	392	0.939432	0.627802	0.0158967	2007602	24412	24412	5121.43	5121.43	5937	5937	11	21	0	0	0	0	21	SAMN27357937	JALSRE000000000
356-308_metabat1_scaf2bin.042_VB	356-308	d__Bacteria;p__Proteobacteria;c__Alphaproteobacteria;o__Rhodobacterales;f__Rhodobacteraceae;g__NORP110;s__			Rhodobacteraceae bacterium	0.949051	taxonomic classification defined by topology and ANI	10.4939	87.95	1.55	Medium	No 16S rRNA in MAG	0	510	2911	510	0.887539	0.667112	0.0231376	2722125	27323	27323	5337.5	5337.5	6824	6824	11	35	0	0	0	0	35	SAMN27357938	JALSRF000000000
356-308_metabat1_scaf2bin.048	356-308	d__Bacteria;p__Proteobacteria;c__Alphaproteobacteria;o__Rhodobacterales;f__Rhodobacteraceae;g__Marinosulfonomonas;s__			Marinosulfonomonas sp.	0.925315	taxonomic novelty determined using RED	272.03	97.73	1.1	High	Bacteria;Proteobacteria;Alphaproteobacteria;Rhodobacterales;Rhodobacteraceae	0	127	3137	127	0.911862	0.576395	0.0171321	3159737	168806	168806	24879.8	24879.8	38278	38278	11	42	0	0	0	0	42	SAMN27357939	JALSRG000000000
356-308_metabat1_scaf2bin.059	356-308	d__Bacteria;p__Myxococcota;c__B64-G9;o__B64-G9;f__B64-G9;g__;s__			Myxococcales bacterium	0.758964	taxonomic classification defined by topology and ANI	8.59987	57.72	2.35	Medium	Unclassified	0	942	3148	942	0.933592	0.497972	0.0205703	2876103	13477	13477	3053.19	3053.19	3200	3200	11	16	0	1	0	1	18	SAMN27357940	JALSRH000000000
356-308_metabat1_scaf2bin.060	356-308	d__Bacteria;p__Proteobacteria;c__Gammaproteobacteria;o__Thiohalobacterales;f__DSM-19610;g__;s__			Thiohalobacter sp.	0.803569	taxonomic novelty determined using RED	59.6268	96.5	5.98	High	No 16S rRNA in MAG	0	259	2863	259	0.907386	0.679301	0.0208032	2865536	100836	100836	11063.8	11063.8	16805	16805	11	37	0	0	0	1	38	SAMN27357941	JALSRI000000000
356-308_metabat1_scaf2bin.063	356-308	d__Bacteria;p__Bacteroidota;c__Bacteroidia;o__Chitinophagales;f__Saprospiraceae;g__;s__			Saprospiraceae bacterium	0.842377	taxonomic classification defined by topology and ANI	26.5578	82.83	2.59	Medium	Unclassified	0	553	2728	553	0.901316	0.489236	0.0239001	2831913	29248	29248	5121	5121	6498	6498	11	34	0	0	0	0	34	SAMN27357942	JALSRJ000000000
356-308_metabat1_scaf2bin.066	356-308	d__Bacteria;p__Acidobacteriota;c__Acidobacteriae;o__Bryobacterales;f__Bryobacteraceae;g__DRWS01;s__			Solibacteraceae bacterium	0.870196	taxonomic classification defined by topology and ANI	24.4673	97.44	2.56	High	Unclassified	0	77	4346	77	0.910536	0.661593	0.00762302	5229826	448705	448705	67919.8	67919.8	153822	153822	11	50	0	0	0	1	51	SAMN27357943	JALSRK000000000
356-308_metabat1_scaf2bin.067_VB	356-308	d__Bacteria;p__Proteobacteria;c__Gammaproteobacteria;o__Nitrosococcales;f__Methylophagaceae;g__GCA-002733105;s__			Methylophaga sp.	0.974058	taxonomic classification defined by topology and ANI	14.2841	58.62	0	Medium	No 16S rRNA in MAG	0	462	2131	462	0.919398	0.399434	0.0166211	1858584	21053	21053	4022.91	4022.91	4783	4783	11	19	0	0	0	1	20	SAMN27357944	JALSRL000000000
356-308_metabat1_scaf2bin.068	356-308	d__Bacteria;p__Proteobacteria;c__Gammaproteobacteria;o__Ga0077536;f__;g__;s__			Gammaproteobacteria bacterium	0.715757	taxonomic novelty determined using RED	51.0911	98.56	1.58	High	Unclassified	0	83	2550	83	0.923992	0.484315	0.0200912	2641310	181907	181907	31823	31823	48883	48883	11	37	0	0	0	0	37	SAMN27357945	JALSRM000000000
356-308_metabat1_scaf2bin.072	356-308	d__Bacteria;p__Proteobacteria;c__Gammaproteobacteria;o__Chromatiales;f__Sedimenticolaceae;g__Thiolapillus;s__			Sedimenticola sp.	0.93535	taxonomic classification defined by topology and ANI	73.4562	98.7	2.01	High	Unclassified	0	101	2352	101	0.921859	0.649856	0.0228985	2443025	174476	174476	24188.4	24188.4	49667	49667	11	42	0	0	0	0	42	SAMN27357946	JALSRN000000000
356-308_metabat1_scaf2bin.075	356-308	d__Bacteria;p__Proteobacteria;c__Gammaproteobacteria;o__Thiohalospirales;f__Thiohalospiraceae;g__DRMK01;s__			Chromatiales bacterium	0.9016	taxonomic classification defined by topology and ANI	10.1613	83.35	4.73	Medium	No 16S rRNA in MAG	0	490	2292	490	0.895518	0.590358	0.0228192	2139051	20937	20937	4365.41	4365.41	5162	5162	11	34	0	0	0	1	35	SAMN27357947	JALSRO000000000
356-308_metabat1_scaf2bin.076	356-308	d__Bacteria;p__Acidobacteriota;c__HRBIN11;o__HRBIN11;f__HRBIN11;g__;s__			Acidobacteria bacterium	0.834441	taxonomic classification defined by topology and ANI	8.76972	70.07	3.66	Medium	No 16S rRNA in MAG	0	633	2293	633	0.910074	0.594051	0.0161865	2085208	12025	12025	3294.17	3294.17	3576	3576	11	33	0	1	0	0	34	SAMN27357948	JALSRP000000000
356-308_metabat1_scaf2bin.078	356-308	d__Bacteria;p__Deinococcota;c__Deinococci;o__Deinococcales;f__Marinithermaceae;g__;s__			Thermaceae bacterium	0.803638	taxonomic novelty determined using RED	57.3329	97.02	3.76	High	Unclassified	0	160	2290	160	0.954946	0.715685	0.0204208	2076608	86298	86298	12978.8	12978.8	17079	17079	11	48	0	0	0	0	48	SAMN27357949	JALSRQ000000000
356-308_metabat1_scaf2bin.084	356-308	d__Bacteria;p__Proteobacteria;c__Alphaproteobacteria;o__Rhizobiales;f__Thermopetrobacteraceae;g__Thermopetrobacter;s__			Rhizobiales bacterium	0.921774	taxonomic classification defined by topology and ANI	34.3985	72.65	5.32	Medium	No 16S rRNA in MAG	0	605	2216	605	0.888471	0.670544	0.0228711	1889410	22830	22830	3122.99	3122.99	3308	3308	11	30	0	0	0	0	30	SAMN27357950	JALSRR000000000
356-308_metabat1_scaf2bin.099	356-308	d__Bacteria;p__Chloroflexota;c__Anaerolineae;o__Caldilineales;f__Caldilineaceae;g__;s__			Caldilineaceae bacterium	0.826537	taxonomic novelty determined using RED	33.642	92.27	9.99	High	Unclassified	0	908	4533	908	0.880962	0.672323	0.0217184	4922571	29010	29010	5421.33	5421.33	7015	7015	11	45	0	0	0	1	46	SAMN27357951	JALSRS000000000
356-308_metabat1_scaf2bin.106	356-308	d__Archaea;p__Thermoproteota;c__Nitrososphaeria;o__Geothermarchaeales;f__JDFR-13;g__B109-G9;s__			Nitrososphaeria archaeon	0.827764	taxonomic novelty determined using RED	8.84584	77.18	0	Medium	No 16S rRNA in MAG	0	305	1323	305	0.920799	0.373789	0.0225077	997237	17898	17898	3269.63	3269.63	3451	3451	11	27	0	1	3	0	31	SAMN27357952	JALSRT000000000
356-308_metabat1_scaf2bin.110	356-308	d__Bacteria;p__Proteobacteria;c__Gammaproteobacteria;o__Methylococcales;f__Methylomonadaceae;g__Methylomarinum;s__			Methylomonas sp.	0.917642	taxonomic classification defined by topology and ANI	58.6335	60.96	9.77	Medium	No 16S rRNA in MAG	0	536	2606	536	0.899719	0.415097	0.0171539	2477699	27926	27926	4622.57	4622.57	5886	5886	11	20	0	0	0	0	20	SAMN27357953	JALSRU000000000
356-308_metabat1_scaf2bin.111_VB	356-308	d__Bacteria;p__Patescibacteria;c__Paceibacteria;o__UBA9983_A;f__UBA2163;g__OLB19;s__			Candidatus Kaiserbacteria bacterium	0.961564	taxonomic classification defined by topology and ANI	11.2023	53.68	0.85	Medium	No 16S rRNA in MAG	0	140	607	140	0.886	0.357173	0.0177736	561333	21082	21082	4009.52	4009.52	4692	4692	11	19	0	0	0	0	19	SAMN27357954	JALSRV000000000
356-308_metabat2_scaf2bin.010	356-308	d__Bacteria;p__Proteobacteria;c__Alphaproteobacteria;o__Geminicoccales;f__Geminicoccaceae;g__;s__			Alphaproteobacteria bacterium	0.855251	taxonomic classification fully defined by topology	11.9183	91.25	3.44	High	No 16S rRNA in MAG	0	655	3558	655	0.930167	0.684815	0.0165306	3231487	43835	43835	4933.57	4933.57	6308	6308	11	47	0	0	1	2	50	SAMN27357955	JALSRW000000000
356-308_metabat2_scaf2bin.013	356-308	d__Bacteria;p__Proteobacteria;c__Alphaproteobacteria;o__Sphingomonadales;f__Rhodothalassiaceae;g__J134;s__			Kordiimonadaceae bacterium	0.947794	taxonomic classification defined by topology and ANI	8.52472	80.49	3.59	Medium	No 16S rRNA in MAG	0	615	2330	615	0.913362	0.674221	0.0215507	2011608	16126	16126	3270.91	3270.91	3708	3708	11	24	0	0	0	0	24	SAMN27357956	JALSRX000000000
356-308_metabat2_scaf2bin.016	356-308	d__Bacteria;p__Planctomycetota;c__Phycisphaerae;o__UBA1845;f__Fen-1342;g__;s__			Phycisphaerae bacterium	0.836471	taxonomic classification defined by topology and ANI	11.7219	87.45	3.58	Medium	No 16S rRNA in MAG	0	808	3207	808	0.883206	0.662607	0.0172767	3478296	19867	19867	4304.82	4304.82	5164	5164	11	36	0	0	0	2	38	SAMN27357957	JALSRY000000000
356-308_metabat2_scaf2bin.017	356-308	d__Bacteria;p__Proteobacteria;c__Gammaproteobacteria;o__Thiohalobacterales;f__DSM-19610;g__Thiogranum;s__			Thiohalobacter sp.	0.990812	taxonomic classification defined by topology and ANI	18.419	98.87	2.28	High	Bacteria;Proteobacteria;Gammaproteobacteria	0	189	3250	189	0.903549	0.598299	0.0218195	3368763	97371	97371	17824.1	17824.1	27893	27893	11	40	0	0	0	0	40	SAMN27357958	JALSRZ000000000
356-308_metabat2_scaf2bin.021	356-308	d__Bacteria;p__Desulfobacterota;c__Desulfobacteria;o__Desulfatiglandales;f__Desulfatiglandaceae;g__B111-G9;s__			Desulfobacterales bacterium	0.912951	ANI	10.2366	81.79	7.12	Medium	Bacteria;Desulfobacterota;Desulfobacteria;Desulfatiglandales;Desulfatiglandaceae;Desulfatiglans	0	647	3001	647	0.905306	0.48036	0.0164446	2687850	23401	23401	4154.33	4154.33	4652	4652	11	37	0	2	0	0	39	SAMN27357959	JALSSA000000000
356-308_metabat2_scaf2bin.022_VB	356-308	d__Bacteria;p__Bacteroidota;c__Bacteroidia;o__Flavobacteriales;f__JAADED01;g__;s__			Flavobacteriales bacterium	0.841342	taxonomic novelty determined using RED	49.3854	69.12	1.54	Medium	No 16S rRNA in MAG	0	509	1850	509	0.88646	0.324913	0.0207281	1732337	18996	18996	3403.41	3403.41	3841	3841	11	23	0	0	0	0	23	SAMN27357960	JALSSB000000000
356-308_metabat2_scaf2bin.026	356-308	d__Bacteria;p__Proteobacteria;c__Gammaproteobacteria;o__Chromatiales;f__Chromatiaceae;g__;s__			Chromatiaceae bacterium	0.768382	taxonomic classification fully defined by topology	39.188	90.79	0.13	High	Unclassified	0	79	2592	79	0.890431	0.67127	0.0157655	2828167	190653	190653	35799.6	35799.6	54916	54916	11	38	0	0	0	1	39	SAMN27357961	JALSSC000000000
356-308_metabat2_scaf2bin.030	356-308	d__Bacteria;p__Proteobacteria;c__Gammaproteobacteria;o__Thiotrichales;f__UWMA-0217;g__HyVt-560;s__			Gammaproteobacteria bacterium	0.911897	taxonomic classification defined by topology and ANI	42.5472	84.17	6.93	Medium	Bacteria;Proteobacteria;Gammaproteobacteria;Arenicellales;Arenicellaceae;uncultured	0	468	2662	468	0.905573	0.585635	0.0242249	2574862	32969	32969	5501.84	5501.84	6760	6760	11	29	0	0	0	1	30	SAMN27357962	JALSSD000000000
356-308_metabat2_scaf2bin.031	356-308	d__Bacteria;p__Aquificota;c__Aquificae;o__Hydrogenothermales;f__Hydrogenothermaceae;g__;s__			Hydrogenothermaceae bacterium	0.789331	taxonomic classification defined by topology and ANI	34.8076	93.52	7.09	High	Unclassified	0	476	2575	476	0.938735	0.308956	0.0220596	2193859	26892	26892	4608.95	4608.95	5827	5827	11	40	0	0	0	0	40	SAMN27357963	JALSSE000000000
356-308_metabat2_scaf2bin.038	356-308	d__Bacteria;p__Proteobacteria;c__Gammaproteobacteria;o__Methylococcales;f__Methylothermaceae;g__Methylohalobius;s__			Methylothermaceae bacterium	0.899764	taxonomic classification defined by topology and ANI	54.5384	92.11	3.95	High	No 16S rRNA in MAG	0	240	2638	240	0.943282	0.643802	0.0203768	2494046	67043	67043	10391.9	10391.9	15821	15821	11	38	0	0	0	2	40	SAMN27357964	JALSSF000000000
356-308_metabat2_scaf2bin.042	356-308	d__Bacteria;p__Aquificota;c__Aquificae;o__Hydrogenothermales;f__Hydrogenothermaceae;g__JAADDZ01;s__			Hydrogenothermaceae bacterium	0.894672	taxonomic classification defined by topology and ANI	49.2358	97.36	3.27	High	No 16S rRNA in MAG	0	274	2035	274	0.950581	0.304843	0.0176133	1768658	38717	38717	6454.96	6454.96	8516	8516	11	35	0	0	0	0	35	SAMN27357965	JALSSG000000000
356-308_metabat2_scaf2bin.043	356-308	d__Bacteria;p__Chloroflexota;c__Anaerolineae;o__SBR1031;f__UBA2029;g__UBA2029;s__			Ardenticatenia bacterium	0.889166	taxonomic classification defined by topology and ANI	17.7533	90	3.74	High	No 16S rRNA in MAG	0	626	2974	626	0.904781	0.618719	0.0269164	3009233	29166	29166	4807.08	4807.08	6197	6197	11	42	0	1	0	0	43	SAMN27357966	JALSSH000000000
356-308_metabat2_scaf2bin.044_VB	356-308	d__Bacteria;p__Campylobacterota;c__Campylobacteria;o__Campylobacterales;f__Sulfurovaceae;g__UBA1140;s__			Campylobacteraceae bacterium	0.978339	taxonomic classification defined by topology and ANI	16.5182	67.44	5.1	Medium	No 16S rRNA in MAG	0	379	1431	379	0.931653	0.330254	0.0210144	1123378	13380	13380	2964.06	2964.06	3102	3102	11	28	0	0	0	0	28	SAMN27357967	JALSSI000000000
356-308_metabat2_scaf2bin.047_VB	356-308	d__Bacteria;p__Campylobacterota;c__Campylobacteria;o__Campylobacterales;f__Sulfurospirillaceae;g__JAADIZ01;s__			Campylobacteraceae bacterium	0.90517	taxonomic classification defined by topology and ANI	16.031	64.02	3.65	Medium	No 16S rRNA in MAG	0	486	2033	486	0.937453	0.329342	0.0227854	1606419	15120	15120	3305.39	3305.39	3718	3718	11	20	0	0	0	0	20	SAMN27357968	JALSSJ000000000
356-308_metabat2_scaf2bin.048	356-308	d__Bacteria;p__Bacteroidota;c__Rhodothermia;o__Rhodothermales;f__Rhodothermaceae;g__ISCAR-4553;s__			Rhodothermales bacterium	0.880991	taxonomic classification defined by topology and ANI	14.6743	96.05	1.64	High	Unclassified	0	532	3897	532	0.886815	0.658854	0.0236429	4357026	48471	48471	8189.9	8189.9	12135	12135	11	43	0	0	0	1	44	SAMN27357969	JALSSK000000000
356-308_metabat2_scaf2bin.053_VB	356-308	d__Bacteria;p__Bacteroidota;c__Ignavibacteria;o__Ignavibacteriales;f__Melioribacteraceae;g__GCA-2746605;s__			Melioribacteraceae bacterium	0.894574	taxonomic classification defined by topology and ANI	55.3524	66.01	3.96	Medium	Unclassified	0	490	2582	490	0.899881	0.311929	0.018061	2696230	29910	29910	5502.51	5502.51	7436	7436	11	33	0	0	0	0	33	SAMN27357970	JALSSL000000000
356-308_metabat2_scaf2bin.056	356-308	d__Bacteria;p__Proteobacteria;c__Gammaproteobacteria;o__Ga0077536;f__;g__;s__			Gammaproteobacteria bacterium	0.716621	taxonomic novelty determined using RED	12.0675	88.68	5.65	Medium	Unclassified	0	475	2764	475	0.922522	0.434833	0.0212727	2499736	31282	31282	5262.6	5262.6	6485	6485	11	32	0	0	0	0	32	SAMN27357971	JALSSM000000000
356-308_metabat2_scaf2bin.057	356-308	d__Bacteria;p__Myxococcota;c__Polyangia;o__Nannocystales;f__Nannocystaceae;g__J032;s__			Polyangiaceae bacterium	0.919665	taxonomic classification defined by topology and ANI	8.64989	65.01	1.29	Medium	No 16S rRNA in MAG	0	1000	3133	1000	0.913582	0.721196	0.0276671	2829557	15470	15470	2829.56	2829.56	2926	2926	11	38	0	0	0	0	38	SAMN27357972	JALSSN000000000
356-308_metabat2_scaf2bin.058	356-308	d__Bacteria;p__Proteobacteria;c__Gammaproteobacteria;o__J044;f__J044;g__;s__			Gammaproteobacteria bacterium	0.739684	taxonomic classification defined by topology and ANI	159.623	97.75	1.52	High	Unclassified	0	138	2599	138	0.916129	0.679045	0.0175555	2654418	192180	192180	19234.9	19234.9	44506	44506	11	46	0	0	0	1	47	SAMN27357973	JALSSO000000000
356-308_metabat2_scaf2bin.060	356-308	d__Bacteria;p__Bacteroidota;c__Bacteroidia;o__Flavobacteriales;f__Flavobacteriaceae;g__;s__			Flavobacteriaceae bacterium	0.885825	taxonomic novelty determined using RED	36.5472	86.21	9.64	Medium	No 16S rRNA in MAG	0	618	2789	618	0.914008	0.305705	0.0195552	2597797	30515	30515	4203.56	4203.56	5184	5184	11	21	0	0	0	0	21	SAMN27357974	JALSSP000000000
356-308_metabat2_scaf2bin.061	356-308	d__Bacteria;p__Campylobacterota;c__Campylobacteria;o__Campylobacterales;f__Sulfurovaceae;g__Sulfurovum;s__			Sulfurovum sp.	0.986033	taxonomic classification defined by topology and ANI	26.2792	87.98	2.39	Medium	Bacteria;Campylobacterota;Campylobacteria;Campylobacterales;Sulfurovaceae;Sulfurovum	0	339	1985	339	0.920811	0.372251	0.0272518	1650512	32807	32807	4868.77	4868.77	5974	5974	11	35	0	0	0	0	35	SAMN27357975	JALSSQ000000000
356-308_metabat2_scaf2bin.063	356-308	d__Bacteria;p__Bacteroidota;c__Bacteroidia;o__Bacteroidales;f__JAADJA01;g__JAADJA01;s__			Bacteroidales bacterium	0.881522	taxonomic classification defined by topology and ANI	12.1456	93.86	2.92	High	No 16S rRNA in MAG	0	307	3520	307	0.905246	0.385733	0.0165855	4169882	93632	93632	13582.7	13582.7	19326	19326	11	38	0	0	1	0	39	SAMN27357976	JALSSR000000000
356-308_metabat2_scaf2bin.068	356-308	d__Bacteria;p__Calditrichota;c__Calditrichia;o__RBG-13-44-9;f__J042;g__J075;s__			Calditrichae bacterium	0.862007	taxonomic classification defined by topology and ANI	9.22239	80.04	1.26	Medium	Unclassified	0	999	4221	999	0.850617	0.475434	0.0276199	4273129	19802	19802	4277.41	4277.41	4817	4817	11	28	0	0	1	1	30	SAMN27357977	JALSSS000000000
356-308_metabat2_scaf2bin.069	356-308	d__Bacteria;p__Bacteroidota;c__Bacteroidia;o__Flavobacteriales;f__Flavobacteriaceae;g__Aureibaculum;s__Aureibaculum sp011330545			Flavobacteriaceae bacterium	N/A	taxonomic classification defined by topology and ANI	87.6813	95.82	1.74	High	No 16S rRNA in MAG	0	194	3190	194	0.891818	0.350959	0.0160628	3445153	78272	78272	17758.5	17758.5	26902	26902	11	35	0	1	0	2	38	SAMN27357978	JALSST000000000
356-308_metabat2_scaf2bin.071	356-308	d__Bacteria;p__Deinococcota;c__Deinococci;o__Deinococcales;f__Marinithermaceae;g__;s__			Thermaceae bacterium	0.904745	taxonomic novelty determined using RED	30.0173	75.82	3.19	Medium	No 16S rRNA in MAG	0	322	1870	322	0.926646	0.614508	0.0265027	1603042	25776	25776	4978.39	4978.39	6047	6047	11	34	0	0	0	0	34	SAMN27357979	JALSSU000000000
356-308_metabat2_scaf2bin.072	356-308	d__Bacteria;p__Proteobacteria;c__Gammaproteobacteria;o__Thiohalomonadales;f__UBA6429;g__;s__			Chromatiales bacterium	0.806531	taxonomic classification fully defined by topology	15.5111	95.91	2.76	High	Unclassified	0	104	2899	104	0.895372	0.656419	0.0173373	2982687	233338	233338	28679.7	28679.7	51205	51205	11	40	0	1	1	1	43	SAMN27357980	JALSSV000000000
356-308_metabat2_scaf2bin.073	356-308	d__Bacteria;p__Planctomycetota;c__UBA1135;o__UBA2386;f__GCA-002748355;g__HyVt-539;s__			Planctomycetes bacterium	0.960431	taxonomic classification defined by topology and ANI	23.5244	94.32	3.74	High	Unclassified	0	210	3190	210	0.921674	0.538017	0.0244308	3813674	139000	139000	18160.4	18160.4	28622	28622	11	41	0	0	0	1	42	SAMN27357981	JALSSW000000000
356-308_metabat2_scaf2bin.074	356-308	d__Bacteria;p__Proteobacteria;c__Gammaproteobacteria;o__Chromatiales;f__Sedimenticolaceae;g__;s__			Sedimenticola sp.	0.78493	taxonomic classification fully defined by topology	11.8974	95.52	2.31	High	No 16S rRNA in MAG	0	325	3194	325	0.882035	0.593926	0.0201679	3157145	55507	55507	9714.29	9714.29	15266	15266	11	38	0	0	0	0	38	SAMN27357982	JALSSX000000000
356-308_metabat2_scaf2bin.076	356-308	d__Bacteria;p__Actinobacteriota;c__Acidimicrobiia;o__UBA5794;f__;g__;s__			Acidimicrobiia bacterium	0.708336	taxonomic novelty determined using RED	9.79358	90.56	4.8	High	Unclassified	0	555	3363	555	0.930429	0.693845	0.0180346	2889944	28139	28139	5207.11	5207.11	7013	7013	11	36	0	1	0	0	37	SAMN27357983	JALSSY000000000
356-308_metabat2_scaf2bin.078	356-308	d__Bacteria;p__Myxococcota;c__Polyangia;o__HGW-17;f__SLPX01;g__;s__			Polyangiaceae bacterium	0.708143	taxonomic novelty determined using RED	8.19804	50.53	1.96	Medium	No 16S rRNA in MAG	0	842	2677	842	0.907436	0.606932	0.0206195	2655026	12574	12574	3153.24	3153.24	3322	3322	11	19	0	0	0	0	19	SAMN27357984	JALSSZ000000000
356-308_metabat2_scaf2bin.080	356-308	d__Bacteria;p__Campylobacterota;c__Campylobacteria;o__Campylobacterales;f__QNZT01;g__QNZT01;s__			Campylobacterales bacterium	0.892907	taxonomic classification defined by topology and ANI	46.5704	90.77	4.07	High	No 16S rRNA in MAG	0	475	2405	475	0.935748	0.326092	0.0205015	1969134	29598	29598	4145.55	4145.55	4866	4866	11	37	0	0	0	0	37	SAMN27357985	JALSTA000000000
356-308_metabat2_scaf2bin.084	356-308	d__Bacteria;p__Bacteroidota;c__Ignavibacteria;o__Ignavibacteriales;f__Melioribacteraceae;g__BMS3ABIN04;s__			Melioribacteraceae bacterium	0.892972	taxonomic classification defined by topology and ANI	68.387	97.71	2.61	High	No 16S rRNA in MAG	0	190	2759	190	0.931402	0.379652	0.0138976	3118183	90421	90421	16411.5	16411.5	27267	27267	11	41	0	0	0	1	42	SAMN27357986	JALSTB000000000
356-308_metabat2_scaf2bin.086	356-308	d__Bacteria;p__Chloroflexota;c__Anaerolineae;o__SBR1031;f__Ch27;g__Ch27;s__			Ardenticatenia bacterium	0.863424	taxonomic classification defined by topology and ANI	11.5345	81.82	2.36	Medium	Unclassified	0	845	3793	845	0.910539	0.605174	0.0304274	3601262	24141	24141	4261.85	4261.85	5045	5045	11	40	0	1	0	0	41	SAMN27357987	JALSTC000000000
356-308_metabat2_scaf2bin.087	356-308	d__Bacteria;p__Campylobacterota;c__Campylobacteria;o__Campylobacterales;f__Sulfurovaceae;g__JAAXPZ01;s__			Campylobacteraceae bacterium	0.909857	taxonomic classification defined by topology and ANI	27.0755	62.5	2.05	Medium	No 16S rRNA in MAG	0	248	1230	248	0.935592	0.393121	0.0194009	958449	13974	13974	3864.71	3864.71	4541	4541	11	29	0	0	0	1	30	SAMN27357988	JALSTD000000000
356-308_metabat2_scaf2bin.088	356-308	d__Bacteria;p__Actinobacteriota;c__Acidimicrobiia;o__Acidimicrobiales;f__TK06;g__DRKF01;s__			Acidimicrobiia bacterium	0.975531	taxonomic classification defined by topology and ANI	15.3534	89.24	6.15	Medium	No 16S rRNA in MAG	0	821	3750	821	0.904713	0.688071	0.0166858	3509102	25076	25076	4274.18	4274.18	5241	5241	11	37	0	1	1	0	39	SAMN27357989	JALSTE000000000
356-308_metabat2_scaf2bin.089	356-308	d__Bacteria;p__Campylobacterota;c__Campylobacteria;o__Campylobacterales;f__Sulfurovaceae;g__Sulfurovum;s__			Sulfurovum sp.	0.982603	taxonomic classification defined by topology and ANI	15.7603	88.53	2.61	Medium	Bacteria;Campylobacterota;Campylobacteria;Campylobacterales;Sulfurovaceae;Sulfurovum	0	266	1988	266	0.929398	0.462476	0.0248365	1776415	40240	40240	6678.25	6678.25	8586	8586	11	31	0	1	0	0	32	SAMN27357990	JALSTF000000000
356-308_metabat2_scaf2bin.090	356-308	d__Bacteria;p__Campylobacterota;c__Campylobacteria;o__Campylobacterales;f__Sulfurovaceae;g__Nitratifractor;s__			Campylobacteraceae bacterium	0.94332	taxonomic classification defined by topology and ANI	17.0334	95.88	4.34	High	No 16S rRNA in MAG	0	198	2000	198	0.929299	0.548843	0.0238486	1850262	55019	55019	9344.76	9344.76	13865	13865	11	40	0	1	1	0	42	SAMN27357991	JALSTG000000000
356-308_metabat2_scaf2bin.092	356-308	d__Bacteria;p__Zixibacteria;c__MSB-5A5;o__UM-FILTER-46-8;f__UM-FILTER-46-8;g__;s__			candidate division Zixibacteria bacterium	0.778002	taxonomic classification defined by topology and ANI	12.617	96.64	1.71	High	No 16S rRNA in MAG	0	134	2283	134	0.917424	0.422335	0.012864	2533952	97622	97622	18910.1	18910.1	30922	30922	11	40	0	0	0	2	42	SAMN27357992	JALSTH000000000
356-308_metabat2_scaf2bin.093	356-308	d__Bacteria;p__Bacteroidota;c__Ignavibacteria;o__Ignavibacteriales;f__Melioribacteraceae;g__BMS3ABIN04;s__			Melioribacteraceae bacterium	0.895775	taxonomic classification defined by topology and ANI	15.5718	95.69	5.17	High	Unclassified	0	312	3082	312	0.918445	0.343818	0.0171783	3347151	75437	75437	10728	10728	16322	16322	11	41	0	0	0	0	41	SAMN27357993	JALSTI000000000
356-308_metabat2_scaf2bin.102	356-308	d__Bacteria;p__Bacteroidota;c__Bacteroidia;o__Flavobacteriales;f__JAADED01;g__;s__			Flavobacteriales bacterium	0.845345	taxonomic novelty determined using RED	77.5708	79.41	3.31	Medium	No 16S rRNA in MAG	0	450	2041	450	0.923646	0.332184	0.0227679	1941672	32021	32021	4314.83	4314.83	5380	5380	11	25	0	0	0	0	25	SAMN27357994	JALSTJ000000000
356-308_metabat2_scaf2bin.103	356-308	d__Bacteria;p__Calditrichota;c__Calditrichia;o__Calditrichales;f__Calditrichaceae;g__;s__			Calditrichae bacterium	0.747736	taxonomic classification fully defined by topology	23.9914	96.64	2.2	High	Unclassified	0	179	3264	179	0.901465	0.441952	0.0210737	4028002	160422	160422	22502.8	22502.8	33167	33167	11	46	0	0	0	1	47	SAMN27357995	JALSTK000000000
356-308_metabat2_scaf2bin.106	356-308	d__Bacteria;p__Bacteroidota;c__Ignavibacteria;o__Ignavibacteriales;f__Melioribacteraceae;g__GCA-2746605;s__			Melioribacteraceae bacterium	0.894159	taxonomic classification defined by topology and ANI	28.8973	62.01	1.12	Medium	No 16S rRNA in MAG	0	216	1637	216	0.902312	0.310954	0.0192734	1745642	48206	48206	8081.68	8081.68	12700	12700	11	27	0	0	0	0	27	SAMN27357996	JALSTL000000000
356-308_metabat2_scaf2bin.107	356-308	d__Bacteria;p__Desulfobacterota;c__Syntrophobacteria;o__B119-G9;f__B119-G9;g__B119-G9;s__			Desulfobacterales bacterium	0.917794	taxonomic classification defined by topology and ANI	38.8852	95.16	3.71	High	Unclassified	0	276	3113	276	0.858251	0.44558	0.0124504	3391293	84117	84117	12287.3	12287.3	17218	17218	11	43	0	1	0	2	46	SAMN27357997	JALSTM000000000
356-308_metabat2_scaf2bin.109	356-308	d__Bacteria;p__Bacteroidota;c__Bacteroidia;o__Chitinophagales;f__Saprospiraceae;g__;s__			Saprospiraceae bacterium	0.840232	taxonomic classification defined by topology and ANI	53.8121	93.86	4.95	High	No 16S rRNA in MAG	0	314	2810	314	0.864876	0.404937	0.0204051	3320831	49306	49306	10575.9	10575.9	15541	15541	11	36	0	0	0	0	36	SAMN27357998	JALSTN000000000
356-308_metabat2_scaf2bin.111	356-308	d__Bacteria;p__Aquificota;c__Aquificae;o__Aquificales;f__Aquificaceae;g__Hydrogenivirga;s__			Aquificaceae bacterium	0.922866	taxonomic classification defined by topology and ANI	20.6092	87.59	4.43	Medium	No 16S rRNA in MAG	0	338	1926	338	0.965786	0.49963	0.0165935	1478385	21275	21275	4373.92	4373.92	5159	5159	11	26	0	1	0	1	28	SAMN27357999	JALSTO000000000
356-308_metabat2_scaf2bin.112	356-308	d__Bacteria;p__Proteobacteria;c__Gammaproteobacteria;o__Chromatiales;f__Sedimenticolaceae;g__;s__			Sedimenticola sp.	0.801608	taxonomic classification fully defined by topology	46.7013	96.49	2.84	High	No 16S rRNA in MAG	0	232	2921	232	0.892863	0.612235	0.0281441	3081358	68437	68437	13281.7	13281.7	21448	21448	11	43	0	0	0	0	43	SAMN27358000	JALSTP000000000
4281-140_maxbin2_scaf2bin.001	4281-140	d__Bacteria;p__Proteobacteria;c__Gammaproteobacteria;o__Chromatiales;f__Sedimenticolaceae;g__Thiolapillus;s__			Sedimenticola sp.	0.961644	ANI	1334.99	97.46	1.1	High	No 16S rRNA in MAG	0	61	2631	61	0.911411	0.546556	0.0452573	2828007	539918	539918	46360.8	46360.8	96967	96967	11	36	0	0	0	1	37	SAMN27358001	JAMOLT000000000
4281-140_maxbin2_scaf2bin.002_VB	4281-140	d__Bacteria;p__Campylobacterota;c__Campylobacteria;o__Campylobacterales;f__Hydrogenimonadaceae;g__Hydrogenimonas;s__			Campylobacterales bacterium	0.901096	taxonomic classification defined by topology and ANI	8.89902	51.02	3.45	Medium	Unclassified	0	619	1672	619	0.942411	0.592507	0.0246807	1130987	8372	8372	1827.12	1827.12	1930	1930	11	29	0	0	0	0	29	SAMN27358002	JAMOLU000000000
4281-140_maxbin2_scaf2bin.021	4281-140	d__Bacteria;p__Aquificota;c__Aquificae;o__Hydrogenothermales;f__Hydrogenothermaceae;g__Persephonella;s__Persephonella sp013153235			Persephonella sp.	N/A	taxonomic classification defined by topology and ANI	8.31052	75.98	5.2	Medium	No 16S rRNA in MAG	0	657	1912	657	0.951194	0.423082	0.0197408	1296288	8036	8036	1973.04	1973.04	2080	2080	11	16	0	0	0	0	16	SAMN27358003	JAMOLV000000000
4281-140_maxbin2_scaf2bin.028_VB	4281-140	d__Bacteria;p__Proteobacteria;c__Gammaproteobacteria;o__Chromatiales;f__Sedimenticolaceae;g__Thiolapillus;s__			Sedimenticola sp.	0.954775	taxonomic classification defined by topology and ANI	7.63263	57.82	7.22	Medium	No 16S rRNA in MAG	0	1019	2776	1019	0.919412	0.59895	0.0247589	2006791	12263	12263	1969.37	1969.37	2078	2078	11	22	0	0	0	2	24	SAMN27358004	JAMOLW000000000
4281-140_maxbin2_scaf2bin.059	4281-140	d__Archaea;p__Methanobacteriota;c__Methanopyri;o__Methanopyrales;f__Methanopyraceae;g__Methanopyrus;s__Methanopyrus sp013154335			Euryarchaeota archaeon	N/A	taxonomic classification defined by topology and ANI	358.517	93.94	2.4	High	Archaea;Euryarchaeota;Methanopyri;Methanopyrales;Methanopyraceae;Methanopyrus	0	43	1625	43	0.939088	0.618923	0.0926006	1535287	213007	213007	35704.3	35704.3	107459	107459	11	32	0	0	0	2	34	SAMN27358005	JAMOLX000000000
4281-140_maxbin2_scaf2bin.065_VB	4281-140	d__Bacteria;p__Proteobacteria;c__Gammaproteobacteria;o__Thiomicrospirales;f__Thiomicrospiraceae;g__Thiomicrorhabdus;s__			Thiomicrorhabdus sp.	0.947416	ANI	43.8501	96.71	8.4	High	No 16S rRNA in MAG	0	317	2202	317	0.900852	0.422312	0.0172462	2152217	48551	48551	6789.33	6789.33	11463	11463	11	40	0	0	0	0	40	SAMN27358006	JAMOLY000000000
4281-140_maxbin2_scaf2bin.070	4281-140	d__Bacteria;p__Campylobacterota;c__Campylobacteria;o__Campylobacterales;f__Sulfurimonadaceae;g__QNZR01;s__			Helicobacteraceae bacterium	0.961432	taxonomic classification defined by topology and ANI	220.703	72.02	1.36	Medium	Unclassified	0	363	1538	363	0.931454	0.424589	0.0265132	1216601	19084	19084	3351.52	3351.52	4220	4220	11	28	0	0	0	0	28	SAMN27358007	JAMOLZ000000000
4281-140_maxbin2_scaf2bin.078	4281-140	d__Archaea;p__Nanoarchaeota;c__Nanoarchaeia;o__;f__;g__;s__			--	0.409109	taxonomic novelty determined using RED	23.8354	75.39	4.67	Medium	Unclassified	0	142	870	142	0.94688	0.365578	0.031802	677190	37182	37182	4768.94	4768.94	8769	8769	11	38	0	0	0	0	38	--	--
4281-140_maxbin2_scaf2bin.080	4281-140	d__Bacteria;p__Proteobacteria;c__Gammaproteobacteria;o__Chromatiales;f__Sedimenticolaceae;g__Thiolapillus;s__			Sedimenticola sp.	0.960358	ANI	21.5637	84.58	2.71	Medium	No 16S rRNA in MAG	0	238	2349	238	0.917974	0.573675	0.0224939	2286182	72857	72857	9605.81	9605.81	17552	17552	11	35	0	0	0	0	35	SAMN27358009	JAMOMB000000000
4281-140_maxbin2_scaf2bin.081	4281-140	d__Bacteria;p__Campylobacterota;c__Campylobacteria;o__Campylobacterales;f__QNZT01;g__;s__			Campylobacterales bacterium	0.842121	taxonomic classification defined by topology and ANI	216.856	97.31	2.24	High	No 16S rRNA in MAG	0	211	2421	211	0.935364	0.315219	0.0328752	2335259	72007	72007	11067.6	11067.6	27898	27898	11	34	0	0	0	0	34	SAMN27358010	JAMOMC000000000
4281-140_maxbin2_scaf2bin.102	4281-140	d__Archaea;p__Thermoproteota;c__Thermoproteia;o__Thermoproteales;f__Thermocladiaceae;g__JAADER01;s__			Thermoproteales archaeon	0.845406	taxonomic novelty determined using RED	13.9832	97.06	9.11	High	No 16S rRNA in MAG	0	469	2285	469	0.921759	0.429608	0.0268891	1734006	26478	26478	3697.24	3697.24	5534	5534	11	37	0	0	3	1	41	SAMN27358011	JAMOMD000000000
4281-140_maxbin2_scaf2bin.106	4281-140	d__Bacteria;p__Proteobacteria;c__Gammaproteobacteria;o__GCA-001735895;f__GCA-001735895;g__JACNJF01;s__			Gammaproteobacteria bacterium	0.861768	taxonomic classification defined by topology and ANI	13.5442	83.41	5.19	Medium	No 16S rRNA in MAG	0	989	3112	989	0.930765	0.641831	0.0232217	2442623	16693	16693	2469.79	2469.79	2823	2823	11	27	0	0	0	0	27	SAMN27358012	JAMOME000000000
4281-140_maxbin2_scaf2bin.116	4281-140	d__Bacteria;p__Campylobacterota;c__Campylobacteria;o__Campylobacterales;f__Hydrogenimonadaceae;g__Hydrogenimonas;s__			Campylobacterales bacterium	0.95458	taxonomic classification defined by topology and ANI	12.3451	72.66	6.05	Medium	No 16S rRNA in MAG	0	598	1906	598	0.941387	0.531373	0.0159505	1432863	13293	13293	2396.09	2396.09	2770	2770	11	18	0	0	0	0	18	SAMN27358013	JAMOMF000000000
4281-140_maxbin2_scaf2bin.125	4281-140	d__Bacteria;p__Bacteroidota;c__Bacteroidia;o__Flavobacteriales;f__Flavobacteriaceae;g__Lutibacter;s__			Flavobacteriaceae bacterium	0.986077	taxonomic classification defined by topology and ANI	128.128	61.94	0.42	Medium	No 16S rRNA in MAG	0	365	1681	365	0.918941	0.2987	0.0194675	1568066	34447	34447	4296.07	4296.07	6131	6131	11	24	0	0	0	0	24	SAMN27358014	JAMOMG000000000
4281-140_maxbin2_scaf2bin.136	4281-140	d__Bacteria;p__Proteobacteria;c__Gammaproteobacteria;o__Chromatiales;f__Sedimenticolaceae;g__;s__			Sedimenticola sp.	0.812141	taxonomic classification fully defined by topology	126.622	90.8	2.73	High	Unclassified	0	330	2453	330	0.904615	0.480509	0.0228216	2454168	37254	37254	7436.87	7436.87	13270	13270	11	36	0	0	0	0	36	SAMN27358015	JAMOMH000000000
4281-140_maxbin2_scaf2bin.139_VB	4281-140	d__Bacteria;p__Campylobacterota;c__Campylobacteria;o__Campylobacterales;f__Sulfurovaceae;g__JAADEQ01;s__			Campylobacteraceae bacterium	0.924095	taxonomic classification defined by topology and ANI	10.3892	51.09	5.88	Medium	No 16S rRNA in MAG	0	405	1140	405	0.9413	0.330172	0.0175113	845946	9841	9841	2088.76	2088.76	2321	2321	11	6	0	0	0	0	6	SAMN27358016	JAMOMI000000000
4281-140_metabat1_scaf2bin.001	4281-140	d__Bacteria;p__Bacteroidota;c__Bacteroidia;o__Cytophagales;f__Cyclobacteriaceae;g__;s__			Cyclobacteriaceae bacterium	0.775959	taxonomic novelty determined using RED	11.1371	67.51	2.05	Medium	No 16S rRNA in MAG	0	472	3221	472	0.895551	0.36625	0.0179258	3471595	60584	60584	7355.07	7355.07	11120	11120	11	30	0	0	1	0	31	SAMN27358017	JAMOMJ000000000
4281-140_metabat1_scaf2bin.002	4281-140	d__Bacteria;p__Proteobacteria;c__Gammaproteobacteria;o__Xanthomonadales;f__Marinicellaceae;g__;s__			Xanthomonadales bacterium	0.830612	taxonomic novelty determined using RED	157.382	94.9	3.25	High	No 16S rRNA in MAG	0	145	3165	145	0.904925	0.366437	0.013899	3419909	205758	205758	23585.6	23585.6	57580	57580	11	39	0	2	0	2	43	SAMN27358018	JAMOMK000000000
4281-140_metabat1_scaf2bin.003	4281-140	d__Bacteria;p__Proteobacteria;c__Gammaproteobacteria;o__Thiotrichales;f__Thiotrichaceae;g__Cocleimonas;s__			Thiotrichaceae bacterium	0.934026	taxonomic classification defined by topology and ANI	79.6161	88.52	9.65	Medium	No 16S rRNA in MAG	0	606	3473	606	0.878825	0.391377	0.0180399	3227925	38398	38398	5326.61	5326.61	7198	7198	11	40	0	0	2	0	42	SAMN27358019	JAMOML000000000
4281-140_metabat1_scaf2bin.004	4281-140	d__Bacteria;p__Proteobacteria;c__Alphaproteobacteria;o__Rhizobiales;f__Aestuariivirgaceae;g__;s__			Rhizobiales bacterium	0.827759	taxonomic classification fully defined by topology	67.5198	95.35	6.33	High	No 16S rRNA in MAG	0	571	3516	571	0.898562	0.451971	0.0176177	3232649	39422	39422	5661.38	5661.38	7165	7165	11	33	0	0	0	0	33	SAMN27358020	JAMOMM000000000
4281-140_metabat1_scaf2bin.005	4281-140	d__Bacteria;p__Proteobacteria;c__Alphaproteobacteria;o__Rhodobacterales;f__Rhodobacteraceae;g__59-46-T64;s__			Rhodobacteraceae bacterium	0.930227	taxonomic classification defined by topology and ANI	9.78488	84.67	7.81	Medium	No 16S rRNA in MAG	0	810	3733	810	0.912427	0.546961	0.021588	3148390	22439	22439	3886.9	3886.9	4517	4517	11	26	0	0	0	0	26	SAMN27358021	JAMOMN000000000
4281-140_metabat1_scaf2bin.006	4281-140	d__Bacteria;p__Desulfobacterota;c__Desulfobulbia;o__Desulfobulbales;f__Desulfocapsaceae;g__Desulfocapsa;s__			Desulfobulbaceae bacterium	0.940466	taxonomic classification defined by topology and ANI	11.0046	91.44	3.57	High	No 16S rRNA in MAG	0	518	3043	518	0.906218	0.501324	0.0235196	2994658	34968	34968	5781.19	5781.19	7149	7149	11	36	0	1	0	0	37	SAMN27358022	JAMOMO000000000
4281-140_metabat1_scaf2bin.010	4281-140	d__Bacteria;p__Campylobacterota;c__Campylobacteria;o__Nautiliales;f__Nautiliaceae;g__Cetia;s__			Nautiliaceae bacterium	0.935489	taxonomic classification defined by topology and ANI	14.6959	70.69	5.49	Medium	No 16S rRNA in MAG	0	387	1561	387	0.95618	0.353898	0.0273449	1158508	8406	8406	2993.56	2993.56	3264	3264	11	23	0	0	0	0	23	SAMN27358023	JAMOMP000000000
4281-140_metabat1_scaf2bin.014	4281-140	d__Bacteria;p__Bacteroidota;c__Bacteroidia;o__Flavobacteriales;f__JAADED01;g__;s__			Flavobacteriales bacterium	0.848346	taxonomic novelty determined using RED	35.4625	93.75	2.94	High	No 16S rRNA in MAG	0	187	2109	187	0.900214	0.358918	0.0179679	2336526	66842	66842	12494.8	12494.8	19064	19064	11	35	0	1	0	0	36	SAMN27358024	JAMOMQ000000000
4281-140_metabat1_scaf2bin.034	4281-140	d__Bacteria;p__Proteobacteria;c__Alphaproteobacteria;o__Caulobacterales;f__Maricaulaceae;g__Robiginitomaculum_A;s__			Robiginitomaculum sp.	0.983552	ANI	7.37964	53.91	1.37	Medium	No 16S rRNA in MAG	0	585	2216	585	0.913884	0.478862	0.0246065	1781919	12884	12884	3046.02	3046.02	3182	3182	11	22	0	0	0	0	22	SAMN27358025	JAMOMR000000000
4281-140_metabat1_scaf2bin.038	4281-140	d__Bacteria;p__Campylobacterota;c__Campylobacteria;o__Campylobacterales;f__Hydrogenimonadaceae;g__Hydrogenimonas;s__			Campylobacterales bacterium	0.989952	taxonomic classification defined by topology and ANI	9.81201	86.59	2.4	Medium	No 16S rRNA in MAG	0	297	1897	297	0.956089	0.54209	0.0314039	1617767	25893	25893	5447.03	5447.03	7003	7003	11	30	0	0	1	0	31	SAMN27358026	JAMOMS000000000
4281-140_metabat1_scaf2bin.045	4281-140	d__Archaea;p__Halobacteriota;c__Archaeoglobi;o__Archaeoglobales;f__Archaeoglobaceae;g__Archaeoglobus_C;s__			Archaeoglobaceae archaeon	0.893464	taxonomic classification defined by topology and ANI	61.0567	90.85	5.23	High	Archaea;Halobacterota;Archaeoglobi;Archaeoglobales;Archaeoglobaceae	0	198	1701	198	0.887799	0.477	0.0157557	1446051	37562	37562	7303.29	7303.29	10185	10185	11	40	0	0	0	0	40	SAMN27358027	JAMOMT000000000
4281-140_metabat1_scaf2bin.049	4281-140	d__Bacteria;p__Proteobacteria;c__Alphaproteobacteria;o__Rhizobiales;f__Devosiaceae;g__DROE01;s__			Rhizobiales bacterium	0.913883	taxonomic classification defined by topology and ANI	7.80007	55.32	1.76	Medium	No 16S rRNA in MAG	0	363	1436	363	0.912388	0.373174	0.0223127	1152266	13936	13936	3174.29	3174.29	3377	3377	11	14	0	0	0	0	14	SAMN27358028	JAMOMU000000000
4281-140_metabat1_scaf2bin.050	4281-140	d__Bacteria;p__Desulfobacterota;c__Thermodesulfobacteria;o__Thermodesulfobacteriales;f__Thermodesulfobacteriaceae;g__Thermodesulfobacterium;s__			Thermodesulfatator sp.	0.93663	taxonomic classification defined by topology and ANI	19.6403	80.53	3.09	Medium	No 16S rRNA in MAG	0	341	1451	341	0.953791	0.394595	0.0209991	1151671	18379	18379	3377.33	3377.33	3736	3736	11	28	0	0	0	0	28	SAMN27358029	JAMOMV000000000
4281-140_metabat1_scaf2bin.058	4281-140	d__Bacteria;p__Desulfobacterota;c__Dissulfuribacteria;o__Dissulfuribacterales;f__;g__;s__			Desulfobacterales bacterium	0.656676	taxonomic classification fully defined by topology	8.82022	52.57	0.67	Medium	No 16S rRNA in MAG	0	341	1221	341	0.917673	0.421804	0.0246742	1021554	11505	11505	2995.76	2995.76	3011	3011	11	19	0	0	0	0	19	SAMN27358030	JAMOMW000000000
4281-140_metabat1_scaf2bin.066	4281-140	d__Bacteria;p__Campylobacterota;c__Campylobacteria;o__Campylobacterales;f__Sulfurimonadaceae;g__Sulfurimonas;s__			Sulfurimonas sp.	0.937048	taxonomic classification defined by topology and ANI	44.3905	95.73	7.94	High	No 16S rRNA in MAG	0	479	3280	479	0.907596	0.305569	0.0197563	2890243	36393	36393	6033.91	6033.91	8719	8719	11	44	0	0	0	2	46	SAMN27358031	JAMOMX000000000
4281-140_metabat1_scaf2bin.070	4281-140	d__Archaea;p__Halobacteriota;c__Archaeoglobi;o__Archaeoglobales;f__Archaeoglobaceae;g__;s__			Archaeoglobaceae archaeon	0.779374	taxonomic novelty determined using RED	11.9381	60.62	2.18	Medium	No 16S rRNA in MAG	0	235	1011	235	0.952092	0.477928	0.0149613	712659	11145	11145	3032.59	3032.59	3179	3179	11	19	0	0	0	0	19	SAMN27358032	JAMOMY000000000
4281-140_metabat1_scaf2bin.073	4281-140	d__Archaea;p__EX4484-52;c__EX4484-52;o__EX4484-52;f__;g__;s__			DPANN group archaeon	0.520215	taxonomic classification defined by topology and ANI	19.6843	82.1	3.74	Medium	No 16S rRNA in MAG	0	171	871	171	0.937624	0.374463	0.0221359	669650	14340	14340	3916.08	3916.08	4590	4590	11	32	0	0	0	0	32	SAMN27358033	JAMOMZ000000000
4281-140_metabat1_scaf2bin.078	4281-140	d__Bacteria;p__Patescibacteria;c__Paceibacteria;o__UBA9983_A;f__UBA2163;g__;s__			Candidatus Kaiserbacteria bacterium	0.808885	taxonomic novelty determined using RED	12.8125	58.95	1.28	Medium	Unclassified	0	44	568	44	0.920668	0.415158	0.0172114	528037	45982	45982	12000.8	12000.8	15845	15845	11	33	0	0	0	0	33	SAMN27358034	JAMONA000000000
4281-140_metabat2_scaf2bin.001	4281-140	d__Bacteria;p__Bacteroidota;c__Bacteroidia;o__Flavobacteriales;f__Flavobacteriaceae;g__Aureibaculum;s__			Flavobacteriaceae bacterium	0.97551	taxonomic classification defined by topology and ANI	19.0301	93.57	5.41	High	No 16S rRNA in MAG	0	448	3467	448	0.890465	0.306792	0.0178147	3444098	48947	48947	7687.72	7687.72	11307	11307	11	44	0	0	0	0	44	SAMN27358035	JAMONB000000000
4281-140_metabat2_scaf2bin.019	4281-140	d__Bacteria;p__Desulfobacterota;c__Dissulfuribacteria;o__;f__;g__;s__			Desulfobacterales bacterium	0.600121	taxonomic novelty determined using RED	10.5732	92.23	5.67	High	Unclassified	0	376	2009	376	0.92637	0.338428	0.0227841	1878244	32523	32523	4995.33	4995.33	6543	6543	11	36	0	1	0	0	37	SAMN27358036	JAMONC000000000
4281-140_metabat2_scaf2bin.023	4281-140	d__Bacteria;p__Deinococcota;c__Deinococci;o__Deinococcales;f__Marinithermaceae;g__Oceanithermus;s__			Thermaceae bacterium	0.92004	taxonomic novelty determined using RED	17.7624	63.75	5.96	Medium	No 16S rRNA in MAG	0	515	1899	515	0.94399	0.696611	0.0266334	1425614	9773	9773	2768.18	2768.18	2879	2879	11	31	0	0	0	0	31	SAMN27358037	JAMOND000000000
4281-140_metabat2_scaf2bin.024	4281-140	d__Bacteria;p__Proteobacteria;c__Alphaproteobacteria;o__Micavibrionales;f__Micavibrionaceae;g__UBA1672;s__			Micavibrio sp.	0.939447	ANI	12.9987	86.49	2.19	Medium	Unclassified	0	273	2023	273	0.902996	0.409957	0.0231321	1863514	24815	24815	6826.06	6826.06	8863	8863	11	26	0	0	0	1	27	SAMN27358038	JAMONE000000000
4281-140_metabat2_scaf2bin.027	4281-140	d__Archaea;p__Halobacteriota;c__Archaeoglobi;o__Archaeoglobales;f__Archaeoglobaceae;g__Archaeoglobus_C;s__			Archaeoglobaceae archaeon	0.889346	taxonomic classification defined by topology and ANI	47.0759	74.34	9.8	Medium	Archaea;Halobacterota;Archaeoglobi;Archaeoglobales;Archaeoglobaceae	0	319	1632	319	0.875509	0.509432	0.0171753	1348366	17770	17770	4226.85	4226.85	4990	4990	11	27	0	0	0	1	28	SAMN27358039	JAMONF000000000
4281-140_metabat2_scaf2bin.028	4281-140	d__Bacteria;p__Campylobacterota;c__Campylobacteria;o__Campylobacterales;f__Sulfurovaceae;g__Sulfurovum;s__			Sulfurovum sp.	0.98617	taxonomic classification defined by topology and ANI	36.0967	84.59	5.74	Medium	No 16S rRNA in MAG	0	296	2039	296	0.930218	0.364313	0.0195985	1729516	42214	42214	5842.96	5842.96	7986	7986	11	33	0	0	1	0	34	SAMN27358040	JAMONG000000000
4281-140_metabat2_scaf2bin.030	4281-140	d__Bacteria;p__Campylobacterota;c__Campylobacteria;o__Nautiliales;f__Nautiliaceae;g__Cetia;s__Cetia pacifica			Nautiliaceae bacterium	N/A	taxonomic classification defined by topology and ANI	18.072	93.97	4.4	High	No 16S rRNA in MAG	0	209	1819	209	0.956931	0.344942	0.0207436	1565565	63465	63465	7490.74	7490.74	12296	12296	11	30	0	0	0	0	30	SAMN27358041	JAMONH000000000
4281-140_metabat2_scaf2bin.033	4281-140	d__Bacteria;p__Bacteroidota;c__Bacteroidia;o__Flavobacteriales;f__JAADED01;g__JAADED01;s__			Flavobacteriales bacterium	0.947115	taxonomic classification defined by topology and ANI	9.84724	79.89	0.03	Medium	Unclassified	0	367	1868	367	0.927599	0.440465	0.0206756	1719552	22962	22962	4685.43	4685.43	5583	5583	11	29	0	0	0	0	29	SAMN27358042	JAMONI000000000
4281-140_metabat2_scaf2bin.038	4281-140	d__Bacteria;p__Proteobacteria;c__Gammaproteobacteria;o__Thiohalomonadales_A;f__RBG-16-57-12;g__;s__			Chromatiales bacterium	0.807485	taxonomic classification defined by topology and ANI	27.0218	68.59	4.69	Medium	No 16S rRNA in MAG	0	313	1771	313	0.89977	0.490092	0.0204	1570096	26292	26292	5016.28	5016.28	5552	5552	11	24	0	0	0	0	24	SAMN27358043	JAMONJ000000000
4281-140_metabat2_scaf2bin.039	4281-140	d__Archaea;p__Methanobacteriota;c__Thermococci;o__Thermococcales;f__Thermococcaceae;g__Thermococcus;s__			Thermococcus sp.	0.922466	ANI	14.9866	80.29	4.62	Medium	Archaea;Euryarchaeota;Thermococci;Thermococcales;Thermococcaceae;Thermococcus	0	260	1769	260	0.924148	0.551936	0.0159796	1421682	27975	27975	5468.01	5468.01	6780	6780	11	34	0	0	0	0	34	SAMN27358044	JAMONK000000000
4281-140_metabat2_scaf2bin.043	4281-140	d__Bacteria;p__Campylobacterota;c__Campylobacteria;o__Campylobacterales;f__Sulfurovaceae;g__Sulfurovum;s__			Sulfurovum sp.	0.954904	ANI	18.9267	89.96	3.72	Medium	No 16S rRNA in MAG	0	247	2308	247	0.928897	0.401208	0.0183382	2126660	66668	66668	8609.96	8609.96	12743	12743	11	40	0	0	0	2	42	SAMN27358045	JAMONL000000000
4281-140_metabat2_scaf2bin.046	4281-140	d__Bacteria;p__Campylobacterota;c__Campylobacteria;o__Campylobacterales;f__Nitratiruptoraceae;g__Nitratiruptor_A;s__			Campylobacterales bacterium	0.872312	taxonomic classification defined by topology and ANI	14.8138	97.36	1.73	High	No 16S rRNA in MAG	0	116	1736	116	0.96078	0.448074	0.0180574	1613348	104281	104281	13908.2	13908.2	22488	22488	11	36	0	0	0	0	36	SAMN27358046	JAMONM000000000
4281-140_metabat2_scaf2bin.048	4281-140	d__Bacteria;p__Bacteroidota;c__Bacteroidia;o__Flavobacteriales;f__Flavobacteriaceae;g__;s__			Flavobacteriaceae bacterium	0.887073	taxonomic novelty determined using RED	11.8985	89.66	2.16	Medium	No 16S rRNA in MAG	0	281	2676	281	0.889716	0.284829	0.0141545	2766511	75346	75346	9845.23	9845.23	13470	13470	11	25	0	0	0	4	29	SAMN27358047	JAMONN000000000
4281-140_metabat2_scaf2bin.049	4281-140	d__Bacteria;p__Bacteroidota;c__Bacteroidia;o__Flavobacteriales;f__JAADED01;g__;s__			Flavobacteriales bacterium	0.848786	taxonomic novelty determined using RED	13.0574	87.5	0.8	Medium	No 16S rRNA in MAG	0	175	2034	175	0.901873	0.361883	0.0154347	2220282	59628	59628	12687.3	12687.3	19854	19854	11	30	0	0	0	2	32	SAMN27358048	JAMONO000000000
4281-140_metabat2_scaf2bin.052	4281-140	d__Bacteria;p__Desulfobacterota_F;c__Desulfuromonadia;o__Desulfuromonadales;f__BM103;g__M0040;s__			Desulfuromonadales bacterium	0.902741	taxonomic novelty determined using RED	30.6258	97.38	0.68	High	Bacteria;Desulfobacterota;Desulfuromonadia;Desulfuromonadales;Sva1033	0	108	3203	108	0.891679	0.499258	0.0190043	3386556	292956	292956	31357	31357	61408	61408	11	43	0	1	0	1	45	SAMN27358049	JAMONP000000000
4281-140_metabat2_scaf2bin.054_VB	4281-140	d__Bacteria;p__Campylobacterota;c__Campylobacteria;o__Campylobacterales;f__Hydrogenimonadaceae;g__Hydrogenimonas;s__			Campylobacterales bacterium	0.948541	taxonomic classification defined by topology and ANI	13.237	85.03	4.6	Medium	Unclassified	0	204	1832	204	0.942517	0.490742	0.0165094	1650343	39055	39055	8089.92	8089.92	9921	9921	11	38	0	0	0	0	38	SAMN27358050	JAMONQ000000000
4281-140_metabat2_scaf2bin.055	4281-140	d__Bacteria;p__Bacteroidota;c__Bacteroidia;o__Flavobacteriales;f__Flavobacteriaceae;g__QNYL01;s__			Flavobacteriaceae bacterium	0.908801	taxonomic classification defined by topology and ANI	16.7956	81.65	6.35	Medium	No 16S rRNA in MAG	0	803	3542	803	0.90954	0.328236	0.0201703	3367574	29229	29229	4193.74	4193.74	5382	5382	11	33	0	0	0	0	33	SAMN27358051	JAMONR000000000
4281-140_metabat2_scaf2bin.060	4281-140	d__Bacteria;p__Proteobacteria;c__Alphaproteobacteria;o__Rhizobiales;f__Devosiaceae;g__DROE01;s__			Rhizobiales bacterium	0.909523	taxonomic classification defined by topology and ANI	20.1765	89.28	2.43	Medium	Bacteria;Proteobacteria;Alphaproteobacteria;Rhizobiales;Devosiaceae;uncultured	0	139	2066	139	0.903203	0.391025	0.0146412	2062225	65504	65504	14836.2	14836.2	24769	24769	11	37	0	0	0	0	37	SAMN27358052	JAMONS000000000
4281-140_metabat2_scaf2bin.061	4281-140	d__Bacteria;p__Patescibacteria;c__Gracilibacteria;o__BD1-5;f__UBA6164;g__UBA6489;s__			Candidatus Gracilibacteria bacterium	0.873223	taxonomic classification defined by topology and ANI	27.9101	74.23	1.12	Medium	No 16S rRNA in MAG	0	102	1375	102	0.898817	0.212037	0.0181634	1489110	71218	71218	14599.1	14599.1	24550	24550	4	31	0	0	0	0	31	SAMN27358053	JAMONT000000000
4281-140_metabat2_scaf2bin.063	4281-140	d__Archaea;p__Methanobacteriota;c__Thermococci;o__Thermococcales;f__Thermococcaceae;g__Thermococcus;s__			Thermococcus sp.	0.991169	taxonomic classification defined by topology and ANI	27.6136	93.07	5.71	High	No 16S rRNA in MAG	0	214	2095	214	0.926998	0.542573	0.0179456	1721316	32435	32435	8043.53	8043.53	11350	11350	11	38	0	0	0	2	40	SAMN27358054	JAMONU000000000
4281-140_metabat2_scaf2bin.071	4281-140	d__Bacteria;p__Bacteroidota;c__Bacteroidia;o__Flavobacteriales;f__JAADED01;g__JAADED01;s__			Flavobacteriales bacterium	0.930455	taxonomic classification defined by topology and ANI	19.849	96.32	0.74	High	Unclassified	0	64	1836	64	0.915701	0.42531	0.0151548	2028532	152318	152318	31695.8	31695.8	51013	51013	11	41	0	0	0	0	41	SAMN27358055	JAMONV000000000
4281-140_metabat2_scaf2bin.078_VB	4281-140	d__Bacteria;p__Campylobacterota;c__Campylobacteria;o__Campylobacterales;f__Sulfurovaceae;g__JAADEQ01;s__			Campylobacteraceae bacterium	0.922828	taxonomic classification defined by topology and ANI	10.5038	65.74	1.06	Medium	No 16S rRNA in MAG	0	196	1336	196	0.919052	0.305248	0.017585	1184635	24447	24447	6044.06	6044.06	6469	6469	11	20	0	0	0	1	21	SAMN27358056	JAMONW000000000
4281-140_metabat2_scaf2bin.081	4281-140	d__Bacteria;p__Campylobacterota;c__Campylobacteria;o__Campylobacterales;f__QNZT01;g__;s__			Campylobacterales bacterium	0.84183	taxonomic classification defined by topology and ANI	63.9523	98.59	2.08	High	No 16S rRNA in MAG	0	159	2506	159	0.940682	0.3177	0.0153972	2439035	124010	124010	15339.8	15339.8	27599	27599	11	34	0	0	0	0	34	SAMN27358057	JAMONX000000000
4281-140_metabat2_scaf2bin.082	4281-140	d__Bacteria;p__Campylobacterota;c__Campylobacteria;o__Campylobacterales;f__Sulfurimonadaceae;g__4484-230;s__			Helicobacteraceae bacterium	0.889871	taxonomic classification defined by topology and ANI	65.2051	98.37	0.41	High	No 16S rRNA in MAG	0	82	1730	82	0.953642	0.388318	0.0122117	1692674	140708	140708	20642.4	20642.4	32043	32043	11	32	0	0	0	1	33	SAMN27358058	JAMONY000000000
4281-140_metabat2_scaf2bin.083	4281-140	d__Bacteria;p__Proteobacteria;c__Alphaproteobacteria;o__Rhizobiales;f__Devosiaceae;g__DROE01;s__			Rhizobiales bacterium	0.908999	taxonomic classification defined by topology and ANI	32.3772	96.04	1.94	High	Bacteria;Proteobacteria;Alphaproteobacteria;Rhizobiales;Devosiaceae;uncultured	0	109	1994	109	0.911794	0.385302	0.0106287	1988768	70858	70858	18245.6	18245.6	26440	26440	11	32	0	0	0	0	32	SAMN27358059	JAMONZ000000000
4281-140_metabat2_scaf2bin.086	4281-140	d__Bacteria;p__Patescibacteria;c__Gracilibacteria;o__BD1-5;f__UBA6164;g__JAACSU01;s__			Candidatus Gracilibacteria bacterium	0.88178	taxonomic classification defined by topology and ANI	8.55455	63.37	1.05	Medium	Unclassified	0	210	1092	210	0.918625	0.344863	0.018556	984204	20173	20173	4686.69	4686.69	5547	5547	4	28	0	1	0	0	29	SAMN27358060	JAMOOA000000000
4559-240_maxbin2_scaf2bin.008	4559-240	d__Archaea;p__Thermoproteota;c__Thermoproteia;o__Sulfolobales;f__Ignisphaeraceae;g__JAADCV01;s__			Desulfurococcales archaeon	0.808681	taxonomic classification defined by topology and ANI	12.1364	96.1	6.07	High	No 16S rRNA in MAG	0	508	2836	508	0.908965	0.502327	0.0249068	2104826	72206	72206	4143.36	4143.36	6884	6884	11	38	0	0	0	1	39	SAMN27358061	JAMOOB000000000
4559-240_maxbin2_scaf2bin.019	4559-240	d__Archaea;p__Iainarchaeota;c__Iainarchaeia;o__JAADDC01;f__JAADDC01;g__;s__			Candidatus Micrarchaeota archaeon	0.716458	taxonomic classification defined by topology and ANI	10.7229	61.48	7.07	Medium	Archaea;Thermoplasmatota;uncultured	0	565	1794	565	0.940093	0.507295	0.0178899	1229031	22635	22635	2175.28	2175.28	2432	2432	11	45	0	0	0	0	45	SAMN27358062	JAMOOC000000000
4559-240_maxbin2_scaf2bin.026	4559-240	d__Bacteria;p__Thermosulfidibacterota;c__Thermosulfidibacteria;o__Thermosulfidibacterales;f__Thermosulfidibacteraceae;g__Thermosulfidibacter;s__			Bacteria bacterium	0.867212	taxonomic classification defined by topology and ANI	10.0698	68.7	7.19	Medium	Bacteria;Thermosulfidibacterota;Thermosulfidibacteria;Thermosulfidibacterales;Thermosulfidibacteraceae;Thermosulfidibacter	0	699	1800	699	0.938561	0.560846	0.026458	1212966	6263	6263	1735.29	1735.29	1763	1763	11	28	0	0	0	2	30	SAMN27358063	JAMOOD000000000
4559-240_maxbin2_scaf2bin.028_VB	4559-240	d__Bacteria;p__Thermotogota;c__Thermotogae;o__Thermotogales;f__Thermotogaceae;g__;s__			Thermotogaceae bacterium	0.758148	taxonomic classification fully defined by topology	10.2005	64.74	0.35	Medium	No 16S rRNA in MAG	0	541	1577	541	0.958592	0.533296	0.0206735	1113507	8860	8860	2058.24	2058.24	2285	2285	11	23	0	0	0	2	25	SAMN27358064	JAMOOE000000000
4559-240_maxbin2_scaf2bin.053	4559-240	d__Archaea;p__Micrarchaeota;c__Micrarchaeia;o__UBA10214;f__;g__;s__			Candidatus Micrarchaeota archaeon	0.510214	taxonomic classification fully defined by topology	8.83721	63.04	2.8	Medium	No 16S rRNA in MAG	0	394	1021	394	0.893168	0.429036	0.0311255	801080	10511	10511	2033.2	2033.2	2139	2139	11	34	0	0	0	1	35	SAMN27358065	JAMOOF000000000
4559-240_maxbin2_scaf2bin.055_VB	4559-240	d__Archaea;p__Methanobacteriota;c__Methanococci;o__Methanococcales;f__Methanococcaceae;g__Methanothermococcus_A;s__			Methanococcaceae archaeon	0.887653	taxonomic classification defined by topology and ANI	7.56968	56.85	0.24	Medium	No 16S rRNA in MAG	0	252	827	252	0.858889	0.297734	0.0141535	648064	10608	10608	2571.68	2571.68	2907	2907	11	13	0	1	0	0	14	SAMN27358066	JAMOOG000000000
4559-240_maxbin2_scaf2bin.056	4559-240	d__Archaea;p__Methanobacteriota;c__Thermococci;o__Thermococcales;f__Thermococcaceae;g__Thermococcus;s__			Thermococcus sp.	0.96232	taxonomic classification defined by topology and ANI	82.2773	68.19	5.97	Medium	Unclassified	0	448	1740	448	0.926212	0.555812	0.0168594	1239595	16452	16452	2766.95	2766.95	3253	3253	11	31	0	0	0	1	32	SAMN27358067	JAMOOH000000000
4559-240_maxbin2_scaf2bin.067_VB	4559-240	d__Bacteria;p__Campylobacterota;c__Campylobacteria;o__Campylobacterales;f__Sulfurimonadaceae;g__Sulfurimonas;s__			Sulfurimonas sp.	0.985587	taxonomic classification defined by topology and ANI	83.1046	64.91	5.26	Medium	No 16S rRNA in MAG	0	353	2086	353	0.938335	0.348054	0.0181014	1825122	44035	44035	5170.32	5170.32	7929	7929	11	33	0	0	0	2	35	SAMN27358068	JAMOOI000000000
4559-240_maxbin2_scaf2bin.073	4559-240	d__Bacteria;p__;c__;o__;f__;g__;s__	original GTDB assignment is: d__Bacteria;p__Lindowbacteria;c__;o__;f__;g__;s__		Bacteria bacterium	0.364035	taxonomic novelty determined using RED	7.31075	55.07	0.31	Medium	No 16S rRNA in MAG	0	649	1535	649	0.946054	0.454814	0.01848	1127840	8923	8923	1737.81	1737.81	1785	1785	11	32	0	0	0	0	32	SAMN27358069	JAMOOJ000000000
4559-240_maxbin2_scaf2bin.075	4559-240	d__Bacteria;p__Desulfobacterota;c__Thermodesulfobacteria;o__Thermodesulfobacteriales;f__Thermodesulfatatoraceae;g__;s__			Thermodesulfobacteriales bacterium	0.758726	taxonomic novelty determined using RED	7.14026	54.63	3.33	Medium	Unclassified	0	627	1615	627	0.933233	0.50628	0.0257495	1124404	8504	8504	1793.31	1793.31	1826	1826	11	17	0	0	0	0	17	SAMN27358070	JAMOOK000000000
4559-240_maxbin2_scaf2bin.083_VB	4559-240	d__Archaea;p__Halobacteriota;c__Archaeoglobi;o__Archaeoglobales;f__Archaeoglobaceae;g__Archaeoglobus_B;s__			Archaeoglobaceae archaeon	0.955156	taxonomic classification defined by topology and ANI	59.6217	83.23	7.87	Medium	No 16S rRNA in MAG	0	409	1670	409	0.943901	0.425165	0.0175197	1176895	13490	13490	2877.49	2877.49	3563	3563	11	41	0	0	0	0	41	SAMN27358071	JAMOOL000000000
4559-240_maxbin2_scaf2bin.085	4559-240	d__Bacteria;p__Campylobacterota;c__Campylobacteria;o__Campylobacterales;f__Hydrogenimonadaceae;g__Hydrogenimonas;s__			Campylobacterales bacterium	0.920631	taxonomic classification defined by topology and ANI	53.5108	99.59	4.77	High	No 16S rRNA in MAG	0	221	2135	221	0.942897	0.479389	0.0231536	1936778	88847	88847	8763.7	8763.7	13910	13910	11	43	0	0	0	0	43	SAMN27358072	JAMOOM000000000
4559-240_maxbin2_scaf2bin.092	4559-240	d__Bacteria;p__Campylobacterota;c__Campylobacteria;o__Campylobacterales;f__Sulfurimonadaceae;g__Sulfurimonas;s__			Helicobacteraceae bacterium	0.917913	ANI	463.78	78.95	7.02	Medium	Unclassified	0	266	1646	266	0.931378	0.309148	0.0671537	1508279	54631	54631	5670.22	5670.22	10269	10269	11	29	0	0	0	0	29	SAMN27358073	JAMOON000000000
4559-240_maxbin2_scaf2bin.098_VB	4559-240	d__Archaea;p__Methanobacteriota;c__Thermococci;o__Thermococcales;f__Thermococcaceae;g__Thermococcus;s__Thermococcus gammatolerans			Thermococcus sp.	N/A	taxonomic classification defined by topology and ANI	39.3071	60.08	8.66	Medium	Unclassified	0	314	1367	314	0.935832	0.544631	0.0136084	1013131	18120	18120	3226.53	3226.53	4223	4223	11	8	0	0	0	0	8	SAMN27358074	JAMOOO000000000
4559-240_maxbin2_scaf2bin.109	4559-240	d__Bacteria;p__Campylobacterota;c__Campylobacteria;o__Campylobacterales;f__Sulfurovaceae;g__UBA1140;s__			Campylobacteraceae bacterium	0.936229	taxonomic classification defined by topology and ANI	36.934	96.31	8.81	High	No 16S rRNA in MAG	0	175	2717	175	0.919869	0.290632	0.0159262	2658344	107868	107868	15190.5	15190.5	30153	30153	11	39	0	0	0	0	39	SAMN27358075	JAMOOP000000000
4559-240_maxbin2_scaf2bin.114_VB	4559-240	d__Bacteria;p__Campylobacterota;c__Campylobacteria;o__Campylobacterales;f__Sulfurovaceae;g__FS08-3;s__			Campylobacteraceae bacterium	0.921171	taxonomic classification defined by topology and ANI	298.542	78.48	0.41	Medium	Bacteria;Campylobacterota;Campylobacteria;Campylobacterales;Sulfurovaceae;Sulfurovum	0	57	1602	57	0.902284	0.286903	0.0121057	1618681	129881	129881	28397.9	28397.9	43940	43940	11	30	0	0	0	0	30	SAMN27358076	JAMOOQ000000000
4559-240_maxbin2_scaf2bin.115	4559-240	d__Bacteria;p__Thermotogota;c__Thermotogae;o__Thermotogales;f__Thermotogaceae;g__;s__			Thermotogaceae bacterium	0.751904	taxonomic classification fully defined by topology	36.0055	98.8	3.51	High	Unclassified	0	393	2291	393	0.929514	0.3891	0.0172831	2002213	82015	82015	5094.69	5094.69	8563	8563	11	51	0	0	1	1	53	SAMN27358077	JAMOOR000000000
4559-240_maxbin2_scaf2bin.118	4559-240	d__Bacteria;p__Desulfobacterota_F;c__Desulfuromonadia;o__Desulfuromonadales;f__Desulfuromonadaceae;g__;s__			Desulfuromonadaceae bacterium	0.855583	taxonomic novelty determined using RED	36.652	95.81	6.13	High	No 16S rRNA in MAG	0	353	2386	353	0.918539	0.557044	0.0324196	2312207	45228	45228	6550.16	6550.16	11483	11483	11	45	0	1	0	1	47	SAMN27358078	JAMOOS000000000
4559-240_maxbin2_scaf2bin.121	4559-240	d__Bacteria;p__Omnitrophota;c__Koll11;o__;f__;g__;s__			Candidatus Omnitrophica bacterium	0.547491	taxonomic novelty determined using RED	34.3316	88.71	4.4	Medium	No 16S rRNA in MAG	0	386	1795	386	0.943285	0.412891	0.0212838	1683499	33943	33943	4361.4	4361.4	7074	7074	11	46	0	0	0	0	46	SAMN27358079	JAMOOT000000000
4559-240_maxbin2_scaf2bin.130	4559-240	d__Archaea;p__Thermoplasmatota;c__Thermoplasmata;o__B87-G9;f__B87-G9;g__B87-G9;s__			Thermoplasmata archaeon	0.994358	taxonomic classification defined by topology and ANI	32.3739	86.36	4.4	Medium	Unclassified	0	140	1537	140	0.945368	0.622052	0.0295467	1330134	108987	108987	9500.96	9500.96	23888	23888	11	46	0	0	0	0	46	SAMN27358080	JAMOOU000000000
4559-240_maxbin2_scaf2bin.138	4559-240	d__Bacteria;p__Campylobacterota;c__Campylobacteria;o__Campylobacterales;f__JAADDL01;g__JAADDL01;s__			Campylobacterales bacterium	0.934517	taxonomic classification defined by topology and ANI	27.5233	99.49	2.44	High	No 16S rRNA in MAG	0	209	2189	209	0.94207	0.324131	0.0191681	2022280	79071	79071	9675.98	9675.98	22034	22034	11	38	0	0	0	1	39	SAMN27358081	JAMOOV000000000
4559-240_maxbin2_scaf2bin.140	4559-240	d__Bacteria;p__Aquificota;c__Desulfurobacteriia;o__Desulfurobacteriales;f__Desulfurobacteriaceae;g__Thermovibrio;s__Thermovibrio guaymasensis			Desulfurobacteriaceae bacterium	N/A	taxonomic classification defined by topology and ANI	25.754	74.73	3.66	Medium	No 16S rRNA in MAG	0	592	1701	592	0.959594	0.443817	0.0206201	1130258	8865	8865	1909.22	1909.22	2029	2029	11	29	0	1	0	0	30	SAMN27358082	JAMOOW000000000
4559-240_maxbin2_scaf2bin.145	4559-240	d__Bacteria;p__Campylobacterota;c__Campylobacteria;o__Campylobacterales;f__Sulfurovaceae;g__FS08-3;s__			Campylobacteraceae bacterium	0.925748	taxonomic classification defined by topology and ANI	20.7259	97.75	3.07	High	No 16S rRNA in MAG	0	164	2184	164	0.927849	0.295617	0.0146071	2060903	124423	124423	12566.5	12566.5	27837	27837	11	36	0	0	0	0	36	SAMN27358083	JAMOOX000000000
4559-240_maxbin2_scaf2bin.146	4559-240	d__Bacteria;p__Caldisericota;c__Caldisericia;o__B22-G15;f__B22-G15;g__B22-G15;s__			Caldisericia bacterium	0.951692	taxonomic classification defined by topology and ANI	19.76	87.18	2.27	Medium	No 16S rRNA in MAG	0	422	1641	422	0.953875	0.366884	0.0188709	1340736	44582	44582	3177.1	3177.1	4074	4074	11	34	0	0	0	0	34	SAMN27358084	JAMOOY000000000
4559-240_maxbin2_scaf2bin.156	4559-240	d__Archaea;p__Thermoproteota;c__Thermoproteia;o__Sulfolobales;f__NBVN01;g__;s__			Desulfurococcales archaeon	0.769173	taxonomic novelty determined using RED	12.2545	98.1	9.55	High	Unclassified	0	366	2392	366	0.880891	0.496175	0.0317783	2012836	59804	59804	5499.55	5499.55	10572	10572	11	51	0	0	3	2	56	SAMN27358085	JAMOOZ000000000
4559-240_metabat1_scaf2bin.009	4559-240	d__Bacteria;p__Calditrichota;c__Calditrichia;o__Calditrichales;f__Calditrichaceae;g__;s__			Calditrichae bacterium	0.835316	taxonomic novelty determined using RED	11.768	80.03	0.57	Medium	No 16S rRNA in MAG	0	791	2924	791	0.889193	0.425636	0.0278679	2944061	32490	32490	3721.95	3721.95	4299	4299	11	25	0	0	0	1	26	SAMN27358086	JAMOPA000000000
4559-240_metabat1_scaf2bin.014	4559-240	d__Bacteria;p__Cloacimonadota;c__Cloacimonadia;o__Cloacimonadales;f__;g__;s__			Candidatus Cloacimonetes bacterium	0.684571	taxonomic novelty determined using RED	29.4657	86.75	3.15	Medium	No 16S rRNA in MAG	0	493	2448	493	0.914542	0.323407	0.0183665	2434739	45632	45632	4938.62	4938.62	6800	6800	11	44	0	0	0	1	45	SAMN27358087	JAMOPB000000000
4559-240_metabat1_scaf2bin.015	4559-240	d__Archaea;p__Thermoproteota;c__Thermoproteia;o__Sulfolobales;f__Desulfurococcaceae;g__Staphylothermus;s__			Desulfurococcales archaeon	0.871538	taxonomic novelty determined using RED	60.3099	92.06	8.02	High	No 16S rRNA in MAG	0	523	3147	523	0.888983	0.360613	0.0212754	2491527	52140	52140	4763.91	4763.91	6431	6431	11	47	0	0	2	7	56	SAMN27358088	JAMOPC000000000
4559-240_metabat1_scaf2bin.019	4559-240	d__Archaea;p__Methanobacteriota;c__Thermococci;o__Thermococcales;f__Thermococcaceae;g__;s__			Thermococcaceae archaeon	0.791596	taxonomic novelty determined using RED	11.0778	85.41	6.93	Medium	No 16S rRNA in MAG	0	424	2919	424	0.897864	0.429323	0.0261778	2384693	30390	30390	5624.28	5624.28	7199	7199	11	40	0	0	0	1	41	SAMN27358089	JAMOPD000000000
4559-240_metabat1_scaf2bin.020	4559-240	d__Bacteria;p__Desulfobacterota_F;c__Desulfuromonadia;o__Desulfuromonadales;f__Geopsychrobacteraceae;g__Desulfuromusa;s__			Geobacteraceae bacterium	0.928024	taxonomic novelty determined using RED	12.3502	86.45	1.51	Medium	No 16S rRNA in MAG	0	468	2557	468	0.909614	0.481696	0.0225609	2370459	27051	27051	5065.08	5065.08	6468	6468	11	31	0	1	0	0	32	SAMN27358090	JAMOPE000000000
4559-240_metabat1_scaf2bin.021	4559-240	d__Bacteria;p__Desulfobacterota;c__Desulfobacteria;o__Desulfatiglandales;f__Desulfatiglandaceae;g__;s__			Desulfobacteraceae bacterium	0.779401	taxonomic novelty determined using RED	34.3586	83.85	2.19	Medium	No 16S rRNA in MAG	0	554	2145	554	0.80937	0.422773	0.0213633	2155965	21840	21840	3891.63	3891.63	4455	4455	11	33	0	1	0	1	35	SAMN27358091	JAMOPF000000000
4559-240_metabat1_scaf2bin.023	4559-240	d__Bacteria;p__Desulfobacterota;c__Desulfovibrionia;o__Desulfovibrionales;f__Desulfohalobiaceae;g__Desulfothermus;s__			Desulfobacterales bacterium	0.916009	taxonomic classification defined by topology and ANI	15.8327	88.66	4.09	Medium	Unclassified	0	249	2242	249	0.909284	0.341188	0.0203167	2106110	72391	72391	8458.27	8458.27	18062	18062	11	35	0	2	0	0	37	SAMN27358092	JAMOPG000000000
4559-240_metabat1_scaf2bin.028	4559-240	d__Bacteria;p__UBP14;c__UBA6098;o__UBA6098;f__B30-G16;g__;s__			Bacteria bacterium	0.803947	taxonomic classification defined by topology and ANI	12.5861	86.65	2.66	Medium	Unclassified	0	428	1915	428	0.935048	0.524259	0.027079	1956459	16999	16999	4571.17	4571.17	5444	5444	11	43	0	0	0	0	43	SAMN27358093	JAMOPH000000000
4559-240_metabat1_scaf2bin.031	4559-240	d__Bacteria;p__Desulfobacterota;c__Desulfofervidia;o__Desulfofervidales;f__Desulfofervidaceae;g__;s__			Candidatus Desulfofervidaceae bacterium	0.785915	taxonomic classification defined by topology and ANI	41.0051	98.37	2.24	High	Bacteria;Desulfobacterota;Desulfofervidia;Desulfofervidales;Desulfofervidaceae;Candidatus Desulfofervidus	0	38	1972	38	0.908175	0.413931	0.0134337	1923821	231487	231487	50626.9	50626.9	81025	81025	11	45	0	1	0	3	49	SAMN27358094	JAMOPI000000000
4559-240_metabat1_scaf2bin.032	4559-240	d__Archaea;p__Halobacteriota;c__Archaeoglobi;o__Archaeoglobales;f__Archaeoglobaceae;g__;s__			Archaeoglobaceae archaeon	0.773875	taxonomic novelty determined using RED	26.0656	99.35	1.31	High	Unclassified	0	53	2238	53	0.91268	0.434967	0.0160715	1891091	160928	160928	35681	35681	67608	67608	11	47	0	0	0	2	49	SAMN27358095	JAMOPJ000000000
4559-240_metabat1_scaf2bin.033	4559-240	d__Bacteria;p__WOR-3;c__Hydrothermia;o__UBA1063;f__B15-G9;g__;s__			candidate division WOR-3 bacterium	0.805186	taxonomic classification defined by topology and ANI	48.2203	79.66	1	Medium	Unclassified	0	408	1937	408	0.917052	0.512632	0.0339638	1864622	30430	30430	4570.15	4570.15	5459	5459	11	34	0	0	0	0	34	SAMN27358096	JAMOPK000000000
4559-240_metabat1_scaf2bin.034	4559-240	d__Bacteria;p__Campylobacterota;c__Campylobacteria;o__Campylobacterales;f__Sulfurimonadaceae;g__Sulfurimonas;s__			Sulfurimonas sp.	0.957666	taxonomic classification defined by topology and ANI	122.35	85.04	1.43	Medium	No 16S rRNA in MAG	0	166	1958	166	0.937872	0.295754	0.0225416	1854836	71603	71603	11173.7	11173.7	17938	17938	11	37	0	0	1	0	38	SAMN27358097	JAMOPL000000000
4559-240_metabat1_scaf2bin.037	4559-240	d__Bacteria;p__Caldisericota;c__Caldisericia;o__Caldisericales;f__Caldisericaceae;g__;s__			Caldisericaceae bacterium	0.744429	taxonomic novelty determined using RED	47.15	93.75	0.32	High	Unclassified	0	362	1885	362	0.899322	0.40832	0.0255214	1736654	26617	26617	4797.39	4797.39	6274	6274	11	43	0	0	1	0	44	SAMN27358098	JAMOPM000000000
4559-240_metabat1_scaf2bin.041	4559-240	d__Bacteria;p__Acidobacteriota;c__Holophagae;o__UM-FILTER-49-7;f__UM-FILTER-49-7;g__;s__			Acidobacteria bacterium	0.723965	taxonomic novelty determined using RED	15.2997	83.95	2.38	Medium	No 16S rRNA in MAG	0	482	2027	482	0.953247	0.376773	0.0218904	1703129	16183	16183	3533.46	3533.46	4055	4055	11	35	0	0	0	1	36	SAMN27358099	JAMOPN000000000
4559-240_metabat1_scaf2bin.048	4559-240	d__Archaea;p__Methanobacteriota;c__Methanopyri;o__Methanopyrales;f__Methanopyraceae;g__Methanopyrus;s__			Euryarchaeota archaeon	0.864414	ANI	101.6	94.69	1.6	High	Unclassified	0	57	1653	57	0.914508	0.678392	0.0292638	1539955	429958	429958	27016.8	27016.8	204520	204520	11	37	0	1	0	0	38	SAMN27358100	JAMOPO000000000
4559-240_metabat1_scaf2bin.049	4559-240	d__Bacteria;p__Campylobacterota;c__Desulfurellia;o__Desulfurellales;f__Hippeaceae;g__;s__			Desulfurellales bacterium	0.747944	taxonomic novelty determined using RED	19.6203	87.98	5.4	Medium	No 16S rRNA in MAG	0	205	1542	205	0.921218	0.344271	0.0162537	1402495	35724	35724	6841.44	6841.44	11139	11139	11	39	0	0	0	0	39	SAMN27358101	JAMOPP000000000
4559-240_metabat1_scaf2bin.054	4559-240	d__Bacteria;p__Synergistota;c__GBS-1;o__GBS-1;f__GBS-1;g__GBS-1;s__			Synergistetes bacterium	0.851031	taxonomic classification defined by topology and ANI	9.64612	91.71	0.15	High	No 16S rRNA in MAG	0	336	1620	336	0.961557	0.439589	0.0184246	1323657	14562	14562	3939.46	3939.46	4566	4566	11	26	0	0	1	0	27	SAMN27358102	JAMOPQ000000000
4559-240_metabat1_scaf2bin.055	4559-240	d__Bacteria;p__Aquificota;c__Desulfurobacteriia;o__Desulfurobacteriales;f__Desulfurobacteriaceae;g__;s__			Desulfurobacteriaceae bacterium	0.843965	taxonomic classification fully defined by topology	21.881	85.67	3.23	Medium	No 16S rRNA in MAG	0	298	1624	298	0.963256	0.393619	0.020158	1317124	26895	26895	4419.88	4419.88	5869	5869	11	27	0	1	0	0	28	SAMN27358103	JAMOPR000000000
4559-240_metabat1_scaf2bin.063	4559-240	d__Bacteria;p__Campylobacterota;c__Desulfurellia;o__Desulfurellales;f__Hippeaceae;g__Hippea;s__			Hippea sp.	0.967044	taxonomic classification defined by topology and ANI	64.5956	70.44	3.57	Medium	No 16S rRNA in MAG	0	369	1411	369	0.959063	0.370373	0.0181581	1059415	14521	14521	2871.04	2871.04	3014	3014	11	33	0	0	0	0	33	SAMN27358104	JAMOPS000000000
4559-240_metabat1_scaf2bin.066	4559-240	d__Bacteria;p__Campylobacterota;c__Campylobacteria;o__Campylobacterales;f__Sulfurospirillaceae;g__JAADIZ01;s__			Campylobacteraceae bacterium	0.913789	taxonomic classification defined by topology and ANI	9.08718	59.69	2.5	Medium	No 16S rRNA in MAG	0	320	1174	320	0.952451	0.348566	0.0186478	934763	12172	12172	2921.13	2921.13	3220	3220	11	5	0	0	0	0	5	SAMN27358105	JAMOPT000000000
4559-240_metabat1_scaf2bin.071	4559-240	d__Bacteria;p__Omnitrophota;c__Koll11;o__;f__;g__;s__			Candidatus Omnitrophica bacterium	0.542491	taxonomic novelty determined using RED	11.3694	50.47	1.34	Medium	Unclassified	0	189	870	189	0.944109	0.401718	0.0161347	762933	12100	12100	4036.68	4036.68	4865	4865	11	28	0	0	0	0	28	SAMN27358106	JAMOPU000000000
4559-240_metabat1_scaf2bin.078	4559-240	d__Archaea;p__Methanobacteriota;c__Methanococci;o__Methanococcales;f__Methanocaldococcaceae;g__Methanocaldococcus;s__			Methanocaldococcus sp.	0.903471	taxonomic classification defined by topology and ANI	11.1718	50.94	1.03	Medium	No 16S rRNA in MAG	0	259	848	259	0.904078	0.322204	0.018974	616644	7274	7274	2380.86	2380.86	2356	2356	11	8	0	0	0	0	8	SAMN27358107	JAMOPV000000000
4559-240_metabat1_scaf2bin.085	4559-240	d__Bacteria;p__Patescibacteria;c__Gracilibacteria;o__GCA-2401425;f__;g__;s__			Candidatus Gracilibacteria bacterium	0.64854	taxonomic classification defined by topology and ANI	9.19291	56.56	0	Medium	Unclassified	0	179	547	179	0.902944	0.232191	0.024657	509292	12425	12425	2845.21	2845.21	2928	2928	4	13	0	0	0	1	14	SAMN27358108	JAMOPW000000000
4559-240_metabat2_scaf2bin.002	4559-240	d__Bacteria;p__Desulfobacterota;c__Desulfobacteria;o__Desulfatiglandales;f__;g__;s__			Desulfobacterales bacterium	0.636444	taxonomic classification defined by topology and ANI	79.668	92.58	6.9	High	No 16S rRNA in MAG	0	233	1833	233	0.919427	0.364118	0.0169643	1720454	38067	38067	7383.92	7383.92	11034	11034	11	42	0	1	0	1	44	SAMN27358109	JAMOPX000000000
4559-240_metabat2_scaf2bin.008	4559-240	d__Archaea;p__Methanobacteriota;c__Methanopyri;o__Methanopyrales;f__Methanopyraceae;g__Methanopyrus;s__			Euryarchaeota archaeon	0.867627	ANI	1111.23	95.14	3.24	High	Archaea;Euryarchaeota;Methanopyri;Methanopyrales;Methanopyraceae;Methanopyrus	0	50	1356	50	0.949965	0.698195	0.00931944	1208994	84621	84621	24179.9	24179.9	38047	38047	11	27	0	0	0	1	28	SAMN27358110	JAMOPY000000000
4559-240_metabat2_scaf2bin.012	4559-240	d__Bacteria;p__Campylobacterota;c__Campylobacteria;o__Campylobacterales;f__Arcobacteraceae;g__CAIJNA01;s__			Campylobacterales bacterium	0.858521	taxonomic classification defined by topology and ANI	13.3232	86.55	6.94	Medium	No 16S rRNA in MAG	0	492	2602	492	0.93424	0.270255	0.0207829	2205262	32623	32623	4482.24	4482.24	5754	5754	11	36	0	0	0	2	38	SAMN27358111	JAMOPZ000000000
4559-240_metabat2_scaf2bin.017	4559-240	d__Bacteria;p__Acidobacteriota;c__Mor1;o__J045;f__J045;g__;s__			Acidobacteria bacterium	0.839541	taxonomic classification defined by topology and ANI	9.65602	80.92	4.78	Medium	No 16S rRNA in MAG	0	603	2568	603	0.925572	0.730777	0.022647	2588700	28749	28749	4293.03	4293.03	5006	5006	11	32	0	0	0	2	34	SAMN27358112	JAMOQA000000000
4559-240_metabat2_scaf2bin.044	4559-240	d__Archaea;p__Nanoarchaeota;c__Nanoarchaeia;o__Woesearchaeales;f__0-14-0-80-44-23;g__;s__			Candidatus Woesearchaeota archaeon	0.62836	taxonomic novelty determined using RED	37.44	80.37	1.56	Medium	No 16S rRNA in MAG	0	71	859	71	0.924569	0.363026	0.0124128	735482	30725	30725	10358.9	10358.9	16421	16421	11	42	0	0	1	0	43	SAMN27358113	JAMOQB000000000
4559-240_metabat2_scaf2bin.045_VB	4559-240	d__Bacteria;p__Bacteroidota;c__Bacteroidia;o__Bacteroidales;f__UBA1556;g__4572-112;s__4572-112 sp002254285			Bacteroidales bacterium	N/A	taxonomic classification defined by topology and ANI	11.9413	91.45	0	High	No 16S rRNA in MAG	0	342	2530	342	0.876647	0.336428	0.0151548	2859576	59598	59598	8361.33	8361.33	11183	11183	11	31	0	0	0	2	33	SAMN27358114	JAMOQC000000000
4559-240_metabat2_scaf2bin.053	4559-240	d__Bacteria;p__Patescibacteria;c__Gracilibacteria;o__Absconditabacterales;f__X112;g__;s__			Candidatus Gracilibacteria bacterium	0.747957	taxonomic classification defined by topology and ANI	17.0829	60	5.17	Medium	No 16S rRNA in MAG	0	152	1068	152	0.908796	0.219959	0.022147	1032686	37233	37233	6793.99	6793.99	11057	11057	4	23	0	1	0	0	24	SAMN27358115	JAMOQD000000000
4559-240_metabat2_scaf2bin.056	4559-240	d__Bacteria;p__Desulfobacterota;c__Thermodesulfobacteria;o__Thermodesulfobacteriales;f__Thermodesulfobacteriaceae;g__;s__			Thermodesulfatator sp.	0.833552	taxonomic classification fully defined by topology	37.6747	95.47	4.25	High	No 16S rRNA in MAG	0	81	1578	81	0.945387	0.382942	0.0223875	1488930	100652	100652	18381.9	18381.9	33108	33108	11	41	0	1	0	0	42	SAMN27358116	JAMOQE000000000
4559-240_metabat2_scaf2bin.057	4559-240	d__Bacteria;p__Acidobacteriota;c__UBA6911;o__JAAYUB01;f__JAAYUB01;g__;s__			Acidobacteria bacterium	0.707073	taxonomic classification defined by topology and ANI	61.8279	95.73	2.56	High	Unclassified	0	222	2350	222	0.901453	0.33703	0.018931	2584655	56535	56535	11642.6	11642.6	19649	19649	11	44	0	0	0	2	46	SAMN27358117	JAMOQF000000000
4559-240_metabat2_scaf2bin.058	4559-240	d__Bacteria;p__Firmicutes_A;c__Clostridia;o__Peptostreptococcales;f__Acidaminobacteraceae;g__;s__			Peptostreptococcaceae bacterium	0.764506	taxonomic classification defined by topology and ANI	36.461	97.52	2.48	High	Bacteria	0	158	2638	158	0.914109	0.269251	0.0170614	2679395	160570	160570	16958.2	16958.2	31482	31482	11	36	0	0	0	0	36	SAMN27358118	JAMOQG000000000
4559-240_metabat2_scaf2bin.066	4559-240	d__Bacteria;p__UBP6;c__UBA1177;o__;f__;g__;s__			Bacteria bacterium	0.427687	taxonomic novelty determined using RED	32.0648	92.44	2.57	High	No 16S rRNA in MAG	0	195	3128	195	0.92906	0.272929	0.0199125	3649757	91897	91897	18716.7	18716.7	31918	31918	11	41	0	0	0	1	42	SAMN27358119	JAMOQH000000000
4559-240_metabat2_scaf2bin.068	4559-240	d__Bacteria;p__Bacteroidota;c__Bacteroidia;o__Bacteroidales;f__UBA1556;g__;s__			Bacteroidales bacterium	0.904737	taxonomic novelty determined using RED	14.8737	79.05	0.54	Medium	No 16S rRNA in MAG	0	84	1791	84	0.891786	0.312386	0.0162282	2131958	123935	123935	25380.5	25380.5	43051	43051	11	24	0	0	0	0	24	SAMN27358120	JAMOQI000000000
4559-240_metabat2_scaf2bin.076	4559-240	d__Bacteria;p__Campylobacterota;c__Desulfurellia;o__Desulfurellales;f__Hippeaceae;g__;s__			Desulfurellales bacterium	0.761223	taxonomic novelty determined using RED	100.561	97.4	1.95	High	No 16S rRNA in MAG	0	129	1613	129	0.949065	0.347434	0.0157294	1529173	64049	64049	11854.1	11854.1	17333	17333	11	45	0	0	0	0	45	SAMN27358121	JAMOQJ000000000
4559-240_metabat2_scaf2bin.078	4559-240	d__Bacteria;p__Campylobacterota;c__Campylobacteria;o__Campylobacterales;f__Sulfurimonadaceae;g__Sulfurimonas;s__			Sulfurimonas sp.	0.93437	ANI	48.6483	80.94	3.52	Medium	No 16S rRNA in MAG	0	82	1629	82	0.946344	0.322902	0.0118483	1531280	69673	69673	18674.1	18674.1	32973	32973	11	35	0	0	0	1	36	SAMN27358122	JAMOQK000000000
4559-240_metabat2_scaf2bin.085	4559-240	d__Bacteria;p__Bacteroidota;c__Bacteroidia;o__Bacteroidales;f__BM523;g__;s__			Bacteroidales bacterium	0.806324	taxonomic classification defined by topology and ANI	12.9674	96.33	7.53	High	Bacteria;Bacteroidota;Bacteroidia;Bacteroidales;Marinifilaceae;uncultured	0	304	2680	304	0.913415	0.319565	0.0154427	3018562	58384	58384	9929.48	9929.48	15653	15653	11	39	0	0	1	1	41	SAMN27358123	JAMOQL000000000
4559-240_metabat2_scaf2bin.101	4559-240	d__Bacteria;p__Cloacimonadota;c__Cloacimonadia;o__Cloacimonadales;f__;g__;s__			Candidatus Cloacimonetes bacterium	0.677501	taxonomic classification defined by topology and ANI	91.8391	98.9	2.2	High	No 16S rRNA in MAG	0	153	2155	153	0.918543	0.307925	0.0135755	2399791	60707	60707	15684.9	15684.9	28711	28711	11	42	0	0	0	1	43	SAMN27358124	JAMOQM000000000
4559-240_metabat2_scaf2bin.103	4559-240	d__Bacteria;p__Desulfobacterota;c__Desulfovibrionia;o__Desulfovibrionales;f__Desulfohalobiaceae;g__Desulfothermus;s__			Desulfohalobiaceae bacterium	0.963344	taxonomic classification defined by topology and ANI	175.727	81.37	1.59	Medium	No 16S rRNA in MAG	0	238	1859	238	0.925843	0.355335	0.0221956	1768660	40100	40100	7431.34	7431.34	11698	11698	11	29	0	0	0	0	29	SAMN27358125	JAMOQN000000000
4559-240_metabat2_scaf2bin.108	4559-240	d__Bacteria;p__Desulfobacterota;c__Desulfovibrionia;o__Desulfovibrionales;f__Desulfohalobiaceae;g__;s__			Desulfobacterales bacterium	0.846117	taxonomic classification defined by topology and ANI	36.7132	86.24	6.96	Medium	Unclassified	0	441	2052	441	0.939329	0.340411	0.0200072	1766374	21129	21129	4005.38	4005.38	4766	4766	11	38	0	1	0	0	39	SAMN27358126	JAMOQO000000000
4559-240_metabat2_scaf2bin.116	4559-240	d__Bacteria;p__Desulfobacterota;c__Thermodesulfobacteria;o__Thermodesulfobacteriales;f__Thermodesulfobacteriaceae;g__Thermodesulfobacterium;s__Thermodesulfobacterium hydrogeniphilum			Thermodesulfatator sp.	N/A	taxonomic classification defined by topology and ANI	343.61	99.17	0.21	High	Unclassified	0	44	1626	44	0.942031	0.302469	0.0133185	1612803	220714	220714	36654.6	36654.6	63043	63043	11	44	0	1	0	0	45	SAMN27358127	JAMOQP000000000
4559-240_metabat2_scaf2bin.117	4559-240	d__Archaea;p__Methanobacteriota;c__Thermococci;o__Thermococcales;f__Thermococcaceae;g__Thermococcus;s__			Thermococcus sp.	0.971318	taxonomic classification defined by topology and ANI	50.5198	88.12	9.98	Medium	Archaea;Euryarchaeota;Thermococci;Thermococcales;Thermococcaceae;Pyrococcus	0	104	1849	104	0.907903	0.519061	0.0130232	1597839	58956	58956	15363.8	15363.8	23974	23974	11	55	0	0	0	0	55	SAMN27358128	JAMOQQ000000000
4561-380_maxbin2_scaf2bin.002	4561-380	d__Archaea;p__Methanobacteriota;c__Methanococci;o__Methanococcales;f__Methanocaldococcaceae;g__Methanocaldococcus;s__			Methanocaldococcus sp.	0.902034	taxonomic classification defined by topology and ANI	253.732	77.03	2.14	Medium	No 16S rRNA in MAG	0	390	1476	390	0.913672	0.319423	0.044677	1246566	58677	58677	3196.32	3196.32	4024	4024	4	18	0	1	0	1	20	SAMN27358129	JAMOQR000000000
4561-380_maxbin2_scaf2bin.003	4561-380	d__Bacteria;p__Campylobacterota;c__Campylobacteria;o__Nautiliales;f__Nautiliaceae;g__Nautilia;s__			Nautiliaceae bacterium	0.926895	taxonomic novelty determined using RED	240.189	65.45	3.66	Medium	No 16S rRNA in MAG	0	78	1217	78	0.943829	0.315025	0.0655684	1121550	208873	208873	14378.8	14378.8	115037	115037	11	23	0	1	0	0	24	SAMN27358130	JAMOQS000000000
4561-380_maxbin2_scaf2bin.006_VB	4561-380	d__Bacteria;p__Campylobacterota;c__Campylobacteria;o__Nautiliales;f__Nautiliaceae;g__Nautilia;s__			Nautiliaceae bacterium	0.951256	taxonomic novelty determined using RED	158.51	65.34	1.63	Medium	No 16S rRNA in MAG	0	127	1122	127	0.931967	0.341247	0.0191087	951382	55731	55731	7491.2	7491.2	16640	16640	11	24	0	1	0	1	26	SAMN27358131	JAMOQT000000000
4561-380_maxbin2_scaf2bin.010	4561-380	d__Archaea;p__Methanobacteriota;c__Thermococci;o__Thermococcales;f__Thermococcaceae;g__Thermococcus;s__			Thermococcus sp.	0.973064	taxonomic classification defined by topology and ANI	137.085	98.27	3.18	High	Unclassified	0	134	2233	134	0.921047	0.540543	0.021416	1916042	161339	161339	14298.8	14298.8	41276	41276	11	45	0	0	0	1	46	SAMN27358132	JAMOQU000000000
4561-380_maxbin2_scaf2bin.014	4561-380	d__Bacteria;p__Campylobacterota;c__Campylobacteria;o__Campylobacterales;f__Sulfurimonadaceae;g__Sulfurimonas;s__			Helicobacteraceae bacterium	0.929353	taxonomic classification defined by topology and ANI	127.918	93.95	1.78	High	No 16S rRNA in MAG	0	273	1980	273	0.94272	0.302853	0.0184224	1748158	34767	34767	6403.51	6403.51	11708	11708	11	23	0	0	0	1	24	SAMN27358133	JAMOQV000000000
4561-380_maxbin2_scaf2bin.024_VB	4561-380	d__Bacteria;p__Campylobacterota;c__Campylobacteria;o__Campylobacterales;f__Sulfurimonadaceae;g__Sulfurimonas;s__			Helicobacteraceae bacterium	0.932988	taxonomic classification defined by topology and ANI	42.3782	72.52	8.2	Medium	No 16S rRNA in MAG	0	429	1966	429	0.933792	0.307677	0.0207453	1560522	22495	22495	3637.58	3637.58	4809	4809	11	28	0	0	0	2	30	SAMN27358134	JAMOQW000000000
4561-380_maxbin2_scaf2bin.025	4561-380	d__Bacteria;p__Aquificota;c__Desulfurobacteriia;o__Desulfurobacteriales;f__Desulfurobacteriaceae;g__Thermovibrio;s__			Desulfurobacteriaceae bacterium	0.943088	taxonomic classification defined by topology and ANI	41.3842	97.47	7.14	High	No 16S rRNA in MAG	0	198	1887	198	0.946222	0.491142	0.0207792	1679866	53336	53336	8484.17	8484.17	15829	15829	11	42	0	1	0	1	44	SAMN27358135	JAMOQX000000000
4561-380_maxbin2_scaf2bin.027_VB	4561-380	d__Archaea;p__Methanobacteriota;c__Thermococci;o__Thermococcales;f__Thermococcaceae;g__Thermococcus;s__Thermococcus gammatolerans			Thermococcus sp.	N/A	taxonomic classification defined by topology and ANI	34.5056	73	5.86	Medium	Unclassified	0	306	1819	306	0.914007	0.534555	0.0180478	1387920	17073	17073	4535.69	4535.69	6839	6839	11	40	0	0	1	0	41	SAMN27358136	JAMOQY000000000
4561-380_maxbin2_scaf2bin.061	4561-380	d__Bacteria;p__Patescibacteria;c__Gracilibacteria;o__Absconditabacterales;f__X112;g__;s__			Candidatus Gracilibacteria bacterium	0.744538	taxonomic classification defined by topology and ANI	326.772	73.98	3.45	Medium	Unclassified	0	240	1597	240	0.916213	0.275861	0.055686	1488459	86925	86925	6201.91	6201.91	14129	14129	4	44	0	1	3	0	48	SAMN27358137	JAMOQZ000000000
4561-380_maxbin2_scaf2bin.062	4561-380	d__Bacteria;p__Campylobacterota;c__Campylobacteria;o__Nautiliales;f__Nautiliaceae;g__;s__			Nautiliaceae bacterium	0.895704	taxonomic classification fully defined by topology	277.369	53.25	0	Medium	No 16S rRNA in MAG	0	69	936	69	0.942925	0.321511	0.0629807	828893	124808	124808	12012.9	12012.9	28660	28660	11	18	0	0	1	0	19	SAMN27358138	JAMORA000000000
4561-380_metabat1_scaf2bin.005	4561-380	d__Bacteria;p__Aquificota;c__Desulfurobacteriia;o__Desulfurobacteriales;f__Desulfurobacteriaceae;g__Thermovibrio;s__Thermovibrio guaymasensis			Desulfurobacteriaceae bacterium	N/A	taxonomic classification defined by topology and ANI	1244.08	96.41	4.88	High	No 16S rRNA in MAG	0	70	1657	70	0.956384	0.438141	0.0153704	1576699	283515	283515	22524.3	22524.3	131715	131715	11	39	0	1	0	1	41	SAMN27358139	JAMORB000000000
4561-380_metabat1_scaf2bin.006	4561-380	d__Bacteria;p__Aquificota;c__Desulfurobacteriia;o__Desulfurobacteriales;f__Desulfurobacteriaceae;g__;s__			Desulfurobacteriaceae bacterium	0.855806	taxonomic classification fully defined by topology	119.759	98.1	1.69	High	No 16S rRNA in MAG	0	63	1687	63	0.954283	0.458116	0.0202521	1570874	180835	180835	24934.5	24934.5	47339	47339	11	40	0	1	0	1	42	SAMN27358140	JAMORC000000000
4561-380_metabat1_scaf2bin.008	4561-380	d__Bacteria;p__Coprothermobacterota;c__Coprothermobacteria;o__Coprothermobacterales;f__JAADFF01;g__JAADFF01;s__			Bacteria bacterium	0.981756	taxonomic classification defined by topology and ANI	16.9359	94.48	0.49	High	No 16S rRNA in MAG	0	251	1693	251	0.94002	0.410599	0.0200705	1506412	48162	48162	6001.64	6001.64	7771	7771	11	33	0	0	0	1	34	SAMN27358141	JAMORD000000000
4561-380_metabat1_scaf2bin.010	4561-380	d__Bacteria;p__Aquificota;c__Aquificae;o__Aquificales;f__QOAS01;g__QOAS01;s__QOAS01 sp013153315			Aquificae bacterium	N/A	taxonomic classification defined by topology and ANI	1893.88	96.34	0.81	High	No 16S rRNA in MAG	0	158	1557	158	0.920113	0.41714	0.0248615	1448089	54348	54348	9165.12	9165.12	13548	13548	11	30	0	0	0	1	31	SAMN27358142	JAMORE000000000
4561-380_metabat1_scaf2bin.012_VB	4561-380	d__Bacteria;p__Campylobacterota;c__Campylobacteria;o__Nautiliales;f__Nautiliaceae;g__Caminibacter;s__			Nautiliaceae bacterium	0.930898	taxonomic classification defined by topology and ANI	66.5232	80.69	9.15	Medium	Unclassified	0	178	1416	178	0.949179	0.332159	0.0198606	1163400	31593	31593	6535.96	6535.96	9170	9170	11	36	0	0	0	0	36	SAMN27358143	JAMORF000000000
4561-380_metabat1_scaf2bin.038_VB	4561-380	d__Bacteria;p__Campylobacterota;c__Campylobacteria;o__Campylobacterales;f__Sulfurimonadaceae;g__Sulfurimonas;s__			Sulfurimonas sp.	0.960039	ANI	116.178	94.49	2.05	High	No 16S rRNA in MAG	0	131	1762	131	0.951898	0.380618	0.0170307	1605009	53766	53766	12252	12252	19688	19688	11	25	0	0	0	1	26	SAMN27358144	JAMORG000000000
4561-380_metabat1_scaf2bin.041	4561-380	d__Bacteria;p__Campylobacterota;c__Campylobacteria;o__Nautiliales;f__JAADDX01;g__JAADDX01;s__			Campylobacterales bacterium	0.869203	taxonomic classification defined by topology and ANI	100.099	64.84	4.5	Medium	No 16S rRNA in MAG	0	656	2781	656	0.868003	0.263199	0.0274249	2183159	19920	19920	3327.99	3327.99	3783	3783	11	27	0	0	0	7	34	SAMN27358145	JAMORH000000000
4561-380_metabat1_scaf2bin.043_VB	4561-380	d__Bacteria;p__Campylobacterota;c__Campylobacteria;o__Campylobacterales;f__Sulfurimonadaceae;g__Sulfurimonas;s__			Sulfurimonas sp.	0.956149	ANI	21.168	54.65	9.57	Medium	Bacteria;Campylobacterota;Campylobacteria;Campylobacterales;Sulfurimonadaceae;Sulfurimonas	0	234	1583	234	0.946941	0.353686	0.0174973	1397410	26111	26111	5971.84	5971.84	8596	8596	11	15	0	0	1	0	16	SAMN27358146	JAMORI000000000
4561-380_metabat2_scaf2bin.005	4561-380	d__Bacteria;p__Campylobacterota;c__Campylobacteria;o__Nautiliales;f__Nautiliaceae;g__Caminibacter;s__			Nautiliaceae bacterium	0.934352	taxonomic classification defined by topology and ANI	32.4476	97.97	2.85	High	No 16S rRNA in MAG	0	134	1608	134	0.95883	0.294699	0.0153556	1409715	55108	55108	10520.3	10520.3	15118	15118	11	33	0	0	0	0	33	SAMN27358147	JAMORJ000000000
4561-380_metabat2_scaf2bin.006	4561-380	d__Bacteria;p__Campylobacterota;c__Campylobacteria;o__Campylobacterales;f__Sulfurimonadaceae;g__Sulfurimonas;s__			Sulfurimonas sp.	0.956325	ANI	115.071	59.22	0.2	Medium	No 16S rRNA in MAG	0	47	1211	47	0.952793	0.352925	0.00961911	1142714	111016	111016	24313.1	24313.1	36188	36188	11	23	0	0	0	1	24	SAMN27358148	JAMORK000000000
4561-380_metabat2_scaf2bin.024	4561-380	d__Bacteria;p__Aquificota;c__Desulfurobacteriia;o__Desulfurobacteriales;f__;g__;s__			Aquificae bacterium	0.559508	taxonomic novelty determined using RED	850.344	84.15	0.41	Medium	No 16S rRNA in MAG	0	90	1237	90	0.940555	0.277505	0.0167866	1185988	51885	51885	13177.6	13177.6	20865	20865	11	32	0	0	0	0	32	SAMN27358149	JAMORL000000000
4561-380_metabat2_scaf2bin.025	4561-380	d__Bacteria;p__Campylobacterota;c__Campylobacteria;o__Campylobacterales;f__Sulfurimonadaceae;g__Sulfurimonas;s__			Sulfurimonas sp.	0.986336	taxonomic classification defined by topology and ANI	13.9237	73.13	3.69	Medium	No 16S rRNA in MAG	0	247	1779	247	0.942177	0.350069	0.0175292	1527622	28175	28175	6184.7	6184.7	7399	7399	11	29	0	0	0	1	30	SAMN27358150	JAMORM000000000
4561-380_metabat2_scaf2bin.027	4561-380	d__Bacteria;p__;c__;o__;f__;g__;s__	original GTDB assignment is: d__Bacteria;p__WOR-3;c__SDB-A;o__;f__;g__;s__		Bacteria bacterium	0.415896	taxonomic classification defined by topology and ANI	8.6102	85.16	0.47	Medium	No 16S rRNA in MAG	0	355	1779	355	0.944905	0.265468	0.0233873	1573478	27783	27783	4432.33	4432.33	5404	5404	11	31	0	0	0	0	31	SAMN27358151	JAMORN000000000
4561-380_metabat2_scaf2bin.045	4561-380	d__Bacteria;p__Campylobacterota;c__Campylobacteria;o__Campylobacterales;f__Sulfurimonadaceae;g__Sulfurimonas;s__			Sulfurimonas sp.	0.968575	ANI	18.9249	90.78	3.07	High	No 16S rRNA in MAG	0	86	2145	86	0.9478	0.345519	0.0108763	2098125	121168	121168	24396.8	24396.8	37509	37509	11	27	0	0	0	1	28	SAMN27358152	JAMORO000000000
4561-384_maxbin2_scaf2bin.028	4561-384	d__Bacteria;p__Aquificota;c__Desulfurobacteriia;o__Desulfurobacteriales;f__;g__;s__			Aquificae bacterium	0.559762	taxonomic novelty determined using RED	160.899	86.99	3.25	Medium	Unclassified	0	140	1342	140	0.933453	0.277922	0.0204215	1262348	68921	68921	9016.77	9016.77	19643	19643	11	39	0	0	0	0	39	SAMN27358153	JAMORP000000000
4561-384_maxbin2_scaf2bin.031	4561-384	d__Bacteria;p__Campylobacterota;c__Campylobacteria;o__Campylobacterales;f__Sulfurimonadaceae;g__Sulfurimonas;s__			Helicobacteraceae bacterium	0.935882	taxonomic classification defined by topology and ANI	999.526	49.73	5.92	Medium	Bacteria;Campylobacterota;Campylobacteria;Campylobacterales;Sulfurimonadaceae;Sulfurimonas	0	245	1253	245	0.932096	0.308383	0.0295237	1072793	32713	32713	4378.75	4378.75	5926	5926	11	13	0	0	0	0	13	SAMN27358154	JAMORQ000000000
4561-384_maxbin2_scaf2bin.035	4561-384	d__Bacteria;p__Aquificota;c__Desulfurobacteriia;o__Desulfurobacteriales;f__Desulfurobacteriaceae;g__Thermovibrio;s__Thermovibrio guaymasensis			Desulfurobacteriaceae bacterium	N/A	taxonomic classification defined by topology and ANI	124.73	98.95	1.11	High	No 16S rRNA in MAG	0	122	1746	122	0.948783	0.436934	0.0228803	1611705	125792	125792	13210.7	13210.7	49917	49917	11	40	0	1	0	1	42	SAMN27358155	JAMORR000000000
4561-384_maxbin2_scaf2bin.037	4561-384	d__Bacteria;p__Campylobacterota;c__Campylobacteria;o__Campylobacterales;f__Sulfurovaceae;g__FS08-3;s__			Campylobacteraceae bacterium	0.922081	taxonomic classification defined by topology and ANI	101.669	60.86	5.74	Medium	No 16S rRNA in MAG	0	292	1732	292	0.905853	0.290952	0.0169251	1555530	54924	54924	5327.16	5327.16	10983	10983	11	39	0	0	0	0	39	SAMN27358156	JAMORS000000000
4561-384_maxbin2_scaf2bin.042_VB	4561-384	d__Bacteria;p__Campylobacterota;c__Campylobacteria;o__Campylobacterales;f__Sulfurimonadaceae;g__Sulfurimonas;s__			Sulfurimonas sp.	0.938297	taxonomic classification defined by topology and ANI	801.162	53.09	7.54	Medium	No 16S rRNA in MAG	0	185	1073	185	0.949086	0.30384	0.0214057	914574	21592	21592	4943.64	4943.64	7806	7806	11	17	0	0	0	2	19	SAMN27358157	JAMORT000000000
4561-384_maxbin2_scaf2bin.050_VB	4561-384	d__Bacteria;p__Campylobacterota;c__Campylobacteria;o__Nautiliales;f__Nautiliaceae;g__Caminibacter;s__			Nautiliaceae bacterium	0.931668	taxonomic classification defined by topology and ANI	53.8853	74.14	4.31	Medium	No 16S rRNA in MAG	0	117	1324	117	0.960509	0.319424	0.0164053	1128218	44163	44163	9642.89	9642.89	13879	13879	11	32	0	0	0	0	32	SAMN27358158	JAMORU000000000
4561-384_maxbin2_scaf2bin.052	4561-384	d__Bacteria;p__Aquificota;c__Desulfurobacteriia;o__Desulfurobacteriales;f__Desulfurobacteriaceae;g__Thermovibrio;s__			Desulfurobacteriaceae bacterium	0.940031	taxonomic classification defined by topology and ANI	46.4034	97.47	8.58	High	No 16S rRNA in MAG	0	249	2082	249	0.944535	0.486556	0.0323206	1840256	53061	53061	7390.59	7390.59	14124	14124	11	44	0	2	0	1	47	SAMN27358159	JAMORV000000000
4561-384_maxbin2_scaf2bin.103_VB	4561-384	d__Bacteria;p__Campylobacterota;c__Campylobacteria;o__Campylobacterales;f__Arcobacteraceae;g__;s__			Campylobacterales bacterium	0.833045	taxonomic classification defined by topology and ANI	15.21	73.07	5.28	Medium	No 16S rRNA in MAG	0	55	1387	55	0.950147	0.278307	0.0088169	1359506	119415	119415	24718.3	24718.3	33017	33017	11	18	0	0	0	1	19	SAMN27358160	JAMORW000000000
4561-384_maxbin2_scaf2bin.109	4561-384	d__Bacteria;p__Thermosulfidibacterota;c__Thermosulfidibacteria;o__Thermosulfidibacterales;f__Thermosulfidibacteraceae;g__Thermosulfidibacter;s__			Bacteria bacterium	0.89019	taxonomic classification defined by topology and ANI	10.3587	61.04	4.27	Medium	Bacteria;Thermosulfidibacterota;Thermosulfidibacteria;Thermosulfidibacterales;Thermosulfidibacteraceae;Thermosulfidibacter	0	563	1400	563	0.945269	0.523439	0.0214021	946788	6129	6129	1681.68	1681.68	1652	1652	11	30	0	0	0	2	32	SAMN27358161	JAMORX000000000
4561-384_metabat1_scaf2bin.004	4561-384	d__Bacteria;p__Campylobacterota;c__Campylobacteria;o__Campylobacterales;f__Sulfurovaceae;g__Sulfurovum;s__			Sulfurovum sp.	0.960299	ANI	34.9926	99.59	1.37	High	No 16S rRNA in MAG	0	34	2122	34	0.92201	0.445672	0.0180961	2028695	208266	208266	59667.5	59667.5	84051	84051	11	39	0	0	0	1	40	SAMN27358162	JAMORY000000000
4561-384_metabat1_scaf2bin.005_VB	4561-384	d__Bacteria;p__Campylobacterota;c__Campylobacteria;o__Campylobacterales;f__Sulfurimonadaceae;g__Sulfurimonas;s__			Sulfurimonas sp.	0.91615	ANI	9.94282	87.53	3.89	Medium	No 16S rRNA in MAG	0	203	1727	203	0.952815	0.367512	0.0175681	1521735	38726	38726	7496.23	7496.23	10155	10155	11	25	0	0	0	0	25	SAMN27358163	JAMORZ000000000
4561-384_metabat1_scaf2bin.006	4561-384	d__Bacteria;p__Campylobacterota;c__Campylobacteria;o__Campylobacterales;f__Sulfurovaceae;g__Nitratifractor;s__			Campylobacteraceae bacterium	0.887018	taxonomic classification defined by topology and ANI	7.85454	88.52	2.09	Medium	No 16S rRNA in MAG	0	347	2011	347	0.931375	0.335991	0.0173454	1739057	37948	37948	5011.69	5011.69	6159	6159	11	34	0	0	0	2	36	SAMN27358164	JAMOSA000000000
4561-384_metabat1_scaf2bin.007	4561-384	d__Bacteria;p__Campylobacterota;c__Campylobacteria;o__Campylobacterales;f__Sulfurovaceae;g__Sulfurovum;s__			Sulfurovum sp.	0.936758	ANI	63.8564	99.37	1.02	High	No 16S rRNA in MAG	0	38	1701	38	0.94391	0.469959	0.0183361	1731404	174460	174460	45563.3	45563.3	68056	68056	11	39	0	0	0	0	39	SAMN27358165	JAMOSB000000000
4561-384_metabat1_scaf2bin.008	4561-384	d__Archaea;p__Methanobacteriota;c__Thermococci;o__Thermococcales;f__Thermococcaceae;g__Thermococcus;s__			Thermococcus sp.	0.973841	taxonomic classification defined by topology and ANI	11.2822	94.14	4.03	High	No 16S rRNA in MAG	0	278	2140	278	0.921585	0.540552	0.0203531	1702712	32698	32698	6124.86	6124.86	7862	7862	11	42	0	0	0	1	43	SAMN27358166	JAMOSC000000000
4561-384_metabat1_scaf2bin.009	4561-384	d__Bacteria;p__Aquificota;c__Desulfurobacteriia;o__Desulfurobacteriales;f__Desulfurobacteriaceae;g__;s__			Desulfurobacteriaceae bacterium	0.855541	taxonomic classification fully defined by topology	27.0324	96.1	3.59	High	Bacteria;Aquificota;Desulfurobacteriia;Desulfurobacteriales;Desulfurobacteriaceae	0	218	1995	218	0.95278	0.455709	0.0289216	1698099	37872	37872	7789.44	7789.44	11798	11798	11	41	0	1	0	1	43	SAMN27358167	JAMOSD000000000
4561-384_metabat1_scaf2bin.010	4561-384	d__Bacteria;p__Campylobacterota;c__Campylobacteria;o__Campylobacterales;f__Sulfurimonadaceae;g__Sulfurimonas;s__			Sulfurimonas sp.	0.978852	taxonomic classification defined by topology and ANI	282.621	90.64	1.23	High	No 16S rRNA in MAG	0	215	1690	215	0.951396	0.351171	0.0215467	1576825	38902	38902	7334.07	7334.07	10932	10932	11	31	0	0	0	1	32	SAMN27358168	JAMOSE000000000
4561-384_metabat1_scaf2bin.014	4561-384	d__Bacteria;p__Campylobacterota;c__Campylobacteria;o__Nautiliales;f__Nautiliaceae;g__Caminibacter;s__			Nautiliaceae bacterium	0.93045	taxonomic classification defined by topology and ANI	99.6595	86.54	7.93	Medium	No 16S rRNA in MAG	0	280	1780	280	0.950212	0.323728	0.0264025	1430412	37496	37496	5108.61	5108.61	6987	6987	11	37	0	0	0	0	37	SAMN27358169	JAMOSF000000000
4561-384_metabat1_scaf2bin.015	4561-384	d__Bacteria;p__Campylobacterota;c__Campylobacteria;o__Campylobacterales;f__Sulfurimonadaceae;g__Sulfurimonas;s__			Helicobacteraceae bacterium	0.937338	taxonomic classification defined by topology and ANI	41.3563	82.93	1.02	Medium	No 16S rRNA in MAG	0	39	1510	39	0.956349	0.323851	0.00842605	1422909	185662	185662	36484.8	36484.8	56515	56515	11	39	0	0	0	1	40	SAMN27358170	JAMOSG000000000
4561-384_metabat1_scaf2bin.016	4561-384	d__Archaea;p__Methanobacteriota;c__Methanococci;o__Methanococcales;f__Methanocaldococcaceae;g__Methanocaldococcus;s__			Methanocaldococcus sp.	0.897111	taxonomic classification defined by topology and ANI	34.1759	85.06	7.5	Medium	No 16S rRNA in MAG	0	413	1792	413	0.874451	0.315444	0.0190448	1399998	13311	13311	3389.83	3389.83	4011	4011	11	36	0	1	0	2	39	SAMN27358171	JAMOSH000000000
4561-384_metabat1_scaf2bin.018	4561-384	d__Bacteria;p__Aquificota;c__Aquificae;o__Aquificales;f__QOAS01;g__QOAS01;s__QOAS01 sp013153315			Aquificae bacterium	N/A	taxonomic classification defined by topology and ANI	401.837	95.33	0.81	High	No 16S rRNA in MAG	0	151	1428	151	0.927245	0.416487	0.0222757	1341606	34327	34327	8884.81	8884.81	12821	12821	11	30	0	0	0	1	31	SAMN27358172	JAMOSI000000000
4561-384_metabat1_scaf2bin.020	4561-384	d__Bacteria;p__Campylobacterota;c__Campylobacteria;o__Campylobacterales;f__Sulfurimonadaceae;g__Sulfurimonas;s__			Sulfurimonas sp.	0.915084	ANI	144.544	56.76	0.61	Medium	No 16S rRNA in MAG	0	51	1253	51	0.952264	0.34668	0.0149946	1212056	109592	109592	23765.8	23765.8	49599	49599	11	26	0	0	0	1	27	SAMN27358173	JAMOSJ000000000
4561-384_metabat1_scaf2bin.023	4561-384	d__Bacteria;p__Campylobacterota;c__Campylobacteria;o__Nautiliales;f__Nautiliaceae;g__Caminibacter;s__			Nautiliaceae bacterium	0.930036	taxonomic classification defined by topology and ANI	120.055	95.53	0.95	High	No 16S rRNA in MAG	0	76	1289	76	0.953507	0.317973	0.012713	1166763	63002	63002	15352.1	15352.1	30276	30276	11	25	0	0	0	0	25	SAMN27358174	JAMOSK000000000
4561-384_metabat2_scaf2bin.024	4561-384	d__Bacteria;p__Campylobacterota;c__Campylobacteria;o__Campylobacterales;f__Sulfurovaceae;g__SZUA-451;s__			Campylobacteraceae bacterium	0.93231	taxonomic classification defined by topology and ANI	9.66085	88.16	2.25	Medium	No 16S rRNA in MAG	0	216	1847	216	0.941647	0.287178	0.0161773	1703487	70961	70961	7886.51	7886.51	10316	10316	11	21	0	0	0	0	21	SAMN27358175	JAMOSL000000000
4561-384_metabat2_scaf2bin.041	4561-384	d__Bacteria;p__Campylobacterota;c__Campylobacteria;o__Nautiliales;f__Nautiliaceae;g__Caminibacter;s__			Nautiliaceae bacterium	0.93138	taxonomic classification defined by topology and ANI	17.3706	84.52	1.63	Medium	No 16S rRNA in MAG	0	174	1501	174	0.954179	0.306706	0.0185832	1231018	29284	29284	7074.82	7074.82	10357	10357	11	15	0	0	0	0	15	SAMN27358176	JAMOSM000000000
4561-384_metabat2_scaf2bin.042	4561-384	d__Bacteria;p__Campylobacterota;c__Campylobacteria;o__Campylobacterales;f__Sulfurimonadaceae;g__Sulfurimonas;s__			Sulfurimonas sp.	0.937469	ANI	23.427	76.49	0	Medium	No 16S rRNA in MAG	0	119	1665	119	0.95031	0.354876	0.0119144	1544830	61993	61993	12981.8	12981.8	17189	17189	11	34	0	0	0	1	35	SAMN27358177	JAMOSN000000000
4561-384_metabat2_scaf2bin.058	4561-384	d__Bacteria;p__Planctomycetota;c__SZUA-567;o__;f__;g__;s__			Planctomycetes bacterium	0.442771	taxonomic novelty determined using RED	20.5035	95.64	1.08	High	Unclassified	0	71	1966	71	0.94332	0.339511	0.0137409	2130164	102785	102785	30002.3	30002.3	42618	42618	11	33	0	0	0	1	34	SAMN27358178	JAMOSO000000000
4561-384_metabat2_scaf2bin.059_VB	4561-384	d__Bacteria;p__Campylobacterota;c__Campylobacteria;o__Nautiliales;f__Nautiliaceae;g__Nautilia;s__			Nautiliaceae bacterium	0.95005	taxonomic novelty determined using RED	29.6412	92.28	10.16	High	No 16S rRNA in MAG	0	67	1713	67	0.93834	0.339154	0.0163247	1559597	105776	105776	23277.6	23277.6	39284	39284	11	27	0	1	0	0	28	SAMN27358179	JAMOSP000000000
4561-384_metabat2_scaf2bin.062_VB	4561-384	d__Bacteria;p__Campylobacterota;c__Campylobacteria;o__Campylobacterales;f__Sulfurimonadaceae;g__Sulfurimonas;s__			Sulfurimonas sp.	0.98172	taxonomic classification defined by topology and ANI	23.5229	86	9.31	Medium	No 16S rRNA in MAG	0	73	1575	73	0.949171	0.35991	0.0109861	1459589	78170	78170	19994.4	19994.4	28953	28953	11	23	0	0	1	1	25	SAMN27358180	JAMOSQ000000000
4571-419_maxbin2_scaf2bin.007_VB	4571-419	d__Bacteria;p__Campylobacterota;c__Campylobacteria;o__Nautiliales;f__Nautiliaceae;g__Caminibacter;s__			Nautiliaceae bacterium	0.930865	taxonomic classification defined by topology and ANI	180.482	72.76	1.63	Medium	No 16S rRNA in MAG	0	153	1200	153	0.958978	0.327738	0.0202325	973760	49650	49650	6364.44	6364.44	10420	10420	11	31	0	0	0	0	31	SAMN27358181	JAMOSR000000000
4571-419_maxbin2_scaf2bin.009_VB	4571-419	d__Bacteria;p__Campylobacterota;c__Campylobacteria;o__Nautiliales;f__Nautiliaceae;g__Nautilia;s__			Nautiliaceae bacterium	0.95484	taxonomic novelty determined using RED	142.737	70.84	6.91	Medium	No 16S rRNA in MAG	0	215	1374	215	0.936267	0.343704	0.0194336	1109998	29918	29918	5162.78	5162.78	7815	7815	11	17	0	0	0	0	17	SAMN27358182	JAMOSS000000000
4571-419_maxbin2_scaf2bin.011	4571-419	d__Bacteria;p__Aquificota;c__Desulfurobacteriia;o__Desulfurobacteriales;f__Desulfurobacteriaceae;g__;s__			Desulfurobacteriaceae bacterium	0.855907	taxonomic classification fully defined by topology	102.208	98.38	8.46	High	No 16S rRNA in MAG	0	410	2534	410	0.935921	0.456424	0.0296264	2104302	61700	61700	5132.44	5132.44	11621	11621	11	53	0	2	0	2	57	SAMN27358183	JAMOST000000000
4571-419_maxbin2_scaf2bin.020	4571-419	d__Bacteria;p__Campylobacterota;c__Campylobacteria;o__Campylobacterales;f__Sulfurovaceae;g__FS08-3;s__			Campylobacteraceae bacterium	0.92152	taxonomic classification defined by topology and ANI	30.2493	91.17	8.09	High	No 16S rRNA in MAG	0	651	5418	651	0.882055	0.295521	0.0423072	5012124	256728	256728	7699.12	7699.12	33328	33328	4	80	0	0	0	2	82	SAMN27358184	JAMOSU000000000
4571-419_maxbin2_scaf2bin.025	4571-419	d__Archaea;p__Methanobacteriota;c__Thermococci;o__Thermococcales;f__Thermococcaceae;g__Thermococcus;s__			Thermococcus sp.	0.969165	taxonomic classification defined by topology and ANI	20.5557	53.48	3.56	Medium	Unclassified	0	455	2126	455	0.90921	0.517525	0.0240709	1605972	23809	23809	3529.61	3529.61	4938	4938	11	43	0	0	0	4	47	SAMN27358185	JAMOSV000000000
4571-419_maxbin2_scaf2bin.027	4571-419	d__Archaea;p__Thermoproteota;c__Thermoproteia;o__Sulfolobales;f__Pyrodictiaceae;g__QNYQ01;s__			Pyrodictiaceae archaeon	0.870222	taxonomic classification defined by topology and ANI	12.2721	69.3	2.43	Medium	Archaea;Crenarchaeota;Thermoprotei;Desulfurococcales;Pyrodictiaceae;Pyrodictium	0	135	1506	135	0.86406	0.608345	0.0358031	1381656	69755	69755	10234.5	10234.5	18132	18132	11	43	0	0	1	0	44	SAMN27358186	JAMOSW000000000
4571-419_maxbin2_scaf2bin.029	4571-419	d__Bacteria;p__Thermosulfidibacterota;c__Thermosulfidibacteria;o__Thermosulfidibacterales;f__Thermosulfidibacteraceae;g__Thermosulfidibacter;s__			Bacteria bacterium	0.870513	taxonomic classification defined by topology and ANI	18.2159	62.82	2.81	Medium	Unclassified	0	586	1518	586	0.967519	0.523287	0.0210729	991217	7134	7134	1691.5	1691.5	1723	1723	11	22	0	0	0	0	22	SAMN27358187	JAMOSX000000000
4571-419_maxbin2_scaf2bin.071	4571-419	d__Bacteria;p__Actinobacteriota;c__Actinomycetia;o__Propionibacteriales;f__Nocardioidaceae;g__Nocardioides;s__			Nocardioides sp.	0.977736	taxonomic classification defined by topology and ANI	6.68534	79.75	1.8	Medium	No 16S rRNA in MAG	0	1748	5269	1748	0.919941	0.726762	0.0229596	3992631	10627	10627	2284.11	2284.11	2559	2559	11	35	0	1	0	4	40	SAMN27358188	JAMOSY000000000
4571-419_maxbin2_scaf2bin.073	4571-419	d__Bacteria;p__Campylobacterota;c__Campylobacteria;o__Nautiliales;f__Nautiliaceae;g__Caminibacter;s__			Nautiliaceae bacterium	0.931223	taxonomic classification defined by topology and ANI	710.376	95.73	0.41	High	Unclassified	0	113	1685	113	0.920311	0.315385	0.0352972	1482913	80653	80653	13123.1	13123.1	28226	28226	11	33	0	0	0	0	33	SAMN27358189	JAMOSZ000000000
4571-419_metabat1_scaf2bin.002	4571-419	d__Bacteria;p__Campylobacterota;c__Campylobacteria;o__Campylobacterales;f__Sulfurovaceae;g__Sulfurovum;s__			Sulfurovum sp.	0.95478	ANI	25.0288	94.26	0.82	High	No 16S rRNA in MAG	0	59	2046	59	0.93015	0.339131	0.0159942	2006766	144221	144221	34013	34013	80334	80334	11	39	0	0	0	0	39	SAMN27358190	JAMOTA000000000
4571-419_metabat1_scaf2bin.003_VB	4571-419	d__Archaea;p__Methanobacteriota;c__Thermococci;o__Thermococcales;f__Thermococcaceae;g__Thermococcus;s__Thermococcus gammatolerans			Thermococcus sp.	N/A	taxonomic classification defined by topology and ANI	82.1359	59.75	2.08	Medium	No 16S rRNA in MAG	0	197	1292	197	0.925569	0.536387	0.0170307	988779	25520	25520	5019.18	5019.18	5986	5986	11	32	0	0	0	0	32	SAMN27358191	JAMOTB000000000
4571-419_metabat1_scaf2bin.008	4571-419	d__Archaea;p__Nanoarchaeota;c__Nanoarchaeia;o__Nanoarchaeales;f__;g__;s__			Nanoarchaeota archaeon	0.605968	taxonomic novelty determined using RED	120.766	54.83	0.47	Medium	Unclassified	0	121	645	121	0.938636	0.306224	0.0158451	455705	14140	14140	3766.16	3766.16	4340	4340	11	29	0	0	0	0	29	SAMN27358192	JAMOTC000000000
4571-419_metabat1_scaf2bin.009	4571-419	d__Bacteria;p__Aquificota;c__Desulfurobacteriia;o__Desulfurobacteriales;f__Desulfurobacteriaceae;g__Thermovibrio;s__			Desulfurobacteriaceae bacterium	0.943532	taxonomic classification defined by topology and ANI	162.193	98.52	2.76	High	No 16S rRNA in MAG	0	34	1675	34	0.949362	0.490814	0.0161276	1595312	349515	349515	46920.9	46920.9	128902	128902	11	38	0	0	0	1	39	SAMN27358193	JAMOTD000000000
4571-419_metabat1_scaf2bin.010	4571-419	d__Bacteria;p__Coprothermobacterota;c__Coprothermobacteria;o__Coprothermobacterales;f__JAADFF01;g__JAADFF01;s__			Bacteria bacterium	0.979625	taxonomic classification defined by topology and ANI	94.8209	96.43	2.44	High	No 16S rRNA in MAG	0	159	1694	159	0.939594	0.411204	0.0189168	1591377	77836	77836	10008.7	10008.7	17315	17315	11	48	0	0	0	1	49	SAMN27358194	JAMOTE000000000
4571-419_metabat1_scaf2bin.013	4571-419	d__Bacteria;p__Aquificota;c__Aquificae;o__Aquificales;f__QOAS01;g__QOAS01;s__QOAS01 sp013153315			Aquificae bacterium	N/A	taxonomic classification defined by topology and ANI	1073.52	97.15	0.41	High	No 16S rRNA in MAG	0	39	1558	39	0.908879	0.413939	0.00989352	1516698	250035	250035	38889.7	38889.7	130152	130152	11	37	0	0	0	1	38	SAMN27358195	JAMOTF000000000
4571-419_metabat1_scaf2bin.019	4571-419	d__Bacteria;p__Desulfobacterota;c__Thermodesulfobacteria;o__Thermodesulfobacteriales;f__Thermodesulfobacteriaceae;g__;s__			Thermodesulfatator sp.	0.835328	taxonomic classification fully defined by topology	9.35497	86.21	2.12	Medium	No 16S rRNA in MAG	0	325	1641	325	0.94704	0.383205	0.0260012	1369367	16825	16825	4213.44	4213.44	4830	4830	11	36	0	0	0	0	36	SAMN27358196	JAMOTG000000000
4571-419_metabat1_scaf2bin.020	4571-419	d__Archaea;p__Methanobacteriota;c__Thermococci;o__Thermococcales;f__Thermococcaceae;g__Thermococcus;s__			Thermococcus sp.	0.98797	taxonomic classification defined by topology and ANI	174.337	58.66	6.77	Medium	Unclassified	0	289	1476	289	0.931131	0.55124	0.0135915	1120830	17284	17284	3878.3	3878.3	4158	4158	11	29	0	0	0	0	29	SAMN27358197	JAMOTH000000000
4571-419_metabat1_scaf2bin.021	4571-419	d__Bacteria;p__Campylobacterota;c__Campylobacteria;o__Nautiliales;f__Nautiliaceae;g__Caminibacter;s__			Nautiliaceae bacterium	0.933343	taxonomic classification defined by topology and ANI	88.5835	87.6	4.27	Medium	No 16S rRNA in MAG	0	168	1592	168	0.952351	0.308884	0.0220851	1318337	40921	40921	7847.24	7847.24	15307	15307	11	31	0	1	0	0	32	SAMN27358198	JAMOTI000000000
4571-419_metabat1_scaf2bin.027	4571-419	d__Bacteria;p__Campylobacterota;c__Desulfurellia;o__Desulfurellales;f__Hippeaceae;g__Hippea;s__			Hippea sp.	0.9687	taxonomic classification defined by topology and ANI	52.0962	74.28	2.62	Medium	No 16S rRNA in MAG	0	352	1372	352	0.95954	0.36787	0.0204017	1072615	15081	15081	3047.2	3047.2	3167	3167	11	26	0	0	0	0	26	SAMN27358199	JAMOTJ000000000
4571-419_metabat1_scaf2bin.060	4571-419	d__Bacteria;p__Campylobacterota;c__Campylobacteria;o__Campylobacterales;f__Sulfurovaceae;g__Sulfurovum;s__			Sulfurovum sp.	0.980059	taxonomic classification defined by topology and ANI	73.8092	97.81	0.61	High	No 16S rRNA in MAG	0	77	2338	77	0.924569	0.350947	0.0141529	2303416	129064	129064	29914.5	29914.5	52241	52241	11	37	0	0	0	1	38	SAMN27358200	JAMOTK000000000
4571-419_metabat2_scaf2bin.004	4571-419	d__Bacteria;p__Campylobacterota;c__Campylobacteria;o__Nautiliales;f__Nautiliaceae;g__Caminibacter;s__			Nautiliaceae bacterium	0.933308	taxonomic classification defined by topology and ANI	333.675	94.72	2.03	High	No 16S rRNA in MAG	0	111	1747	111	0.950073	0.318993	0.023895	1553749	80765	80765	13997.7	13997.7	29553	29553	11	39	0	1	0	0	40	SAMN27358201	JAMOTL000000000
4571-419_metabat2_scaf2bin.007	4571-419	d__Bacteria;p__Aquificota;c__Desulfurobacteriia;o__Desulfurobacteriales;f__;g__;s__			Aquificae bacterium	0.559857	taxonomic novelty determined using RED	335.251	89.02	0.41	Medium	No 16S rRNA in MAG	0	81	1422	81	0.936059	0.276709	0.0192287	1391994	107676	107676	17185.1	17185.1	44184	44184	11	33	0	0	0	0	33	SAMN27358202	JAMOTM000000000
4571-419_metabat2_scaf2bin.021	4571-419	d__Bacteria;p__;c__;o__;f__;g__;s__	original GTDB assignment is: d__Bacteria;p__UBP7;c__UBA6624;o__;f__;g__;s__		Bacteria bacterium	0.411204	taxonomic novelty determined using RED	12.0477	85.59	1.85	Medium	Unclassified	0	81	1515	81	0.938286	0.38275	0.0124654	1647580	64545	64545	20340.5	20340.5	28121	28121	11	45	0	0	0	0	45	SAMN27358203	JAMOTN000000000
4571-419_metabat2_scaf2bin.026	4571-419	d__Bacteria;p__Aquificota;c__Desulfurobacteriia;o__Desulfurobacteriales;f__Desulfurobacteriaceae;g__Thermovibrio;s__Thermovibrio guaymasensis			Desulfurobacteriaceae bacterium	N/A	taxonomic classification defined by topology and ANI	1090.79	76.79	0.46	Medium	No 16S rRNA in MAG	0	147	1223	147	0.966168	0.444032	0.0149891	1070831	26959	26959	7284.56	7284.56	9633	9633	11	26	0	1	0	0	27	SAMN27358204	JAMOTO000000000
4571-419_metabat2_scaf2bin.028	4571-419	d__Bacteria;p__Campylobacterota;c__Campylobacteria;o__Nautiliales;f__Nautiliaceae;g__Caminibacter;s__			Nautiliaceae bacterium	0.935114	taxonomic classification defined by topology and ANI	31.964	98.17	4.61	High	No 16S rRNA in MAG	0	170	2085	170	0.945493	0.297181	0.0222271	1761873	62788	62788	10364	10364	18955	18955	11	35	0	2	0	0	37	SAMN27358205	JAMOTP000000000
4571-419_metabat2_scaf2bin.033	4571-419	d__Archaea;p__Methanobacteriota;c__Methanococci;o__Methanococcales;f__Methanocaldococcaceae;g__Methanocaldococcus;s__			Methanocaldococcus sp.	0.898098	taxonomic classification defined by topology and ANI	260.43	91.44	1.67	High	No 16S rRNA in MAG	0	168	1605	168	0.893363	0.313267	0.0153509	1380945	58271	58271	8219.91	8219.91	16054	16054	11	20	0	2	0	0	22	SAMN27358206	JAMOTQ000000000
4571-419_metabat2_scaf2bin.036	4571-419	d__Archaea;p__Asgardarchaeota;c__Heimdallarchaeia;o__;f__;g__;s__	original GTDB assignment is: d__Archaea;p__Thermoproteota;c__Korarchaeia;o__;f__;g__;s__		Candidatus Heimdallarchaeota archaeon	0.36892	taxonomic novelty determined using RED	12.7414	78.52	1.79	Medium	No 16S rRNA in MAG	0	102	980	102	0.953759	0.503099	0.0118351	912693	35040	35040	8947.97	8947.97	13218	13218	11	38	0	0	0	0	38	SAMN27358207	JAMOTR000000000
4571-419_metabat2_scaf2bin.042	4571-419	d__Archaea;p__Iainarchaeota;c__Iainarchaeia;o__JAADDC01;f__JAADDC01;g__JAADDH01;s__			Candidatus Micrarchaeota archaeon	0.846105	taxonomic classification defined by topology and ANI	10.8507	64.81	8.41	Medium	No 16S rRNA in MAG	0	62	604	62	0.939429	0.536406	0.011488	464857	21919	21919	7497.69	7497.69	8985	8985	11	28	0	0	0	0	28	SAMN27358208	JAMOTS000000000
4571-419_metabat2_scaf2bin.043	4571-419	d__Bacteria;p__Campylobacterota;c__Campylobacteria;o__Campylobacterales;f__Sulfurovaceae;g__FS08-3;s__			Campylobacteraceae bacterium	0.925364	taxonomic classification defined by topology and ANI	8.07563	58.22	0.61	Medium	No 16S rRNA in MAG	0	345	1559	345	0.93236	0.296256	0.0210663	1233632	18068	18068	3575.74	3575.74	4109	4109	11	8	0	0	0	0	8	SAMN27358209	JAMOTT000000000
4571-419_metabat2_scaf2bin.045	4571-419	d__Bacteria;p__Patescibacteria;c__Gracilibacteria;o__Absconditabacterales;f__X112;g__;s__			Candidatus Gracilibacteria bacterium	0.749806	taxonomic classification defined by topology and ANI	69.6903	64.5	0.31	Medium	Unclassified	0	242	1215	242	0.934041	0.255411	0.0229198	1080583	19870	19870	4465.22	4465.22	5359	5359	4	22	0	0	0	0	22	SAMN27358210	JAMOTU000000000
4571-419_metabat2_scaf2bin.048	4571-419	d__Bacteria;p__Thermotogota;c__Thermotogae;o__Thermotogales;f__Thermotogaceae;g__;s__			Thermotogaceae bacterium	0.754316	taxonomic classification fully defined by topology	16.0939	87.72	1.75	Medium	No 16S rRNA in MAG	0	303	1865	303	0.934745	0.384289	0.0163115	1607047	77415	77415	5303.79	5303.79	6652	6652	11	41	0	0	0	0	41	SAMN27358211	JAMOTV000000000
4571-419_metabat2_scaf2bin.055	4571-419	d__Archaea;p__Methanobacteriota;c__Thermococci;o__Thermococcales;f__Thermococcaceae;g__Thermococcus;s__			Thermococcus sp.	0.940301	taxonomic classification defined by topology and ANI	9.6196	78.6	3.93	Medium	No 16S rRNA in MAG	0	228	1821	228	0.915823	0.559728	0.0180063	1490180	52212	52212	6535.88	6535.88	8724	8724	11	32	0	0	0	0	32	SAMN27358212	JAMOTW000000000
4571-419_metabat2_scaf2bin.063_VB	4571-419	d__Bacteria;p__Patescibacteria;c__Gracilibacteria;o__BD1-5;f__UBA6164;g__UBA6164;s__			Candidatus Gracilibacteria bacterium	0.930282	taxonomic classification defined by topology and ANI	8.3779	60.51	1.12	Medium	No 16S rRNA in MAG	0	158	1013	158	0.927574	0.229821	0.0169989	986004	34688	34688	6240.53	6240.53	6627	6627	4	21	0	1	0	0	22	SAMN27358213	JAMOTX000000000
A1_maxbin2_scaf2bin.001	A1	d__Bacteria;p__Desulfobacterota;c__Thermodesulfobacteria;o__Thermodesulfobacteriales;f__Thermodesulfatatoraceae;g__Thermodesulfatator_A;s__Thermodesulfatator_A atlanticus_A			Thermodesulfobacteriales bacterium	N/A	taxonomic classification defined by topology and ANI	377.377	78.75	2.06	Medium	No 16S rRNA in MAG	0	484	1698	484	0.956758	0.541893	0.0332035	1310131	24929	24929	2706.88	2706.88	3173	3173	11	23	0	1	0	0	24	SAMN27359930	JALVFI000000000
A1_maxbin2_scaf2bin.012	A1	d__Bacteria;p__Desulfobacterota;c__Dissulfuribacteria;o__Dissulfuribacterales;f__QOAL01;g__JAADCZ01;s__			Deltaproteobacteria bacterium	0.92202	taxonomic classification defined by topology and ANI	83.1226	75.66	2.62	Medium	Unclassified	110	502	1958	500	0.931013	0.488858	0.023335	1694015	34697	34697	3374.31	3388.03	4311	4311	11	31	0	0	1	1	33	SAMN27359931	JALVFJ000000000
A1_maxbin2_scaf2bin.023	A1	d__Archaea;p__Thermoproteota;c__Thermoproteia;o__Sulfolobales;f__;g__;s__			Desulfurococcales archaeon	0.499209	taxonomic classification fully defined by topology	82.9535	95.24	3.17	High	Archaea;Crenarchaeota;Thermoprotei;Desulfurococcales;Pyrodictiaceae;Pyrodictium	130	276	2164	272	0.911663	0.404659	0.0686902	1859872	85338	85338	6738.2	6837.76	15382	15382	11	42	0	0	0	0	42	SAMN27359932	JALVFK000000000
A1_maxbin2_scaf2bin.026_VB	A1	d__Bacteria;p__Desulfobacterota;c__Desulfobulbia;o__Desulfobulbales;f__Desulfobulbaceae;g__Desulfobulbus_C;s__			Desulfobulbaceae bacterium	0.94364	taxonomic classification defined by topology and ANI	11.3751	80.21	5.75	Medium	No 16S rRNA in MAG	150	944	2651	929	0.890637	0.473453	0.0298911	2167477	53907	53907	2295.9	2333.13	2650	2660	11	27	0	1	0	0	28	SAMN27359933	JALVFL000000000
A1_maxbin2_scaf2bin.028	A1	d__Bacteria;p__Bacteroidota;c__Bacteroidia;o__Flavobacteriales;f__JAADED01;g__JAADED01;s__			Flavobacteriales bacterium	0.942648	taxonomic classification defined by topology and ANI	9.89782	51.5	2.59	Medium	No 16S rRNA in MAG	410	799	1657	758	0.896072	0.498019	0.0396629	1227181	7098	7098	1535.38	1618.97	1550	1581	11	16	0	0	0	1	17	SAMN27359934	JALVFM000000000
A1_maxbin2_scaf2bin.029	A1	d__Bacteria;p__Chloroflexota;c__Anaerolineae;o__Caldilineales;f__J102;g__M2005;s__			Anaerolineae bacterium	0.933806	taxonomic novelty determined using RED	10.269	66.94	9.73	Medium	Unclassified	530	1789	3933	1736	0.880063	0.591218	0.0310225	3052930	10008	10008	1706.2	1758.6	1796	1813	11	37	0	1	0	0	38	SAMN27359935	JALVFN000000000
A1_maxbin2_scaf2bin.032_VB	A1	d__Bacteria;p__Chloroflexota;c__Anaerolineae;o__Caldilineales;f__JAADDB01;g__JAADDB01;s__			Anaerolineae bacterium	0.890854	taxonomic classification defined by topology and ANI	10.419	58.55	4.89	Medium	Unclassified	610	1638	3794	1577	0.887812	0.588396	0.0326472	2903791	18514	18514	1772.39	1841.34	1764	1791	11	26	0	0	1	1	28	SAMN27359936	JALVFO000000000
A1_maxbin2_scaf2bin.033	A1	d__Bacteria;p__Calditrichota;c__Calditrichia;o__RBG-13-44-9;f__;g__;s__			Calditrichae bacterium	0.716505	taxonomic novelty determined using RED	10.3784	63.66	2.6	Medium	No 16S rRNA in MAG	380	1490	3126	1452	0.857386	0.478351	0.0441928	2649532	8164	8164	1777.95	1824.75	1861	1887	11	32	0	0	0	1	33	SAMN27359937	JALVFP000000000
A1_maxbin2_scaf2bin.035	A1	d__Bacteria;p__WOR-3;c__WOR-3;o__;f__;g__;s__			candidate division WOR-3 bacterium	0.508984	taxonomic novelty determined using RED	10.5868	78.28	4.41	Medium	No 16S rRNA in MAG	110	564	1736	553	0.952948	0.385894	0.0221949	1440203	18090	18090	2553.36	2604.35	2950	2971	11	31	0	0	0	0	31	SAMN27359938	JALVFQ000000000
A1_maxbin2_scaf2bin.036	A1	d__Archaea;p__Thermoproteota;c__Thermoproteia;o__Sulfolobales;f__;g__;s__			Desulfurococcales archaeon	0.501939	taxonomic classification fully defined by topology	10.6499	73.96	9.56	Medium	No 16S rRNA in MAG	460	630	2472	602	0.884944	0.418333	0.0732396	1912380	35116	35116	3034.79	3176.71	4454	4629	11	49	0	0	0	5	54	SAMN27359939	JALVFR000000000
A1_maxbin2_scaf2bin.044	A1	d__Bacteria;p__Chloroflexota;c__Anaerolineae;o__Anaerolineales;f__DRMV01;g__;s__			Anaerolineales bacterium	0.90205	taxonomic novelty determined using RED	9.3113	72.55	7.47	Medium	Unclassified	360	1306	3101	1270	0.882333	0.640044	0.0289599	2581109	10577	10577	1976.07	2032.37	2137	2149	11	41	0	1	0	0	42	SAMN27359940	JALVFS000000000
A1_maxbin2_scaf2bin.051	A1	d__Bacteria;p__Aquificota;c__Aquificae;o__Hydrogenothermales;f__Hydrogenothermaceae;g__Persephonella;s__			Persephonella sp.	0.952224	taxonomic classification defined by topology and ANI	9.15417	55.78	2.81	Medium	Unclassified	70	406	1352	399	0.944057	0.376977	0.0449834	991320	29631	38259	2441.5	2484.51	2766	2766	11	26	0	0	0	0	26	SAMN27359941	JALVFT000000000
A1_maxbin2_scaf2bin.053	A1	d__Bacteria;p__Chloroflexota;c__Anaerolineae;o__Anaerolineales;f__DRKV01;g__DRKV01;s__DRKV01 sp011051635			Anaerolineales bacterium	N/A	taxonomic classification defined by topology and ANI	8.2477	60.22	8.64	Medium	Unclassified	550	1283	3035	1228	0.889644	0.618087	0.0343373	2482953	15863	15863	1934.84	2021.95	2061	2125	11	28	0	1	0	0	29	SAMN27359942	JALVFU000000000
A1_maxbin2_scaf2bin.056	A1	d__Archaea;p__Thermoproteota;c__Korarchaeia;o__Korarchaeales;f__Korarchaeaceae;g__;s__			Crenarchaeota archaeon	0.83772	taxonomic novelty determined using RED	78.6226	93.39	0.93	High	Archaea;Korarchaeota;Korarchaeia;Korarchaeales;Korarchaeaceae;Candidatus Korarchaeum	400	111	1769	107	0.908297	0.57723	0.054095	1619164	218821	218821	14583.5	15132.4	36693	36693	11	43	0	0	1	0	44	SAMN27359943	JALVFV000000000
A1_maxbin2_scaf2bin.057_VB	A1	d__Bacteria;p__Campylobacterota;c__Campylobacteria;o__Campylobacterales;f__Sulfurovaceae;g__JAADEQ01;s__			Campylobacteraceae bacterium	0.92222	taxonomic classification defined by topology and ANI	8.23314	90.44	10.15	High	No 16S rRNA in MAG	150	178	1760	172	0.904027	0.363696	0.0187282	1655632	63046	63046	9300.46	9625.77	22969	22969	11	32	0	0	0	0	32	SAMN27359944	JALVFW000000000
A1_maxbin2_scaf2bin.065	A1	d__Bacteria;p__Proteobacteria;c__Gammaproteobacteria;o__GCF-002020875;f__GRL18;g__GRL18;s__			Gammaproteobacteria bacterium	0.909963	taxonomic classification defined by topology and ANI	8.13112	96.31	3.34	High	No 16S rRNA in MAG	350	631	3725	614	0.891478	0.438744	0.0364309	3668893	43391	43391	5813.86	5975.4	9351	9597	11	38	0	0	0	0	38	SAMN27359945	JALVFX000000000
A1_maxbin2_scaf2bin.071	A1	d__Bacteria;p__Acidobacteriota;c__Aminicenantia;o__UBA2199;f__;g__;s__			Candidatus Aminicenantes bacterium	0.555359	taxonomic novelty determined using RED	7.8729	53.51	3.59	Medium	No 16S rRNA in MAG	430	961	2133	918	0.921421	0.36091	0.0612042	1788372	8055	8055	1860.5	1948.12	1982	2037	11	12	0	0	0	1	13	SAMN27359946	JALVFY000000000
A1_maxbin2_scaf2bin.076	A1	d__Bacteria;p__Chloroflexota;c__Anaerolineae;o__Anaerolineales;f__DRMV01;g__JAADEN01;s__			Anaerolineales bacterium	0.977105	taxonomic classification defined by topology and ANI	7.10634	72.71	3.48	Medium	Unclassified	320	1156	2611	1124	0.899459	0.658442	0.0785082	2023403	8052	8052	1750.07	1800.18	1827	1839	11	34	0	1	0	0	35	SAMN27359947	JALVFZ000000000
A1_maxbin2_scaf2bin.088	A1	d__Bacteria;p__Chloroflexota;c__Anaerolineae;o__Anaerolineales;f__UBA11858;g__UBA11858;s__			Anaerolineales bacterium	0.916636	taxonomic classification defined by topology and ANI	6.52588	49.52	2.68	Medium	Unclassified	490	1025	2094	976	0.877065	0.609876	0.0339547	1632264	5896	5896	1591.97	1672.4	1651	1717	11	24	0	1	0	0	25	SAMN27359948	JALVGA000000000
A1_maxbin2_scaf2bin.093	A1	d__Bacteria;p__Campylobacterota;c__Campylobacteria;o__Campylobacterales;f__Sulfurovaceae;g__UBA1140;s__			Campylobacteraceae bacterium	0.962926	ANI	5.87293	76.85	7.78	Medium	No 16S rRNA in MAG	160	674	2235	658	0.918968	0.359772	0.0217845	1824071	15211	15211	2706.1	2772.14	3335	3374	11	15	0	0	0	0	15	SAMN27359949	JALVGB000000000
A1_maxbin2_scaf2bin.094	A1	d__Bacteria;p__Bacteroidota;c__Bacteroidia;o__Bacteroidales;f__NBLH01;g__NBLH01;s__			Bacteroidales bacterium	0.897739	taxonomic classification defined by topology and ANI	6.00296	55.79	6.59	Medium	No 16S rRNA in MAG	330	1253	2871	1220	0.888094	0.349376	0.0225774	2593483	9328	9328	2069.56	2125.81	2281	2324	11	16	0	0	0	0	16	SAMN27359950	JALVGC000000000
A1_maxbin2_scaf2bin.109	A1	d__Bacteria;p__Proteobacteria;c__Gammaproteobacteria;o__Thiotrichales;f__UWMA-0217;g__;s__			Gammaproteobacteria bacterium	0.823434	taxonomic classification defined by topology and ANI	5.68023	77.44	9.22	Medium	No 16S rRNA in MAG	550	1098	3316	1043	0.879441	0.628747	0.0298223	2695483	28258	28258	2454.4	2584.36	2894	2943	11	35	0	0	0	0	35	SAMN27359951	JALVGD000000000
A1_maxbin2_scaf2bin.115_VB	A1	d__Bacteria;p__Desulfobacterota;c__Dissulfuribacteria;o__Dissulfuribacterales;f__QOAL01;g__;s__			Deltaproteobacteria bacterium	0.772988	taxonomic novelty determined using RED	5.19856	68.15	4.97	Medium	No 16S rRNA in MAG	410	904	2480	863	0.885349	0.480742	0.0253484	2113951	18019	18019	2337.99	2449.54	2679	2750	11	30	0	1	0	1	32	SAMN27359952	JALVGE000000000
A1_maxbin2_scaf2bin.146	A1	d__Bacteria;p__Proteobacteria;c__Gammaproteobacteria;o__GCA-001735895;f__GCA-001735895;g__JACNJF01;s__			Gammaproteobacteria bacterium	0.862799	taxonomic classification defined by topology and ANI	4.89191	89.38	5.42	Medium	Unclassified	550	936	3264	890	0.916626	0.622928	0.0333731	2747910	28990	28990	2935.21	3087.54	3749	3872	11	40	0	0	0	1	41	SAMN27359953	JALVGF000000000
A1_maxbin2_scaf2bin.147	A1	d__Archaea;p__Thermoproteota;c__Thermoproteia;o__Sulfolobales;f__NBVN01;g__;s__			Desulfurococcales archaeon	0.775907	taxonomic novelty determined using RED	4.69835	54.13	2.74	Medium	Unclassified	260	463	1640	437	0.8755	0.473901	0.0680899	1250406	19553	21442	2700.1	2861.34	3561	3639	11	22	0	0	2	4	28	SAMN27359954	JALVGG000000000
A1_maxbin2_scaf2bin.163	A1	d__Bacteria;p__Deinococcota;c__Deinococci;o__Deinococcales;f__Marinithermaceae;g__;s__			Thermaceae bacterium	0.81163	taxonomic novelty determined using RED	3.8584	51.88	7.17	Medium	Unclassified	260	915	2251	889	0.900015	0.651682	0.0611088	1480245	7924	7924	1617.47	1665.07	1644	1650	11	30	0	0	0	1	31	SAMN27359955	JALVGH000000000
A1_maxbin2_scaf2bin.166	A1	d__Bacteria;p__Desulfobacterota;c__Dissulfuribacteria;o__Dissulfuribacterales;f__;g__;s__			Deltaproteobacteria bacterium	0.699495	taxonomic classification fully defined by topology	4.66027	94.17	9.78	High	Bacteria	360	855	2907	819	0.917485	0.494596	0.0297651	2501681	19181	19181	2925.52	3054.56	4058	4114	11	29	0	1	0	1	31	SAMN27359956	JALVGI000000000
A1_maxbin2_scaf2bin.171	A1	d__Bacteria;p__SpSt-318;c__;o__;f__;g__;s__			Bacteria bacterium	0.362006	taxonomic classification defined by topology and ANI	4.55505	92.12	9.06	High	No 16S rRNA in MAG	230	525	2306	502	0.962709	0.480602	0.0249728	1904848	21696	21696	3627.84	3794.52	5635	5802	11	38	0	0	1	0	39	SAMN27359957	JALVGJ000000000
A1_maxbin2_scaf2bin.175	A1	d__Bacteria;p__Chloroflexota;c__Anaerolineae;o__JAAYZQ01;f__JAAYZQ01;g__;s__			Anaerolineae bacterium	0.801763	taxonomic classification defined by topology and ANI	4.09099	65.88	5.99	Medium	Bacteria;Chloroflexi;Anaerolineae;SBR1031	850	2019	4426	1934	0.893642	0.637558	0.0392357	3444165	8067	8067	1705.46	1780.85	1740	1786	11	37	0	1	0	1	39	SAMN27359958	JALVGK000000000
A1_maxbin2_scaf2bin.179	A1	d__Bacteria;p__Bacteroidota;c__Ignavibacteria;o__Ignavibacteriales;f__Melioribacteraceae;g__GCA-2746605;s__			Melioribacteraceae bacterium	0.892641	taxonomic classification defined by topology and ANI	4.19391	60.96	7.19	Medium	No 16S rRNA in MAG	250	1175	2891	1150	0.866097	0.316749	0.0194424	2690119	15339	15339	2289.25	2339.23	2625	2650	11	26	0	0	0	0	26	SAMN27359959	JALVGL000000000
A1_maxbin2_scaf2bin.189	A1	d__Archaea;p__Thermoproteota;c__Thermoproteia;o__Sulfolobales;f__;g__;s__			Desulfurococcales archaeon	0.604379	taxonomic novelty determined using RED	43.9475	81.88	3.99	Medium	Unclassified	210	330	1288	327	0.913753	0.483762	0.0408722	961617	25246	25246	2913.35	2940.72	3807	3853	11	33	0	0	0	0	33	SAMN27359960	JALVGM000000000
A1_maxbin2_scaf2bin.213	A1	d__Bacteria;p__Chloroflexota;c__Anaerolineae;o__B4-G1;f__B4-G1;g__;s__			Anaerolineae bacterium	0.823753	taxonomic classification fully defined by topology	3.35251	56.23	2.61	Medium	Bacteria;Chloroflexi;Anaerolineae;SBR1031	270	1247	2565	1220	0.924362	0.651551	0.0519524	1963963	5988	5988	1574.73	1609.81	1570	1602	11	23	0	0	0	0	23	SAMN27359961	JALVGN000000000
A1_maxbin2_scaf2bin.222	A1	d__Bacteria;p__Campylobacterota;c__Campylobacteria;o__Campylobacterales;f__Sulfurovaceae;g__Sulfurovum;s__			Sulfurovum sp.	0.961475	ANI	43.2516	97.61	7.24	High	Unclassified	1830	309	2402	288	0.909298	0.455923	0.0384885	2128090	55342	68722	6881.1	7389.2	16808	18285	11	42	0	0	0	0	42	SAMN27359962	JALVGO000000000
A1_maxbin2_scaf2bin.227	A1	d__Bacteria;p__KSB1;c__UBA2214;o__JdFR-76;f__JdFR-76;g__;s__			Bacteria bacterium	0.756421	taxonomic classification defined by topology and ANI	3.2788	78.07	9.87	Medium	No 16S rRNA in MAG	570	1681	3768	1624	0.868861	0.56471	0.0267645	3219591	10548	10548	1914.94	1982.51	2121	2162	11	30	0	1	0	0	31	SAMN27359963	JALVGP000000000
A1_maxbin2_scaf2bin.228	A1	d__Archaea;p__Thermoproteota;c__Thermoproteia;o__Sulfolobales;f__Pyrodictiaceae;g__Pyrolobus;s__			Pyrodictiaceae archaeon	0.839915	taxonomic classification defined by topology and ANI	3.24806	54.78	6.22	Medium	No 16S rRNA in MAG	180	533	1503	515	0.913838	0.599679	0.0327253	979813	8203	8203	1837.96	1902.55	1977	2034	11	15	0	0	0	1	16	SAMN27359964	JALVGQ000000000
A1_maxbin2_scaf2bin.229	A1	d__Bacteria;p__Campylobacterota;c__Campylobacteria;o__Campylobacterales;f__Hydrogenimonadaceae;g__Hydrogenimonas;s__			Campylobacterales bacterium	0.960157	taxonomic classification defined by topology and ANI	3.23953	82.6	4.04	Medium	Unclassified	220	764	2312	742	0.932765	0.526053	0.0279997	1768209	10160	10160	2314.12	2383.03	2590	2681	11	29	0	0	0	0	29	SAMN27359965	JALVGR000000000
A1_maxbin2_scaf2bin.232	A1	d__Bacteria;p__Calescibacterota;c__Calescibacteriia;o__DRYD01;f__;g__;s__			Bacteria bacterium	0.579144	taxonomic novelty determined using RED	3.35317	90.36	2.74	High	Unclassified	190	580	1881	561	0.927873	0.454551	0.021682	1618254	15358	15358	2789.77	2884.59	3378	3477	11	37	0	0	1	0	38	SAMN27359966	JALVGS000000000
A1_maxbin2_scaf2bin.234	A1	d__Bacteria;p__Chloroflexota;c__Anaerolineae;o__Anaerolineales;f__DRMV01;g__;s__			Anaerolineales bacterium	0.898046	taxonomic novelty determined using RED	40.8235	54.27	1.18	Medium	No 16S rRNA in MAG	180	698	1434	689	0.88694	0.568878	0.0360401	1083020	13127	13127	1551.35	1571.87	1517	1527	11	17	0	0	0	0	17	SAMN27359967	JALVGT000000000
A1_maxbin2_scaf2bin.245	A1	d__Bacteria;p__Chloroflexota;c__Anaerolineae;o__Caldilineales;f__J102;g__M2005;s__			Anaerolineae bacterium	0.962054	taxonomic classification defined by topology and ANI	42.4729	91.52	2.18	High	Bacteria;Chloroflexi;Anaerolineae;SJA-15	2210	969	3460	946	0.843951	0.609944	0.0384462	3632118	46377	46377	3746.04	3839.45	5123	5300	11	44	0	1	0	0	45	SAMN27359968	JALVGU000000000
A1_maxbin2_scaf2bin.267	A1	d__Bacteria;p__Aquificota;c__Aquificae;o__Hydrogenothermales;f__Hydrogenothermaceae;g__JAADDV01;s__			Hydrogenothermaceae bacterium	0.940406	taxonomic classification defined by topology and ANI	37.1176	63.8	7.15	Medium	No 16S rRNA in MAG	200	857	2161	846	0.909659	0.361561	0.0792587	1555866	16989	16989	1815.25	1839.09	1806	1826	11	25	0	0	0	0	25	SAMN27359969	JALVGV000000000
A1_maxbin2_scaf2bin.274	A1	d__Archaea;p__Thermoproteota;c__Korarchaeia;o__Korarchaeales;f__Korarchaeaceae;g__DRBY01;s__			Crenarchaeota archaeon	0.873809	taxonomic classification defined by topology and ANI	2.18279	62.63	2.72	Medium	Archaea;Korarchaeota;Korarchaeia;Korarchaeales;Korarchaeaceae;Candidatus Korarchaeum	240	614	1585	590	0.922755	0.641147	0.0237736	1133921	8149	8149	1846.39	1921.9	1956	2013	11	18	0	0	0	1	19	SAMN27359970	JALVGW000000000
A1_maxbin2_scaf2bin.278	A1	d__Bacteria;p__Campylobacterota;c__Campylobacteria;o__Campylobacterales;f__Sulfurovaceae;g__Nitratifractor;s__			Campylobacteraceae bacterium	0.937369	taxonomic classification defined by topology and ANI	37.2385	82.09	8.95	Medium	No 16S rRNA in MAG	310	599	1881	595	0.909164	0.548504	0.0502949	1435976	14585	14585	2396.77	2413.41	2622	2641	11	27	0	0	0	1	28	SAMN27359971	JALVGX000000000
A1_maxbin2_scaf2bin.286	A1	d__Archaea;p__Thermoproteota;c__Korarchaeia;o__Korarchaeales;f__Korarchaeaceae;g__;s__			Crenarchaeota archaeon	0.802748	taxonomic novelty determined using RED	2.50536	85.91	3.88	Medium	Unclassified	330	492	1887	459	0.917466	0.480085	0.033539	1455927	23906	23906	2958.53	3171.95	3861	4061	11	39	0	0	0	1	40	SAMN27359972	JALVGY000000000
A1_maxbin2_scaf2bin.288	A1	d__Bacteria;p__Planctomycetota;c__Phycisphaerae;o__JAAYCJ01;f__JAAYCJ01;g__;s__			Phycisphaerae bacterium	0.83349	taxonomic classification defined by topology and ANI	2.51913	81.14	3.8	Medium	No 16S rRNA in MAG	660	1138	2684	1072	0.863656	0.406888	0.0256419	2515590	10692	10692	2209.96	2346.63	2564	2687	11	24	0	0	0	0	24	SAMN27359973	JALVGZ000000000
A1_maxbin2_scaf2bin.308	A1	d__Bacteria;p__Chloroflexota;c__Anaerolineae;o__4572-78;f__4572-78;g__DUEH01;s__			Anaerolineae bacterium	0.959132	taxonomic classification defined by topology and ANI	2.18065	54.71	7.88	Medium	No 16S rRNA in MAG	830	1810	3636	1727	0.907821	0.524485	0.0311323	2832262	10699	10699	1564.33	1639.99	1595	1626	11	19	0	0	0	1	20	SAMN27359974	JALVHA000000000
A1_maxbin2_scaf2bin.326	A1	d__Bacteria;p__Proteobacteria;c__Gammaproteobacteria;o__Chromatiales;f__Sedimenticolaceae;g__Thiolapillus;s__			Sedimenticola sp.	0.935091	taxonomic classification defined by topology and ANI	2.0903	57.43	2.6	Medium	Unclassified	530	938	2412	885	0.90707	0.633828	0.0498554	1767078	13004	13004	1883.31	1996.7	2002	2091	11	18	0	0	0	1	19	SAMN27359975	JALVHB000000000
A1_maxbin2_scaf2bin.328	A1	d__Bacteria;p__Calditrichota;c__Calditrichia;o__RBG-13-44-9;f__J042;g__;s__			Calditrichae bacterium	0.828546	taxonomic classification defined by topology and ANI	2.10658	54.25	3.4	Medium	No 16S rRNA in MAG	530	1331	2826	1278	0.91378	0.49936	0.0453142	2202447	10777	10777	1654.33	1723.35	1718	1758	11	22	0	0	0	0	22	SAMN27359976	JALVHC000000000
A1_maxbin2_scaf2bin.339	A1	d__Bacteria;p__Calditrichota;c__Calditrichia;o__Calditrichales;f__Calditrichaceae;g__DRQG01;s__DRQG01 abyssi_A			Calditrichae bacterium	N/A	taxonomic classification defined by topology and ANI	2.11613	66.83	3.85	Medium	No 16S rRNA in MAG	1340	1440	3467	1306	0.897993	0.461731	0.0307661	3186036	13270	13270	2211.59	2439.54	2608	2797	11	21	0	0	1	1	23	SAMN27359977	JALVHD000000000
A1_maxbin2_scaf2bin.345	A1	d__Archaea;p__Halobacteriota;c__Archaeoglobi;o__Archaeoglobales;f__Archaeoglobaceae;g__Archaeoglobus_C;s__			Archaeoglobaceae archaeon	0.911745	taxonomic classification defined by topology and ANI	37.7271	60.43	2.67	Medium	No 16S rRNA in MAG	1000	340	1056	330	0.915719	0.473277	0.0185291	780957	13280	17995	2293.99	2366.54	2484	2551	11	10	0	0	0	0	10	SAMN27359978	JALVHE000000000
A1_maxbin2_scaf2bin.366	A1	d__Bacteria;p__Calescibacterota;c__Calescibacteriia;o__DRYD01;f__;g__;s__			Bacteria bacterium	0.558287	taxonomic novelty determined using RED	1.89708	51.1	9.12	Medium	Unclassified	560	594	1464	538	0.913849	0.496576	0.0223709	1075421	8504	9370	1809.53	1998.92	2006	2125	11	23	0	0	0	0	23	SAMN27359979	JALVHF000000000
A1_maxbin2_scaf2bin.367	A1	d__Bacteria;p__Campylobacterota;c__Campylobacteria;o__Campylobacterales;f__Sulfurovaceae;g__JAAXPZ01;s__			Campylobacteraceae bacterium	0.877744	taxonomic classification defined by topology and ANI	34.0547	86.07	5.83	Medium	No 16S rRNA in MAG	830	580	2272	569	0.894793	0.517076	0.062274	1909312	32308	32308	3290.49	3355.56	4761	4832	11	39	0	0	0	2	41	SAMN27359980	JALVHG000000000
A1_maxbin2_scaf2bin.369	A1	d__Archaea;p__Halobacteriota;c__Archaeoglobi;o__Archaeoglobales;f__Archaeoglobaceae;g__Archaeoglobus;s__			Archaeoglobus sp.	0.905674	ANI	1.90271	62.89	8.97	Medium	Unclassified	410	714	1778	673	0.944713	0.475816	0.0238464	1125058	6037	6037	1575.14	1671.71	1608	1686	11	13	0	0	0	0	13	SAMN27359981	JALVHH000000000
A1_maxbin2_scaf2bin.378	A1	d__Bacteria;p__Chloroflexota;c__Anaerolineae;o__Caldilineales;f__JAADDB01;g__;s__			Anaerolineae bacterium	0.742873	taxonomic classification defined by topology and ANI	32.6479	72.02	3.37	Medium	Unclassified	750	744	2117	732	0.886923	0.572596	0.0330484	1879575	17951	17951	2525.3	2567.73	2943	3034	11	43	0	0	0	0	43	SAMN27359982	JALVHI000000000
A1_maxbin2_scaf2bin.388	A1	d__Bacteria;p__Desulfobacterota;c__Dissulfuribacteria;o__Dissulfuribacterales;f__QOAL01;g__JAADCZ01;s__			Deltaproteobacteria bacterium	0.927364	taxonomic classification defined by topology and ANI	32.1584	60.32	4.3	Medium	Unclassified	330	690	1938	684	0.919891	0.478035	0.0279373	1542703	24116	24116	2235.32	2255.41	2448	2465	11	30	0	0	0	0	30	SAMN27359983	JALVHJ000000000
A1_maxbin2_scaf2bin.396	A1	d__Bacteria;p__Omnitrophota;c__Koll11;o__;f__;g__;s__			Candidatus Omnitrophica bacterium	0.537274	taxonomic novelty determined using RED	26.2471	73.3	8.85	Medium	Unclassified	390	1088	3223	1076	0.893595	0.5219	0.049213	2602854	59456	59456	2391.97	2419.01	2705	2766	11	55	0	0	1	3	59	SAMN27359984	JALVHK000000000
A1_maxbin2_scaf2bin.403	A1	d__Bacteria;p__Aquificota;c__Aquificae;o__Hydrogenothermales;f__Hydrogenothermaceae;g__Persephonella;s__Persephonella sp000703085			Persephonella sp.	N/A	taxonomic classification defined by topology and ANI	22.2086	61.75	5.63	Medium	No 16S rRNA in MAG	130	501	1428	488	0.940735	0.359657	0.0251781	990754	16846	16846	1977.29	2030.23	2120	2138	11	28	0	0	0	0	28	SAMN27359985	JALVHL000000000
A1_maxbin2_scaf2bin.408	A1	d__Bacteria;p__Chloroflexota;c__Anaerolineae;o__B4-G1;f__SLSP01;g__;s__			Anaerolineae bacterium	0.775652	taxonomic novelty determined using RED	21.1147	49.53	1.83	Medium	No 16S rRNA in MAG	170	878	1957	861	0.929702	0.651934	0.0417586	1461980	9113	9113	1664.93	1698	1688	1706	11	28	0	0	0	0	28	SAMN27359986	JALVHM000000000
A1_maxbin2_scaf2bin.418	A1	d__Bacteria;p__Caldisericota;c__Caldisericia;o__Caldisericales;f__Caldisericaceae;g__;s__			Caldisericaceae bacterium	0.742941	taxonomic novelty determined using RED	18.9691	79.46	0.65	Medium	Unclassified	400	554	1580	541	0.907406	0.400623	0.0396047	1232601	20558	20558	2224.19	2278.38	2445	2476	11	34	0	0	1	0	35	SAMN27359987	JALVHN000000000
A1_maxbin2_scaf2bin.421	A1	d__Bacteria;p__Acidobacteriota;c__Aminicenantia;o__;f__;g__;s__			Acidobacteria bacterium	0.541284	taxonomic novelty determined using RED	17.5538	59.82	8.4	Medium	No 16S rRNA in MAG	360	770	1862	752	0.961382	0.495657	0.0319058	1235970	9227	9227	1604.69	1643.58	1583	1609	11	23	0	1	0	1	25	SAMN27359988	JALVHO000000000
A1_maxbin2_scaf2bin.429	A1	d__Bacteria;p__WOR-3;c__Hydrothermia;o__LBFQ01;f__DSFT01;g__;s__			candidate division WOR-3 bacterium	0.77567	taxonomic classification defined by topology and ANI	16.8902	51.24	3.89	Medium	No 16S rRNA in MAG	160	752	1871	736	0.918625	0.514531	0.0329827	1259607	22386	22386	1674.8	1711.42	1684	1689	11	34	0	0	0	0	34	SAMN27359989	JALVHP000000000
A1_maxbin2_scaf2bin.431	A1	d__Bacteria;p__Campylobacterota;c__Campylobacteria;o__Campylobacterales;f__Sulfurovaceae;g__Sulfurovum;s__			Sulfurovum sp.	0.921168	ANI	16.6007	75.42	9.29	Medium	No 16S rRNA in MAG	150	621	2021	615	0.903046	0.485081	0.0459364	1488000	15661	15661	2395.89	2419.51	2839	2848	11	11	0	0	0	0	11	SAMN27359990	JALVHQ000000000
A1_maxbin2_scaf2bin.433	A1	d__Archaea;p__Thermoproteota;c__Thermoproteia;o__Sulfolobales;f__Pyrodictiaceae;g__;s__			Pyrodictiaceae archaeon	0.75128	taxonomic classification fully defined by topology	16.5406	57.09	2.74	Medium	No 16S rRNA in MAG	70	423	1202	416	0.878797	0.484157	0.0408373	850533	13715	13715	2010.55	2044.55	2229	2254	11	17	0	0	0	1	18	SAMN27359991	JALVHR000000000
A1_maxbin2_scaf2bin.441	A1	d__Bacteria;p__Chloroflexota;c__Anaerolineae;o__Caldilineales;f__J102;g__M2005;s__			Anaerolineae bacterium	0.91811	taxonomic novelty determined using RED	14.5768	76.9	6.47	Medium	Unclassified	120	1129	3302	1117	0.848627	0.5915	0.0427384	3122145	13414	13414	2765.3	2795.12	3361	3368	11	36	0	1	0	2	39	SAMN27359992	JALVHS000000000
A1_maxbin2_scaf2bin.442	A1	d__Bacteria;p__WOR-3;c__Hydrothermia;o__LBFQ01;f__DSFT01;g__;s__			candidate division WOR-3 bacterium	0.762259	taxonomic classification defined by topology and ANI	14.3653	63.96	5.9	Medium	No 16S rRNA in MAG	170	843	2338	826	0.911345	0.486963	0.0540773	1717940	9831	9831	2037.69	2079.83	2296	2296	11	42	0	0	0	1	43	SAMN27359993	JALVHT000000000
A1_maxbin2_scaf2bin.445	A1	d__Bacteria;p__Chloroflexota;c__Anaerolineae;o__Caldilineales;f__J102;g__M2005;s__			Anaerolineae bacterium	0.930836	taxonomic novelty determined using RED	13.7226	64.82	4.83	Medium	No 16S rRNA in MAG	360	1597	3713	1570	0.855231	0.584788	0.0368426	3262957	12731	12731	2042.95	2078.32	2280	2289	11	36	0	0	0	0	36	SAMN27359994	JALVHU000000000
A1_metabat1_scaf2bin.004	A1	d__Archaea;p__Thermoproteota;c__Thermoproteia;o__Sulfolobales;f__Pyrodictiaceae;g__Hyperthermus;s__			Pyrodictiaceae archaeon	0.873782	taxonomic classification defined by topology and ANI	69.8731	89.93	6.49	Medium	No 16S rRNA in MAG	200	187	1624	185	0.892747	0.501586	0.0439408	1388499	54070	54070	7424.06	7505.4	13526	13526	11	29	0	0	0	0	29	SAMN27359995	JALVHV000000000
A1_metabat1_scaf2bin.008	A1	d__Bacteria;p__Acidobacteriota;c__Holophagae;o__UM-FILTER-49-7;f__UM-FILTER-49-7;g__;s__			Acidobacteria bacterium	0.711381	taxonomic novelty determined using RED	4.92652	57.15	1.71	Medium	Unclassified	150	444	1577	429	0.950458	0.371717	0.0228733	1317610	12827	12827	2967.25	3071.35	3201	3308	11	21	0	0	0	0	21	SAMN27359996	JALVHW000000000
A1_metabat1_scaf2bin.012	A1	d__Archaea;p__Thermoproteota;c__Thermoproteia;o__Sulfolobales;f__;g__;s__			Desulfurococcales archaeon	0.631948	taxonomic novelty determined using RED	5.35856	78.53	0.63	Medium	No 16S rRNA in MAG	40	285	1421	281	0.898525	0.551451	0.0502667	1286660	17053	17053	4514.46	4578.86	5486	5486	11	26	0	0	3	1	30	SAMN27359997	JALVHX000000000
A1_metabat1_scaf2bin.023	A1	d__Bacteria;p__;c__;o__;f__;g__;s__	original GTDB assignment is: d__Bacteria;p__SZUA-79;c__;o__;f__;g__;s__	JALWCF01	Bacteria bacterium	0.372456	taxonomic novelty determined using RED	4.45052	54.3	1.48	Medium	No 16S rRNA in MAG	120	482	1321	470	0.889313	0.320241	0.0244047	1150128	7806	7806	2385.91	2447.08	2446	2479	11	20	0	0	0	0	20	SAMN27359998	JALVHY000000000
A1_metabat1_scaf2bin.024	A1	d__Bacteria;p__Acidobacteriota;c__Holophagae;o__UM-FILTER-49-7;f__UM-FILTER-49-7;g__;s__			Acidobacteria bacterium	0.719889	taxonomic novelty determined using RED	3.59677	49.75	0.85	Medium	Unclassified	150	406	1380	391	0.957239	0.382083	0.021324	1132083	13948	13948	2788.01	2895.35	2997	3043	11	20	0	0	0	0	20	SAMN27359999	JALVHZ000000000
A1_metabat1_scaf2bin.028	A1	d__Archaea;p__Thermoproteota;c__Thermoproteia;o__Sulfolobales;f__Desulfurococcaceae;g__JAADCY01;s__			Desulfurococcales archaeon	0.967669	taxonomic classification defined by topology and ANI	39.2248	88.31	0.63	Medium	No 16S rRNA in MAG	710	88	1219	80	0.908406	0.438105	0.0248766	1057823	136390	136390	12012.6	13222.8	22518	24900	11	35	0	0	0	1	36	SAMN27360000	JALVIA000000000
A1_metabat1_scaf2bin.029	A1	d__Bacteria;p__Patescibacteria;c__Gracilibacteria;o__UBA4473;f__UBA4473;g__OLZORAL124-38-8;s__			Candidatus Gracilibacteria bacterium	0.867782	taxonomic classification defined by topology and ANI	4.62535	77.53	0.56	Medium	Unclassified	30	97	950	94	0.849815	0.381899	0.0196811	1041106	40722	41439	10732.7	11075.6	15883	15883	11	40	0	0	0	1	41	SAMN27360001	JALVIB000000000
A1_metabat1_scaf2bin.034	A1	d__Archaea;p__Halobacteriota;c__Archaeoglobi;o__Archaeoglobales;f__Archaeoglobaceae;g__Archaeoglobus_B;s__			Archaeoglobaceae archaeon	0.913696	taxonomic classification defined by topology and ANI	14.5267	77.14	4.25	Medium	No 16S rRNA in MAG	630	229	1308	220	0.937611	0.443982	0.0188546	974621	40867	44918	4253.24	4430.1	4608	4814	11	36	0	0	0	1	37	SAMN27360002	JALVIC000000000
A1_metabat1_scaf2bin.035	A1	d__Archaea;p__Thermoproteota;c__Thermoproteia;o__Thermoproteales;f__Thermocladiaceae;g__JAADER01;s__			Thermoproteales archaeon	0.841943	taxonomic novelty determined using RED	10.4443	71.97	2.57	Medium	No 16S rRNA in MAG	30	310	1367	307	0.90692	0.460216	0.0271239	1012251	10991	10991	3265.23	3297.23	3549	3549	11	27	0	0	0	0	27	SAMN27360003	JALVID000000000
A1_metabat1_scaf2bin.043	A1	d__Archaea;p__Thermoproteota;c__Thermoproteia;o__Sulfolobales;f__Ignisphaeraceae;g__JAADCV01;s__			Desulfurococcales archaeon	0.883868	taxonomic classification defined by topology and ANI	7.89717	59.01	1.9	Medium	No 16S rRNA in MAG	20	161	1170	159	0.899905	0.508315	0.0225041	893071	24990	24990	5546.9	5616.8	6806	6806	11	26	0	0	0	0	26	SAMN27360004	JALVIE000000000
A1_metabat1_scaf2bin.045	A1	d__Bacteria;p__Patescibacteria;c__Paceibacteria;o__Moranbacterales;f__DUUL01;g__;s__			Candidatus Moranbacteria bacterium	0.809771	taxonomic classification defined by topology and ANI	10.0898	56.32	5.81	Medium	Unclassified	230	247	946	242	0.822897	0.355445	0.0195262	859475	19318	19318	3478.72	3551.55	3754	3885	11	32	0	0	1	0	33	SAMN27360005	JALVIF000000000
A1_metabat1_scaf2bin.052	A1	d__Archaea;p__Thermoproteota;c__Thermoproteia;o__Sulfolobales;f__Pyrodictiaceae;g__QNYQ01;s__			Pyrodictiaceae archaeon	0.871954	taxonomic classification defined by topology and ANI	4.03419	55.57	0.53	Medium	No 16S rRNA in MAG	160	310	1050	294	0.892053	0.612216	0.0363663	782142	9619	9619	2522.52	2660.35	2656	2794	11	12	0	0	0	1	13	SAMN27360006	JALVIG000000000
A1_metabat1_scaf2bin.058	A1	d__Bacteria;p__Patescibacteria;c__Microgenomatia;o__JAADGY01;f__JAADGY01;g__;s__			Patescibacteria bacterium	0.829476	taxonomic classification defined by topology and ANI	4.29115	77.27	0.31	Medium	Unclassified	50	59	742	54	0.89263	0.404746	0.0183141	724557	62685	62685	12279.8	13417.7	18538	20212	11	46	0	0	0	0	46	SAMN27360007	JALVIH000000000
A1_metabat1_scaf2bin.067	A1	d__Bacteria;p__Patescibacteria;c__Microgenomatia;o__UBA1406;f__;g__;s__			Candidatus Roizmanbacteria bacterium	0.699337	taxonomic novelty determined using RED	5.52411	52.66	2.04	Medium	Unclassified	80	222	783	214	0.925103	0.348701	0.019705	564285	8410	8410	2541.46	2636.85	2711	2742	11	18	0	0	0	0	18	SAMN27360008	JALVII000000000
A1_metabat1_scaf2bin.088_VB	A1	d__Bacteria;p__Calditrichota;c__Calditrichia;o__Calditrichales;f__;g__;s__			Calditrichae bacterium	0.683537	taxonomic novelty determined using RED	2.90674	57.03	8.44	Medium	No 16S rRNA in MAG	710	911	2858	840	0.866712	0.418713	0.0268725	3058848	19473	19473	3356.9	3641.49	3799	3993	11	17	0	0	0	0	17	SAMN27360009	JALVIJ000000000
A1_metabat1_scaf2bin.096	A1	d__Bacteria;p__Campylobacterota;c__Campylobacteria;o__Campylobacterales;f__Sulfurovaceae;g__UBA1140;s__			Campylobacteraceae bacterium	0.960614	ANI	4.65431	55.85	10.35	Medium	No 16S rRNA in MAG	220	540	1682	518	0.922297	0.333493	0.0236827	1349554	9258	11358	2498.77	2605.32	2636	2690	11	14	0	0	0	0	14	SAMN27360010	JALVIK000000000
A1_metabat1_scaf2bin.111_VB	A1	d__Bacteria;p__Calditrichota;c__Calditrichia;o__Calditrichales;f__Calditrichaceae;g__Caldithrix;s__			Calditrichae bacterium	0.931768	taxonomic classification defined by topology and ANI	2.85954	74.73	4.08	Medium	No 16S rRNA in MAG	410	903	2720	862	0.92184	0.387952	0.0268821	2640077	12492	12492	2923.22	3062.73	3151	3257	11	20	0	0	1	0	21	SAMN27360011	JALVIL000000000
A1_metabat1_scaf2bin.121	A1	d__Bacteria;p__Desulfobacterota;c__Dissulfuribacteria;o__Dissulfuribacterales;f__QOAL01;g__JAADCZ01;s__			Deltaproteobacteria bacterium	0.928662	taxonomic classification defined by topology and ANI	12.2459	49.96	9.33	Medium	No 16S rRNA in MAG	360	467	1771	440	0.925317	0.485475	0.0210553	1594700	23396	23396	3414	3624.32	3838	3949	11	17	0	0	0	0	17	SAMN27360012	JALVIM000000000
A1_metabat1_scaf2bin.122	A1	d__Bacteria;p__Desulfobacterota;c__Syntrophobacteria;o__B119-G9;f__B119-G9;g__B119-G9;s__			Desulfobacterales bacterium	0.912846	taxonomic classification defined by topology and ANI	8.65434	80.2	4.26	Medium	No 16S rRNA in MAG	100	678	2711	668	0.872378	0.48175	0.0176465	2520021	17843	17843	3716.7	3772.49	4325	4326	11	29	0	1	1	1	32	SAMN27360013	JALVIN000000000
A1_metabat1_scaf2bin.133	A1	d__Bacteria;p__Deinococcota;c__Deinococci;o__Deinococcales;f__;g__;s__			Trueperaceae bacterium	0.733965	taxonomic novelty determined using RED	5.82201	71.05	1.57	Medium	No 16S rRNA in MAG	320	624	2382	601	0.856908	0.413968	0.0186721	2184046	12588	12691	3499.56	3634.02	4199	4251	11	28	0	0	0	0	28	SAMN27360014	JALVIO000000000
A1_metabat1_scaf2bin.134	A1	d__Bacteria;p__Desulfobacterota;c__Dissulfuribacteria;o__Dissulfuribacterales;f__QOAL01;g__QOAL01;s__			Deltaproteobacteria bacterium	0.91222	taxonomic classification defined by topology and ANI	6.47456	93.95	1.79	High	Unclassified	100	338	2204	328	0.88989	0.495774	0.0236681	2183579	47885	49367	6460	6657.25	9262	9390	11	35	0	1	1	0	37	SAMN27360015	JALVIP000000000
A1_metabat1_scaf2bin.137	A1	d__Archaea;p__Thermoproteota;c__Thermoproteia;o__Sulfolobales;f__NBVN01;g__;s__			Desulfurococcales archaeon	0.776128	taxonomic novelty determined using RED	5.1478	50.78	4.11	Medium	No 16S rRNA in MAG	220	332	1649	310	0.899168	0.506651	0.0341913	1338459	20293	20293	4030.84	4317.61	4705	5128	11	23	0	0	0	2	25	SAMN27360016	JALVIQ000000000
A1_metabat1_scaf2bin.148	A1	d__Bacteria;p__Campylobacterota;c__Campylobacteria;o__Campylobacterales;f__Nitratiruptoraceae;g__Nitratiruptor;s__			Campylobacterales bacterium	0.930876	taxonomic classification defined by topology and ANI	9.09755	80.25	5.15	Medium	No 16S rRNA in MAG	530	507	2405	481	0.95035	0.394926	0.0249962	1863782	22490	38921	3675.05	3874.81	4297	4343	11	20	0	0	0	1	21	SAMN27360017	JALVIR000000000
A1_metabat1_scaf2bin.149	A1	d__Bacteria;p__Bacteroidota;c__Bacteroidia;o__Flavobacteriales;f__JAADED01;g__;s__			Flavobacteriales bacterium	0.851516	taxonomic novelty determined using RED	7.25119	76.05	8.12	Medium	No 16S rRNA in MAG	130	523	1846	510	0.879102	0.368222	0.020637	1859539	25607	25607	3555.28	3646.15	3939	4046	11	21	0	0	0	0	21	SAMN27360018	JALVIS000000000
A1_metabat1_scaf2bin.151	A1	d__Archaea;p__Thermoproteota;c__Thermoproteia;o__Sulfolobales;f__Desulfurococcaceae;g__JAADCY01;s__			Desulfurococcales archaeon	0.863395	taxonomic classification defined by topology and ANI	4.91283	95.15	3.11	High	No 16S rRNA in MAG	150	253	2071	238	0.914338	0.405771	0.0235092	1855673	42213	51944	7334.08	7796.95	11274	13361	11	34	0	0	2	2	38	SAMN27360019	JALVIT000000000
A1_metabat1_scaf2bin.155	A1	d__Bacteria;p__Caldatribacteriota;c__;o__;f__;g__;s__			Candidatus Atribacteria bacterium	0.409393	taxonomic novelty determined using RED	11.3049	97.46	0.31	High	Unclassified	180	422	2072	413	0.935556	0.358133	0.022578	1796914	32701	32701	4257.66	4350.88	5290	5340	11	37	0	0	0	0	37	SAMN27360020	JALVIU000000000
A1_metabat1_scaf2bin.156	A1	d__Archaea;p__Thermoproteota;c__Thermoproteia;o__Sulfolobales;f__Desulfurococcaceae;g__JAADCY01;s__			Desulfurococcales archaeon	0.864036	taxonomic classification defined by topology and ANI	55.2409	91.3	6.54	High	No 16S rRNA in MAG	2500	167	1900	142	0.903296	0.421661	0.025397	1791594	72696	72696	10713.1	12616.9	15739	19467	11	34	0	0	0	1	35	SAMN27360021	JALVIV000000000
A1_metabat1_scaf2bin.166	A1	d__Bacteria;p__Aquificota;c__Desulfurobacteriia;o__Desulfurobacteriales;f__Desulfurobacteriaceae;g__Desulfurobacterium_A;s__Desulfurobacterium_A sp000421485			Desulfurobacterium	N/A	taxonomic classification defined by topology and ANI	6.94421	97.26	3.8	High	No 16S rRNA in MAG	20	112	1839	110	0.93692	0.395625	0.0184327	1686093	126277	126277	15054.2	15328.1	33892	33892	11	44	0	1	0	1	46	SAMN27360022	JALVIW000000000
A1_metabat1_scaf2bin.167	A1	d__Bacteria;p__Thermosulfidibacterota;c__Thermosulfidibacteria;o__Thermosulfidibacterales;f__;g__;s__			Bacteria bacterium	0.690057	taxonomic novelty determined using RED	3.71853	88.6	3.59	Medium	Unclassified	210	283	1807	262	0.940608	0.513234	0.0238405	1667528	35186	41632	5891.58	6364.61	8840	8906	11	36	0	0	0	1	37	SAMN27360023	JALVIX000000000
A1_metabat1_scaf2bin.176	A1	d__Archaea;p__Thermoproteota;c__Korarchaeia;o__Korarchaeales;f__Korarchaeaceae;g__;s__			Crenarchaeota archaeon	0.84163	taxonomic novelty determined using RED	119.753	93.39	1.87	High	Archaea;Korarchaeota;Korarchaeia;Korarchaeales;Korarchaeaceae;Candidatus Korarchaeum	310	200	1729	196	0.927609	0.569996	0.0273004	1532690	92097	144267	7661.9	7819.85	16555	16555	11	46	0	0	1	1	48	SAMN27360024	JALVIY000000000
A1_metabat1_scaf2bin.178	A1	d__Bacteria;p__Thermotogota;c__Thermotogae;o__Thermotogales;f__Thermotogaceae;g__;s__			Thermotogales bacterium	0.753796	taxonomic classification fully defined by topology	5.23155	93.68	2.81	High	No 16S rRNA in MAG	90	370	1724	361	0.951635	0.410377	0.0163714	1454960	17235	17235	3932.08	4030.36	4659	4820	11	44	0	0	0	1	45	SAMN27360025	JALVIZ000000000
A1_metabat2_scaf2bin.002	A1	d__Bacteria;p__Chloroflexota;c__Anaerolineae;o__B4-G1;f__DUEL01;g__DUEL01;s__			Anaerolineae bacterium	0.972227	taxonomic classification defined by topology and ANI	3.85264	65.3	2.56	Medium	Bacteria	230	894	3354	871	0.917035	0.650014	0.0297659	2978564	17990	17990	3331.47	3419.71	3832	3856	11	36	0	1	1	2	40	SAMN27360026	JALVJA000000000
A1_metabat2_scaf2bin.012	A1	d__Archaea;p__Thermoproteota;c__Thermoproteia;o__Sulfolobales;f__Acidilobaceae;g__JAADGB01;s__			Acidilobaceae archaeon	0.887746	taxonomic classification defined by topology and ANI	96.3848	74.11	0.21	Medium	No 16S rRNA in MAG	0	217	1238	217	0.925681	0.537401	0.0399833	1000169	50579	50579	4609.07	4609.07	6091	6091	11	25	0	0	0	2	27	SAMN27360027	JALVJB000000000
A1_metabat2_scaf2bin.014	A1	d__Bacteria;p__Desulfobacterota;c__Dissulfuribacteria;o__Dissulfuribacterales;f__Dissulfuribacteraceae;g__Dissulfuribacter;s__			Deltaproteobacteria bacterium	0.902129	taxonomic classification defined by topology and ANI	2.70092	67.59	2.12	Medium	No 16S rRNA in MAG	280	474	1617	446	0.944408	0.480496	0.02583	1347853	11192	11192	2842.98	3022.09	3152	3262	11	28	0	0	0	0	28	SAMN27360028	JALVJC000000000
A1_metabat2_scaf2bin.016	A1	d__Archaea;p__Asgardarchaeota;c__Thorarchaeia;o__;f__;g__;s__			Crenarchaeota archaeon	0.332532	taxonomic novelty determined using RED	2.57316	69.16	5.5	Medium	No 16S rRNA in MAG	900	808	2475	718	0.906159	0.364876	0.0278764	2129741	22029	22029	2634.7	2966.21	2897	3057	11	30	0	1	0	1	32	SAMN27360029	JALVJD000000000
A1_metabat2_scaf2bin.020	A1	d__Bacteria;p__Bacteroidota;c__Bacteroidia;o__Bacteroidales;f__VadinHA17;g__DRPN01;s__			Bacteroidales bacterium	0.924515	taxonomic classification defined by topology and ANI	7.07091	92.86	3.52	High	Bacteria;Bacteroidota;Bacteroidia;Bacteroidales;SB-5	80	283	2689	275	0.887047	0.530966	0.0257417	3380261	70120	70120	11944.1	12291.9	21583	21974	11	37	0	0	0	0	37	SAMN27360030	JALVJE000000000
A1_metabat2_scaf2bin.023	A1	d__Archaea;p__Methanobacteriota;c__Thermococci;o__Thermococcales;f__Thermococcaceae;g__Thermococcus;s__			Thermococcus sp.	0.928068	ANI	9.88863	69.09	4.95	Medium	No 16S rRNA in MAG	30	337	1442	334	0.922257	0.504678	0.0245193	1059917	12717	12918	3145.07	3173.4	3292	3310	11	38	0	0	0	0	38	SAMN27360031	JALVJF000000000
A1_metabat2_scaf2bin.035	A1	d__Bacteria;p__Campylobacterota;c__Campylobacteria;o__Campylobacterales;f__JAADDL01;g__JAADDL01;s__			Campylobacterales bacterium	0.901775	taxonomic classification defined by topology and ANI	4.84421	75.3	3.45	Medium	Unclassified	90	389	1525	380	0.923298	0.332069	0.0269085	1238494	11631	11631	3183.56	3259.19	3412	3451	11	24	0	0	0	2	26	SAMN27360032	JALVJG000000000
A1_metabat2_scaf2bin.036	A1	d__Bacteria;p__Campylobacterota;c__Campylobacteria;o__Nautiliales;f__Nautiliaceae;g__;s__			Nautiliaceae bacterium	0.897501	taxonomic classification fully defined by topology	10.2562	70.98	5.22	Medium	No 16S rRNA in MAG	120	331	1447	319	0.950892	0.321946	0.031066	1127185	13230	13230	3405.03	3533.5	3981	4128	11	33	0	0	0	0	33	SAMN27360033	JALVJH000000000
A1_metabat2_scaf2bin.042	A1	d__Bacteria;p__Patescibacteria;c__Microgenomatia;o__JAADGY01;f__JAADGY01;g__JAADGY01;s__			Candidatus Microgenomates bacterium	0.876044	taxonomic classification defined by topology and ANI	2.50083	63.24	2.59	Medium	No 16S rRNA in MAG	120	179	615	167	0.89804	0.385475	0.0242249	538866	17154	17154	3009.75	3226.74	3498	3665	11	24	0	0	0	0	24	SAMN27360034	JALVJI000000000
[truncated: 2,667 more rows]

## Sheet: S3A Bacteria AAI
Table S3. Average amino acid identity (AAI) matrices for the (A) Bacteria and (B) Archaea. Matrices are grouped by GTDB taxonomy and include MAGs that could not be assigned to a known genus by GTDB-Tk.
[truncated: 1,318 more rows]
[truncated: 130 more columns]

[truncated: 11 more sheets: S3B Archaea AAI, S4 Rel. abundance, S5 Novel phyla, S6 CPR genes, S7A Chloroflexota genes, S7B Chloroflexota summary, S8A Functional gene selection, S8B Functional genes detected, S9 Function by clade, S10A Abundance comparison, S10B Functional comparison]
