# Supplementary material for: Global patterns of diversity and metabolism of microbial communities in deep-sea hydrothermal vent deposits
Source: Microbiome. 2022 Dec 27;10:241. doi: 10.1186/s40168-022-01424-7 (PMC9793634; doi:10.1186/s40168-022-01424-7)
Supplement: Supplementary file 5 — Additional file 4: DataS2. Newick file ofbacterial concatenated protein phylogenetic tree including MAGs and GTDBreference genomes, generated using IQ-TREE. [file 40168_2022_1424_MOESM4_ESM.nwk]

(128-326_maxbin2_scaf2bin.003___d__Bacteria|p__Marinisomatota|c__Marinisomatia|o__Marinisomatales|f__J089|g__JAADGP01|s__:0.2580922790,((((((((((((((((((((((((((((((((((((((128-326_maxbin2_scaf2bin.013___d__Bacteria|p__Proteobacteria|c__Gammaproteobacteria|o__Thiohalomonadales_A|f__SZUA-152|g__SZUA-152|s__:0.0223853433,S139_metabat2_scaf2bin.157___d__Bacteria|p__Proteobacteria|c__Gammaproteobacteria|o__Thiohalomonadales_A|f__SZUA-152|g__SZUA-152|s__:0.0000029928)93:0.0020686735,((S013_maxbin2_scaf2bin.156___d__Bacteria|p__Proteobacteria|c__Gammaproteobacteria|o__Thiohalomonadales_A|f__SZUA-152|g__SZUA-152|s__:0.0003363539,S140_maxbin2_scaf2bin.177_VB___d__Bacteria|p__Proteobacteria|c__Gammaproteobacteria|o__Thiohalomonadales_A|f__SZUA-152|g__SZUA-152|s__:0.0125640534)96:0.0004336181,S146_metabat2_scaf2bin.172___d__Bacteria|p__Proteobacteria|c__Gammaproteobacteria|o__Thiohalomonadales_A|f__SZUA-152|g__SZUA-152|s__:0.0000025434)82:0.0000025548)92:0.0125887863,354-166_maxbin2_scaf2bin.125_VB___d__Bacteria|p__Proteobacteria|c__Gammaproteobacteria|o__Thiohalomonadales_A|f__SZUA-152|g__SZUA-152|s__:0.0252905396)99:0.0101704775,354-166_metabat2_scaf2bin.056___d__Bacteria|p__Proteobacteria|c__Gammaproteobacteria|o__Thiohalomonadales_A|f__SZUA-152|g__SZUA-152|s__:0.0555260034)100:0.0115320373,(S139_metabat2_scaf2bin.051___d__Bacteria|p__Proteobacteria|c__Gammaproteobacteria|o__Thiohalomonadales_A|f__SZUA-152|g__SZUA-152|s__SZUA-152 sp011321815:0.0002867999,S146_metabat2_scaf2bin.225___d__Bacteria|p__Proteobacteria|c__Gammaproteobacteria|o__Thiohalomonadales_A|f__SZUA-152|g__SZUA-152|s__SZUA-152 sp011321815:0.0005902714)100:0.0313580225)100:0.0628621589,134-614_metabat1_scaf2bin.009___d__Bacteria|p__Proteobacteria|c__Gammaproteobacteria|o__Thiohalomonadales_A|f__SZUA-152|g__SZUA-152|s__SZUA-152 sp011051685:0.0520598367)100:0.1006501605,((354-166_metabat1_scaf2bin.062___d__Bacteria|p__Proteobacteria|c__Gammaproteobacteria|o__Thiohalomonadales_A|f__SZUA-152|g__DRQN01|s__:0.0316655745,((A3_metabat2_scaf2bin.019___d__Bacteria|p__Proteobacteria|c__Gammaproteobacteria|o__Thiohalomonadales_A|f__SZUA-152|g__DRQN01|s__DRQN01 sp011371455:0.0005437376,M17_metabat2_scaf2bin.042___d__Bacteria|p__Proteobacteria|c__Gammaproteobacteria|o__Thiohalomonadales_A|f__SZUA-152|g__DRQN01|s__DRQN01 sp011371455:0.0011447768)100:0.0029593847,(((S012_metabat2_scaf2bin.090___d__Bacteria|p__Proteobacteria|c__Gammaproteobacteria|o__Thiohalomonadales_A|f__SZUA-152|g__DRQN01|s__DRQN01 sp011371455:0.0000022155,S139_metabat2_scaf2bin.038___d__Bacteria|p__Proteobacteria|c__Gammaproteobacteria|o__Thiohalomonadales_A|f__SZUA-152|g__DRQN01|s__DRQN01 sp011371455:0.0025557644)73:0.0002393882,((S140_metabat1_scaf2bin.013___d__Bacteria|p__Proteobacteria|c__Gammaproteobacteria|o__Thiohalomonadales_A|f__SZUA-152|g__DRQN01|s__DRQN01 sp011371455:0.0000025434,S141_metabat1_scaf2bin.051___d__Bacteria|p__Proteobacteria|c__Gammaproteobacteria|o__Thiohalomonadales_A|f__SZUA-152|g__DRQN01|s__DRQN01 sp011371455:0.0000025434)73:0.0000025434,S144_maxbin2_scaf2bin.179___d__Bacteria|p__Proteobacteria|c__Gammaproteobacteria|o__Thiohalomonadales_A|f__SZUA-152|g__DRQN01|s__DRQN01 sp011371455:0.0013144907)73:0.0000029847)96:0.0002544430,S146_metabat2_scaf2bin.157___d__Bacteria|p__Proteobacteria|c__Gammaproteobacteria|o__Thiohalomonadales_A|f__SZUA-152|g__DRQN01|s__DRQN01 sp011371455:0.0002256504)98:0.0039995048)100:0.0318421799)100:0.0114349988,(A3_metabat2_scaf2bin.229_VB___d__Bacteria|p__Proteobacteria|c__Gammaproteobacteria|o__Thiohalomonadales_A|f__SZUA-152|g__DRQN01|s__:0.0318151655,S140_maxbin2_scaf2bin.116___d__Bacteria|p__Proteobacteria|c__Gammaproteobacteria|o__Thiohalomonadales_A|f__SZUA-152|g__DRQN01|s__:0.0184624085)100:0.0414328506)100:0.0952975349)100:0.1142252988,(S139_maxbin2_scaf2bin.214_VB___d__Bacteria|p__Proteobacteria|c__Gammaproteobacteria|o__AKS1|f__AKS1|g__Sulfuriflexus|s__:0.0393738699,S139_maxbin2_scaf2bin.221___d__Bacteria|p__Proteobacteria|c__Gammaproteobacteria|o__AKS1|f__AKS1|g__Sulfuriflexus|s__:0.0271884471)100:0.2966761623)97:0.0409024581,((((((128-326_maxbin2_scaf2bin.045___d__Bacteria|p__Proteobacteria|c__Gammaproteobacteria|o__Thiohalomonadales|f__UBA6429|g__|s__:0.0017890917,T2_maxbin2_scaf2bin.365___d__Bacteria|p__Proteobacteria|c__Gammaproteobacteria|o__Thiohalomonadales|f__UBA6429|g__|s__:0.0099726630)93:0.0021816520,(S139_metabat2_scaf2bin.232___d__Bacteria|p__Proteobacteria|c__Gammaproteobacteria|o__Thiohalomonadales|f__UBA6429|g__|s__:0.0040257831,((S140_maxbin2_scaf2bin.100___d__Bacteria|p__Proteobacteria|c__Gammaproteobacteria|o__Thiohalomonadales|f__UBA6429|g__|s__:0.0045831385,S144_metabat2_scaf2bin.144___d__Bacteria|p__Proteobacteria|c__Gammaproteobacteria|o__Thiohalomonadales|f__UBA6429|g__|s__:0.0019089957)100:0.0003496531,S146_metabat2_scaf2bin.061___d__Bacteria|p__Proteobacteria|c__Gammaproteobacteria|o__Thiohalomonadales|f__UBA6429|g__|s__:0.0007560745)100:0.0012524230)100:0.0034970775)93:0.0126076226,354-166_metabat2_scaf2bin.031___d__Bacteria|p__Proteobacteria|c__Gammaproteobacteria|o__Thiohalomonadales|f__UBA6429|g__|s__:0.0273566866)100:0.1858520378,((((128-326_metabat2_scaf2bin.066_VB___d__Bacteria|p__Proteobacteria|c__Gammaproteobacteria|o__Thiohalomonadales|f__UBA6429|g__HyVt-448|s__:0.0144143109,S139_maxbin2_scaf2bin.311___d__Bacteria|p__Proteobacteria|c__Gammaproteobacteria|o__Thiohalomonadales|f__UBA6429|g__HyVt-448|s__:0.0007278897)93:0.0009620557,S144_maxbin2_scaf2bin.211___d__Bacteria|p__Proteobacteria|c__Gammaproteobacteria|o__Thiohalomonadales|f__UBA6429|g__HyVt-448|s__:0.0006147778)92:0.0000026263,S140_maxbin2_scaf2bin.249___d__Bacteria|p__Proteobacteria|c__Gammaproteobacteria|o__Thiohalomonadales|f__UBA6429|g__HyVt-448|s__:0.0000021035)92:0.0061994882,S146_metabat2_scaf2bin.080___d__Bacteria|p__Proteobacteria|c__Gammaproteobacteria|o__Thiohalomonadales|f__UBA6429|g__HyVt-448|s__:0.0021936573)100:0.1666593345)100:0.0765298553,(((128-326_maxbin2_scaf2bin.121___d__Bacteria|p__Proteobacteria|c__Gammaproteobacteria|o__Thiohalomonadales|f__UBA6429|g__|s__:0.0007659788,A3_maxbin2_scaf2bin.437___d__Bacteria|p__Proteobacteria|c__Gammaproteobacteria|o__Thiohalomonadales|f__UBA6429|g__|s__:0.0006174317)100:0.1382211247,((((128-326_metabat2_scaf2bin.077___d__Bacteria|p__Proteobacteria|c__Gammaproteobacteria|o__Thiohalomonadales|f__UBA6429|g__|s__:0.0089609970,(S139_maxbin2_scaf2bin.004___d__Bacteria|p__Proteobacteria|c__Gammaproteobacteria|o__Thiohalomonadales|f__UBA6429|g__|s__:0.0088132409,S140_metabat2_scaf2bin.087___d__Bacteria|p__Proteobacteria|c__Gammaproteobacteria|o__Thiohalomonadales|f__UBA6429|g__|s__:0.0039945089)100:0.0048484337)100:0.0024712139,(134-614_maxbin2_scaf2bin.046___d__Bacteria|p__Proteobacteria|c__Gammaproteobacteria|o__Thiohalomonadales|f__UBA6429|g__|s__:0.0002970398,((A3_maxbin2_scaf2bin.307___d__Bacteria|p__Proteobacteria|c__Gammaproteobacteria|o__Thiohalomonadales|f__UBA6429|g__|s__:0.0027447905,M17_maxbin2_scaf2bin.147___d__Bacteria|p__Proteobacteria|c__Gammaproteobacteria|o__Thiohalomonadales|f__UBA6429|g__|s__:0.0020091314)100:0.0000050204,T2_maxbin2_scaf2bin.275_VB___d__Bacteria|p__Proteobacteria|c__Gammaproteobacteria|o__Thiohalomonadales|f__UBA6429|g__|s__:0.0023157903)100:0.0020262330)100:0.0064917128)100:0.0048258656,M2_metabat1_scaf2bin.218___d__Bacteria|p__Proteobacteria|c__Gammaproteobacteria|o__Thiohalomonadales|f__UBA6429|g__|s__:0.0130697538)100:0.0324522700,((354-166_metabat2_scaf2bin.051___d__Bacteria|p__Proteobacteria|c__Gammaproteobacteria|o__Thiohalomonadales|f__UBA6429|g__|s__:0.0182714516,356-308_metabat2_scaf2bin.072___d__Bacteria|p__Proteobacteria|c__Gammaproteobacteria|o__Thiohalomonadales|f__UBA6429|g__|s__:0.0162921106)100:0.0315033382,(((S012_metabat2_scaf2bin.095___d__Bacteria|p__Proteobacteria|c__Gammaproteobacteria|o__Thiohalomonadales|f__UBA6429|g__|s__:0.0012849287,(S140_metabat2_scaf2bin.157___d__Bacteria|p__Proteobacteria|c__Gammaproteobacteria|o__Thiohalomonadales|f__UBA6429|g__|s__:0.0000025319,S146_metabat2_scaf2bin.054___d__Bacteria|p__Proteobacteria|c__Gammaproteobacteria|o__Thiohalomonadales|f__UBA6429|g__|s__:0.0000024336)98:0.0011914054)11:0.0000024052,S139_maxbin2_scaf2bin.309___d__Bacteria|p__Proteobacteria|c__Gammaproteobacteria|o__Thiohalomonadales|f__UBA6429|g__|s__:0.0003769161)11:0.0014529859,S141_metabat2_scaf2bin.239___d__Bacteria|p__Proteobacteria|c__Gammaproteobacteria|o__Thiohalomonadales|f__UBA6429|g__|s__:0.0008828287)100:0.0205008172)100:0.0197427508)100:0.1118807861)100:0.0524714953,((((A3_maxbin2_scaf2bin.446___d__Bacteria|p__Proteobacteria|c__Gammaproteobacteria|o__Thiohalomonadales|f__UBA6429|g__|s__:0.0639622153,((S139_maxbin2_scaf2bin.179___d__Bacteria|p__Proteobacteria|c__Gammaproteobacteria|o__Thiohalomonadales|f__UBA6429|g__|s__:0.0011883347,S146_metabat2_scaf2bin.254___d__Bacteria|p__Proteobacteria|c__Gammaproteobacteria|o__Thiohalomonadales|f__UBA6429|g__|s__:0.0005863990)99:0.0000069018,S140_maxbin2_scaf2bin.127___d__Bacteria|p__Proteobacteria|c__Gammaproteobacteria|o__Thiohalomonadales|f__UBA6429|g__|s__:0.0008802094)100:0.0260477876)100:0.0613449910,(M2_metabat2_scaf2bin.336___d__Bacteria|p__Proteobacteria|c__Gammaproteobacteria|o__Thiohalomonadales|f__UBA6429|g__|s__:0.0069738283,S139_maxbin2_scaf2bin.099___d__Bacteria|p__Proteobacteria|c__Gammaproteobacteria|o__Thiohalomonadales|f__UBA6429|g__|s__:0.0088400588)100:0.1092758518)100:0.1296962214,((((S012_maxbin2_scaf2bin.074___d__Bacteria|p__Proteobacteria|c__Gammaproteobacteria|o__Thiohalomonadales|f__UBA6429|g__SZUA-37|s__:0.0002750483,S139_maxbin2_scaf2bin.148___d__Bacteria|p__Proteobacteria|c__Gammaproteobacteria|o__Thiohalomonadales|f__UBA6429|g__SZUA-37|s__:0.0003618018)100:0.0004125577,S140_maxbin2_scaf2bin.093___d__Bacteria|p__Proteobacteria|c__Gammaproteobacteria|o__Thiohalomonadales|f__UBA6429|g__SZUA-37|s__:0.0002424918)100:0.0614181902,T2_metabat2_scaf2bin.334___d__Bacteria|p__Proteobacteria|c__Gammaproteobacteria|o__Thiohalomonadales|f__UBA6429|g__SZUA-37|s__:0.0424958638)100:0.0324296204,S139_metabat1_scaf2bin.039___d__Bacteria|p__Proteobacteria|c__Gammaproteobacteria|o__Thiohalomonadales|f__UBA6429|g__SZUA-37|s__:0.0537028487)100:0.2299267574)100:0.0458114270,((((M2_maxbin2_scaf2bin.207___d__Bacteria|p__Proteobacteria|c__Gammaproteobacteria|o__Thiohalomonadales|f__UBA6429|g__JAADGZ01|s__:0.0084495146,T2_metabat1_scaf2bin.064___d__Bacteria|p__Proteobacteria|c__Gammaproteobacteria|o__Thiohalomonadales|f__UBA6429|g__JAADGZ01|s__:0.0081024978)100:0.0018295259,S140_maxbin2_scaf2bin.002_VB___d__Bacteria|p__Proteobacteria|c__Gammaproteobacteria|o__Thiohalomonadales|f__UBA6429|g__JAADGZ01|s__:0.0007970356)99:0.0041568611,S139_metabat2_scaf2bin.070___d__Bacteria|p__Proteobacteria|c__Gammaproteobacteria|o__Thiohalomonadales|f__UBA6429|g__JAADGZ01|s__:0.0058926568)100:0.0579260501,(((M2_metabat2_scaf2bin.216___d__Bacteria|p__Proteobacteria|c__Gammaproteobacteria|o__Thiohalomonadales|f__UBA6429|g__JAADGZ01|s__:0.0000028310,T10_metabat2_scaf2bin.074___d__Bacteria|p__Proteobacteria|c__Gammaproteobacteria|o__Thiohalomonadales|f__UBA6429|g__JAADGZ01|s__:0.0098370454)100:0.0004257437,T2_maxbin2_scaf2bin.450___d__Bacteria|p__Proteobacteria|c__Gammaproteobacteria|o__Thiohalomonadales|f__UBA6429|g__JAADGZ01|s__:0.0016522750)100:0.0028372964,(S139_maxbin2_scaf2bin.139___d__Bacteria|p__Proteobacteria|c__Gammaproteobacteria|o__Thiohalomonadales|f__UBA6429|g__JAADGZ01|s__:0.0008116832,S140_maxbin2_scaf2bin.088___d__Bacteria|p__Proteobacteria|c__Gammaproteobacteria|o__Thiohalomonadales|f__UBA6429|g__JAADGZ01|s__:0.0002624176)100:0.0032224184)100:0.0899359407)100:0.1239847813)93:0.0270787682)100:0.0573884224)100:0.0493268577,(((134-614_metabat2_scaf2bin.116___d__Bacteria|p__Proteobacteria|c__Gammaproteobacteria|o__Thiohalospirales|f__Thiohalospiraceae|g__DRMK01|s__:0.0013112168,M17_metabat2_scaf2bin.051___d__Bacteria|p__Proteobacteria|c__Gammaproteobacteria|o__Thiohalospirales|f__Thiohalospiraceae|g__DRMK01|s__:0.0005110887)100:0.0075207075,(A3_metabat2_scaf2bin.367___d__Bacteria|p__Proteobacteria|c__Gammaproteobacteria|o__Thiohalospirales|f__Thiohalospiraceae|g__DRMK01|s__:0.0013715855,(((((S012_metabat1_scaf2bin.031___d__Bacteria|p__Proteobacteria|c__Gammaproteobacteria|o__Thiohalospirales|f__Thiohalospiraceae|g__DRMK01|s__:0.0026425795,S139_metabat1_scaf2bin.096___d__Bacteria|p__Proteobacteria|c__Gammaproteobacteria|o__Thiohalospirales|f__Thiohalospiraceae|g__DRMK01|s__:0.0009245664)91:0.0005783870,(S143_metabat2_scaf2bin.083___d__Bacteria|p__Proteobacteria|c__Gammaproteobacteria|o__Thiohalospirales|f__Thiohalospiraceae|g__DRMK01|s__:0.0037229425,S146_metabat1_scaf2bin.065___d__Bacteria|p__Proteobacteria|c__Gammaproteobacteria|o__Thiohalospirales|f__Thiohalospiraceae|g__DRMK01|s__:0.0012816578)37:0.0000021414)38:0.0004091871,S144_metabat1_scaf2bin.031___d__Bacteria|p__Proteobacteria|c__Gammaproteobacteria|o__Thiohalospirales|f__Thiohalospiraceae|g__DRMK01|s__:0.0010117083)35:0.0002402134,S140_metabat1_scaf2bin.034___d__Bacteria|p__Proteobacteria|c__Gammaproteobacteria|o__Thiohalospirales|f__Thiohalospiraceae|g__DRMK01|s__:0.0005950101)36:0.0011152246,S141_metabat1_scaf2bin.090___d__Bacteria|p__Proteobacteria|c__Gammaproteobacteria|o__Thiohalospirales|f__Thiohalospiraceae|g__DRMK01|s__:0.0025497795)86:0.0017465932)89:0.0016866319)100:0.0798577797,((((354-166_metabat1_scaf2bin.070___d__Bacteria|p__Proteobacteria|c__Gammaproteobacteria|o__Thiohalospirales|f__Thiohalospiraceae|g__DRMK01|s__:0.0408542101,(A3_maxbin2_scaf2bin.436___d__Bacteria|p__Proteobacteria|c__Gammaproteobacteria|o__Thiohalospirales|f__Thiohalospiraceae|g__DRMK01|s__:0.0010634037,M17_metabat2_scaf2bin.081___d__Bacteria|p__Proteobacteria|c__Gammaproteobacteria|o__Thiohalospirales|f__Thiohalospiraceae|g__DRMK01|s__:0.0000025940)100:0.0355217841)100:0.0156325077,((A3_maxbin2_scaf2bin.449___d__Bacteria|p__Proteobacteria|c__Gammaproteobacteria|o__Thiohalospirales|f__Thiohalospiraceae|g__DRMK01|s__:0.0008388056,((S140_maxbin2_scaf2bin.121___d__Bacteria|p__Proteobacteria|c__Gammaproteobacteria|o__Thiohalospirales|f__Thiohalospiraceae|g__DRMK01|s__:0.0000025434,S146_metabat2_scaf2bin.027___d__Bacteria|p__Proteobacteria|c__Gammaproteobacteria|o__Thiohalospirales|f__Thiohalospiraceae|g__DRMK01|s__:0.0000025434)100:0.0000028381,S141_maxbin2_scaf2bin.053___d__Bacteria|p__Proteobacteria|c__Gammaproteobacteria|o__Thiohalospirales|f__Thiohalospiraceae|g__DRMK01|s__:0.0002479049)100:0.0054335156)55:0.0059072234,M17_metabat2_scaf2bin.202___d__Bacteria|p__Proteobacteria|c__Gammaproteobacteria|o__Thiohalospirales|f__Thiohalospiraceae|g__DRMK01|s__:0.0177524151)100:0.0839650423)100:0.0249208568,356-308_metabat1_scaf2bin.075___d__Bacteria|p__Proteobacteria|c__Gammaproteobacteria|o__Thiohalospirales|f__Thiohalospiraceae|g__DRMK01|s__:0.0847424004)100:0.0296759716,(S140_maxbin2_scaf2bin.065_VB___d__Bacteria|p__Proteobacteria|c__Gammaproteobacteria|o__Thiohalospirales|f__Thiohalospiraceae|g__DRMK01|s__:0.0625109901,((S140_metabat2_scaf2bin.228___d__Bacteria|p__Proteobacteria|c__Gammaproteobacteria|o__Thiohalospirales|f__Thiohalospiraceae|g__DRMK01|s__:0.0020823416,S146_maxbin2_scaf2bin.080___d__Bacteria|p__Proteobacteria|c__Gammaproteobacteria|o__Thiohalospirales|f__Thiohalospiraceae|g__DRMK01|s__:0.0003878861)83:0.0014975520,S141_metabat2_scaf2bin.088___d__Bacteria|p__Proteobacteria|c__Gammaproteobacteria|o__Thiohalospirales|f__Thiohalospiraceae|g__DRMK01|s__:0.0015852873)100:0.0736481948)100:0.0602737705)100:0.0206903173)100:0.1795047064)99:0.0278957655)88:0.0237205277,((((((((132-544_maxbin2_scaf2bin.083___d__Bacteria|p__Proteobacteria|c__Gammaproteobacteria|o__GCF-002020875|f__GRL18|g__GRL18|s__:0.0010745896,T2_metabat2_scaf2bin.190___d__Bacteria|p__Proteobacteria|c__Gammaproteobacteria|o__GCF-002020875|f__GRL18|g__GRL18|s__:0.0003256811)100:0.0045102770,S010_metabat2_scaf2bin.085___d__Bacteria|p__Proteobacteria|c__Gammaproteobacteria|o__GCF-002020875|f__GRL18|g__GRL18|s__:0.0060767319)100:0.0619230938,S010_maxbin2_scaf2bin.032___d__Bacteria|p__Proteobacteria|c__Gammaproteobacteria|o__GCF-002020875|f__GRL18|g__GRL18|s__:0.1884750057)100:0.0620387939,((((((132-544_maxbin2_scaf2bin.109___d__Bacteria|p__Proteobacteria|c__Gammaproteobacteria|o__GCF-002020875|f__GRL18|g__GRL18|s__:0.0000020744,T2_maxbin2_scaf2bin.508___d__Bacteria|p__Proteobacteria|c__Gammaproteobacteria|o__GCF-002020875|f__GRL18|g__GRL18|s__:0.0006213184)100:0.0010538324,(A1_maxbin2_scaf2bin.065___d__Bacteria|p__Proteobacteria|c__Gammaproteobacteria|o__GCF-002020875|f__GRL18|g__GRL18|s__:0.0000020044,A3_maxbin2_scaf2bin.507___d__Bacteria|p__Proteobacteria|c__Gammaproteobacteria|o__GCF-002020875|f__GRL18|g__GRL18|s__:0.0009432772)100:0.0007734001)100:0.0189907478,M17_metabat2_scaf2bin.100___d__Bacteria|p__Proteobacteria|c__Gammaproteobacteria|o__GCF-002020875|f__GRL18|g__GRL18|s__:0.0117386763)77:0.0029952255,(134-614_metabat2_scaf2bin.015___d__Bacteria|p__Proteobacteria|c__Gammaproteobacteria|o__GCF-002020875|f__GRL18|g__GRL18|s__:0.0028608569,A3_maxbin2_scaf2bin.247___d__Bacteria|p__Proteobacteria|c__Gammaproteobacteria|o__GCF-002020875|f__GRL18|g__GRL18|s__:0.0163402131)77:0.0030852088)100:0.0065253618,S139_maxbin2_scaf2bin.159___d__Bacteria|p__Proteobacteria|c__Gammaproteobacteria|o__GCF-002020875|f__GRL18|g__GRL18|s__:0.0163466876)100:0.0397298351,(132-544_metabat2_scaf2bin.080___d__Bacteria|p__Proteobacteria|c__Gammaproteobacteria|o__GCF-002020875|f__GRL18|g__GRL18|s__:0.0234618172,S010_maxbin2_scaf2bin.015_VB___d__Bacteria|p__Proteobacteria|c__Gammaproteobacteria|o__GCF-002020875|f__GRL18|g__GRL18|s__:0.0162909025)100:0.0371781862)100:0.0504848745)100:0.2102485823,M2_metabat1_scaf2bin.201___d__Bacteria|p__Proteobacteria|c__Gammaproteobacteria|o__GCF-002020875|f__GRL18|g__|s__:0.3590286367)100:0.0906205011,(354-166_metabat2_scaf2bin.099___d__Bacteria|p__Proteobacteria|c__Gammaproteobacteria|o__Nitrosococcales|f__Methylophagaceae|g__GCA-002733105|s__:0.0612761512,(355-202_metabat1_scaf2bin.068_VB___d__Bacteria|p__Proteobacteria|c__Gammaproteobacteria|o__Nitrosococcales|f__Methylophagaceae|g__GCA-002733105|s__:0.0247027287,356-308_metabat1_scaf2bin.067_VB___d__Bacteria|p__Proteobacteria|c__Gammaproteobacteria|o__Nitrosococcales|f__Methylophagaceae|g__GCA-002733105|s__:0.0156847928)100:0.0318439984)100:0.3274130814)98:0.0390999083,(354-166_metabat2_scaf2bin.081___d__Bacteria|p__Proteobacteria|c__Gammaproteobacteria|o__Thiohalomonadales_A|f__RBG-16-57-12|g__|s__:0.0544466858,4281-140_metabat2_scaf2bin.038___d__Bacteria|p__Proteobacteria|c__Gammaproteobacteria|o__Thiohalomonadales_A|f__RBG-16-57-12|g__|s__:0.0590646414)100:0.2691578994)90:0.0316289366,(((((132-544_metabat2_scaf2bin.007___d__Bacteria|p__Proteobacteria|c__Gammaproteobacteria|o__Beggiatoales|f__Beggiatoaceae|g__DRQV01|s__:0.0088344945,T2_maxbin2_scaf2bin.352___d__Bacteria|p__Proteobacteria|c__Gammaproteobacteria|o__Beggiatoales|f__Beggiatoaceae|g__|s__:0.0007283470)100:0.0144199859,T10_metabat2_scaf2bin.104___d__Bacteria|p__Proteobacteria|c__Gammaproteobacteria|o__Beggiatoales|f__Beggiatoaceae|g__Thiomargarita|s__:0.0115351989)100:0.0678924728,(M2_metabat2_scaf2bin.101___d__Bacteria|p__Proteobacteria|c__Gammaproteobacteria|o__Beggiatoales|f__Beggiatoaceae|g__Thiomargarita|s__:0.0000024047,T10_metabat2_scaf2bin.028___d__Bacteria|p__Proteobacteria|c__Gammaproteobacteria|o__Beggiatoales|f__Beggiatoaceae|g__Thiomargarita|s__:0.0003639446)100:0.0533995781)100:0.1170888068,T2_metabat2_scaf2bin.004___d__Bacteria|p__Proteobacteria|c__Gammaproteobacteria|o__Beggiatoales|f__Beggiatoaceae|g__Thiomargarita|s__:0.1691233520)100:0.2196352511,(356-308_metabat1_scaf2bin.068___d__Bacteria|p__Proteobacteria|c__Gammaproteobacteria|o__Ga0077536|f__|g__|s__:0.1176836268,356-308_metabat2_scaf2bin.056___d__Bacteria|p__Proteobacteria|c__Gammaproteobacteria|o__Ga0077536|f__|g__|s__:0.1102436610)100:0.2541554233)98:0.0560007071)89:0.0304513021)85:0.0173325856,((((((((128-326_metabat1_scaf2bin.001___d__Bacteria|p__Proteobacteria|c__Gammaproteobacteria|o__SZUA-140|f__SZUA-140|g__SZUA-140|s__:0.0126221848,((S012_metabat2_scaf2bin.196___d__Bacteria|p__Proteobacteria|c__Gammaproteobacteria|o__SZUA-140|f__SZUA-140|g__SZUA-140|s__:0.0009931071,(S140_metabat2_scaf2bin.209___d__Bacteria|p__Proteobacteria|c__Gammaproteobacteria|o__SZUA-140|f__SZUA-140|g__SZUA-140|s__:0.0000023977,S146_metabat2_scaf2bin.060___d__Bacteria|p__Proteobacteria|c__Gammaproteobacteria|o__SZUA-140|f__SZUA-140|g__SZUA-140|s__:0.0039843417)91:0.0002879526)97:0.0018173688,S139_metabat2_scaf2bin.021___d__Bacteria|p__Proteobacteria|c__Gammaproteobacteria|o__SZUA-140|f__SZUA-140|g__SZUA-140|s__:0.0187316178)100:0.0113613930)100:0.0409643288,S140_metabat1_scaf2bin.015___d__Bacteria|p__Proteobacteria|c__Gammaproteobacteria|o__SZUA-140|f__SZUA-140|g__SZUA-140|s__:0.0433872222)100:0.0208586121,354-166_maxbin2_scaf2bin.143___d__Bacteria|p__Proteobacteria|c__Gammaproteobacteria|o__SZUA-140|f__SZUA-140|g__SZUA-140|s__:0.0549020778)100:0.1208681018,(((354-166_metabat2_scaf2bin.012___d__Bacteria|p__Proteobacteria|c__Gammaproteobacteria|o__SZUA-140|f__SZUA-140|g__SZUA-140|s__:0.0789068931,(S012_metabat1_scaf2bin.036___d__Bacteria|p__Proteobacteria|c__Gammaproteobacteria|o__SZUA-140|f__SZUA-140|g__|s__:0.0000029351,((S140_metabat2_scaf2bin.038___d__Bacteria|p__Proteobacteria|c__Gammaproteobacteria|o__SZUA-140|f__SZUA-140|g__|s__:0.0003220770,S146_maxbin2_scaf2bin.059___d__Bacteria|p__Proteobacteria|c__Gammaproteobacteria|o__SZUA-140|f__SZUA-140|g__|s__:0.0002642129)100:0.0000021141,S141_metabat2_scaf2bin.173___d__Bacteria|p__Proteobacteria|c__Gammaproteobacteria|o__SZUA-140|f__SZUA-140|g__|s__:0.0004942643)100:0.0002460604)100:0.1370726343)100:0.0321613284,A3_metabat2_scaf2bin.236___d__Bacteria|p__Proteobacteria|c__Gammaproteobacteria|o__SZUA-140|f__SZUA-140|g__SZUA-140|s__:0.1038622078)100:0.0198687107,(S144_metabat1_scaf2bin.046___d__Bacteria|p__Proteobacteria|c__Gammaproteobacteria|o__SZUA-140|f__SZUA-140|g__|s__:0.0004772537,S146_metabat1_scaf2bin.063___d__Bacteria|p__Proteobacteria|c__Gammaproteobacteria|o__SZUA-140|f__SZUA-140|g__SZUA-140|s__:0.0171841896)100:0.0904004802)100:0.0656417489)100:0.0585492523,(M2_metabat1_scaf2bin.010___d__Bacteria|p__Proteobacteria|c__Gammaproteobacteria|o__SZUA-140|f__SZUA-140|g__|s__:0.1533806610,S144_maxbin2_scaf2bin.034___d__Bacteria|p__Proteobacteria|c__Gammaproteobacteria|o__SZUA-140|f__SZUA-140|g__|s__:0.1272546513)100:0.2014109949)100:0.0482913827,((128-326_metabat1_scaf2bin.031___d__Bacteria|p__Proteobacteria|c__Gammaproteobacteria|o__SZUA-140|f__SZUA-140|g__SZUA-76|s__SZUA-76 sp011053135:0.0096264767,((((S012_metabat1_scaf2bin.027___d__Bacteria|p__Proteobacteria|c__Gammaproteobacteria|o__SZUA-140|f__SZUA-140|g__SZUA-76|s__:0.0000025434,S144_metabat2_scaf2bin.092___d__Bacteria|p__Proteobacteria|c__Gammaproteobacteria|o__SZUA-140|f__SZUA-140|g__SZUA-76|s__:0.0007450632)88:0.0000020270,S139_maxbin2_scaf2bin.198___d__Bacteria|p__Proteobacteria|c__Gammaproteobacteria|o__SZUA-140|f__SZUA-140|g__SZUA-76|s__:0.0002362191)88:0.0000024938,S146_maxbin2_scaf2bin.185___d__Bacteria|p__Proteobacteria|c__Gammaproteobacteria|o__SZUA-140|f__SZUA-140|g__SZUA-76|s__:0.0002540887)100:0.0002640537,S140_metabat2_scaf2bin.061___d__Bacteria|p__Proteobacteria|c__Gammaproteobacteria|o__SZUA-140|f__SZUA-140|g__SZUA-76|s__:0.0000020787)100:0.0134077553)100:0.0417323732,354-166_metabat1_scaf2bin.105___d__Bacteria|p__Proteobacteria|c__Gammaproteobacteria|o__SZUA-140|f__SZUA-140|g__SZUA-76|s__:0.0741521241)100:0.1990531776)100:0.0469059052,((128-326_metabat2_scaf2bin.030___d__Bacteria|p__Proteobacteria|c__Gammaproteobacteria|o__JAADHS01|f__JAADHS01|g__|s__:0.3340142656,M2_metabat1_scaf2bin.220___d__Bacteria|p__Proteobacteria|c__Gammaproteobacteria|o__J025|f__J025|g__J025|s__:0.5018209191)91:0.0500662601,S139_metabat2_scaf2bin.028___d__Bacteria|p__Proteobacteria|c__Gammaproteobacteria|o__Tenderiales|f__Tenderiaceae|g__|s__:0.2533845570)87:0.0297672848)82:0.0228671518,((A3_metabat1_scaf2bin.190___d__Bacteria|p__Proteobacteria|c__Gammaproteobacteria|o__JAADGQ01|f__JAADGQ01|g__|s__:0.0460801164,S141_metabat1_scaf2bin.049___d__Bacteria|p__Proteobacteria|c__Gammaproteobacteria|o__JAADGQ01|f__JAADGQ01|g__|s__:0.0467908609)100:0.2736417108,S146_metabat1_scaf2bin.050___d__Bacteria|p__Proteobacteria|c__Gammaproteobacteria|o__GCA-2400775|f__GCA-2400775|g__GCA-2400775|s__:0.3741636314)82:0.0504492017)99:0.0288919471)89:0.0222894360,(((((128-326_maxbin2_scaf2bin.117___d__Bacteria|p__Proteobacteria|c__Gammaproteobacteria|o__Thiohalomonadales_A|f__|g__|s__:0.0221351127,S140_metabat2_scaf2bin.006___d__Bacteria|p__Proteobacteria|c__Gammaproteobacteria|o__GCF-002020875|f__|g__|s__:0.0409056565)100:0.2547503418,((128-326_metabat2_scaf2bin.052___d__Bacteria|p__Proteobacteria|c__Gammaproteobacteria|o__AKS1|f__AKS1|g__|s__:0.1675729473,T2_metabat2_scaf2bin.097___d__Bacteria|p__Proteobacteria|c__Gammaproteobacteria|o__GCF-002020875|f__GRL18|g__|s__:0.1532751413)99:0.0655778963,T2_metabat2_scaf2bin.075___d__Bacteria|p__Proteobacteria|c__Gammaproteobacteria|o__GCF-002020875|f__|g__|s__:0.2057660207)99:0.0548401442)100:0.0673811233,(((S012_metabat2_scaf2bin.206___d__Bacteria|p__Proteobacteria|c__Gammaproteobacteria|o__Thiohalospirales|f__Thiohalospiraceae|g__|s__:0.0008028293,((S140_metabat1_scaf2bin.026___d__Bacteria|p__Proteobacteria|c__Gammaproteobacteria|o__Thiohalospirales|f__Thiohalospiraceae|g__|s__:0.0002481146,S141_metabat2_scaf2bin.019___d__Bacteria|p__Proteobacteria|c__Gammaproteobacteria|o__Thiohalospirales|f__|g__|s__:0.0005102959)98:0.0002424448,S146_metabat1_scaf2bin.051___d__Bacteria|p__Proteobacteria|c__Gammaproteobacteria|o__Thiohalospirales|f__|g__|s__:0.0000025434)98:0.0002670182)88:0.0018458232,S139_maxbin2_scaf2bin.047___d__Bacteria|p__Proteobacteria|c__Gammaproteobacteria|o__Thiohalospirales|f__|g__|s__:0.0123010799)96:0.0162801223,T2_metabat1_scaf2bin.057___d__Bacteria|p__Proteobacteria|c__Gammaproteobacteria|o__Immundisolibacterales|f__|g__|s__:0.0232673166)100:0.1891849089)100:0.0701190006,(((134-614_metabat2_scaf2bin.113___d__Bacteria|p__Proteobacteria|c__Gammaproteobacteria|o__Immundisolibacterales|f__|g__|s__:0.0072875243,(S012_metabat2_scaf2bin.202___d__Bacteria|p__Proteobacteria|c__Gammaproteobacteria|o__Immundisolibacterales|f__|g__|s__:0.0005022706,((S140_metabat2_scaf2bin.182___d__Bacteria|p__Proteobacteria|c__Gammaproteobacteria|o__Immundisolibacterales|f__|g__|s__:0.0006037634,S146_metabat2_scaf2bin.034___d__Bacteria|p__Proteobacteria|c__Gammaproteobacteria|o__Immundisolibacterales|f__|g__|s__:0.0000025434)100:0.0005035579,S141_metabat2_scaf2bin.063___d__Bacteria|p__Proteobacteria|c__Gammaproteobacteria|o__Immundisolibacterales|f__|g__|s__:0.0010267310)100:0.0005093968)100:0.0232748446)100:0.0080443851,S139_metabat2_scaf2bin.042___d__Bacteria|p__Proteobacteria|c__Gammaproteobacteria|o__Immundisolibacterales|f__|g__|s__:0.0064813271)100:0.0761169348,354-166_metabat1_scaf2bin.094___d__Bacteria|p__Proteobacteria|c__Gammaproteobacteria|o__Immundisolibacterales|f__|g__|s__:0.0923603630)100:0.2061306655)100:0.0417465427,((128-326_metabat2_scaf2bin.045___d__Bacteria|p__Proteobacteria|c__Gammaproteobacteria|o__Arenicellales|f__HyVt-429|g__|s__:0.2785558564,S146_metabat1_scaf2bin.017___d__Bacteria|p__Proteobacteria|c__Gammaproteobacteria|o__Acidiferrobacterales|f__Sulfurifustaceae|g__|s__:0.2641215935)100:0.0534564289,V2_metabat2_scaf2bin.035___d__Bacteria|p__Proteobacteria|c__Gammaproteobacteria|o__Arenicellales|f__QOAV01|g__QOAV01|s__:0.3932868673)100:0.1285477134)93:0.0282076192)98:0.0247730990,(((((((((128-326_maxbin2_scaf2bin.055_VB___d__Bacteria|p__Proteobacteria|c__Gammaproteobacteria|o__DSM-100275|f__DSM-100275|g__|s__:0.0045859645,(S144_metabat2_scaf2bin.034___d__Bacteria|p__Proteobacteria|c__Gammaproteobacteria|o__DSM-100275|f__DSM-100275|g__|s__:0.0114613993,T2_maxbin2_scaf2bin.371___d__Bacteria|p__Proteobacteria|c__Gammaproteobacteria|o__DSM-100275|f__DSM-100275|g__|s__:0.0083127621)68:0.0024210770)77:0.0043714728,(((S012_metabat1_scaf2bin.056___d__Bacteria|p__Proteobacteria|c__Gammaproteobacteria|o__DSM-100275|f__DSM-100275|g__|s__:0.0000020694,S141_metabat2_scaf2bin.034___d__Bacteria|p__Proteobacteria|c__Gammaproteobacteria|o__DSM-100275|f__DSM-100275|g__|s__:0.0000027165)100:0.0014216745,S139_metabat2_scaf2bin.090___d__Bacteria|p__Proteobacteria|c__Gammaproteobacteria|o__DSM-100275|f__DSM-100275|g__|s__:0.0016835684)100:0.0108150448,S146_metabat2_scaf2bin.052___d__Bacteria|p__Proteobacteria|c__Gammaproteobacteria|o__DSM-100275|f__DSM-100275|g__|s__:0.0106027821)100:0.0087907009)100:0.0528407859,354-166_metabat2_scaf2bin.072___d__Bacteria|p__Proteobacteria|c__Gammaproteobacteria|o__DSM-100275|f__DSM-100275|g__|s__:0.0582525082)100:0.1623089969,(S012_metabat2_scaf2bin.055___d__Bacteria|p__Proteobacteria|c__Gammaproteobacteria|o__DRLM01|f__DRLM01|g__|s__:0.0028503884,S141_metabat2_scaf2bin.061___d__Bacteria|p__Proteobacteria|c__Gammaproteobacteria|o__DRLM01|f__DRLM01|g__|s__:0.0019407237)100:0.3055314262)23:0.0625336857,(131-447_metabat2_scaf2bin.039___d__Bacteria|p__Proteobacteria|c__Gammaproteobacteria|o__21-64-14|f__21-64-14|g__BMS3Abin12|s__:0.2379648923,131-447_metabat2_scaf2bin.050___d__Bacteria|p__Proteobacteria|c__Gammaproteobacteria|o__SLND01|f__|g__|s__:0.5807606859)10:0.0410884117)100:0.0501300780,(((131-447_metabat2_scaf2bin.031___d__Bacteria|p__Proteobacteria|c__Gammaproteobacteria|o__Ectothiorhodospirales|f__Acidihalobacteraceae|g__Acidihalobacter_A|s__:0.0000028497,M2_metabat2_scaf2bin.249___d__Bacteria|p__Proteobacteria|c__Gammaproteobacteria|o__Ectothiorhodospirales|f__Acidihalobacteraceae|g__Acidihalobacter_A|s__:0.0010677045)100:0.3477420970,((((134-614_maxbin2_scaf2bin.065___d__Bacteria|p__Proteobacteria|c__Gammaproteobacteria|o__J044|f__J044|g__J044|s__:0.0281660096,M17_metabat2_scaf2bin.250___d__Bacteria|p__Proteobacteria|c__Gammaproteobacteria|o__J044|f__J044|g__J044|s__:0.0044813348)100:0.0037230194,T2_metabat2_scaf2bin.395___d__Bacteria|p__Proteobacteria|c__Gammaproteobacteria|o__J044|f__J044|g__J044|s__:0.0044245953)100:0.0104059177,(M2_maxbin2_scaf2bin.102_VB___d__Bacteria|p__Proteobacteria|c__Gammaproteobacteria|o__J044|f__J044|g__J044|s__:0.0116745970,S012_metabat2_scaf2bin.046___d__Bacteria|p__Proteobacteria|c__Gammaproteobacteria|o__J044|f__J044|g__J044|s__:0.0098971655)100:0.0078143862)100:0.2189445256,((((((((134-614_maxbin2_scaf2bin.127_VB___d__Bacteria|p__Proteobacteria|c__Gammaproteobacteria|o__Thiotrichales|f__UWMA-0217|g__|s__:0.0010620078,T2_maxbin2_scaf2bin.010___d__Bacteria|p__Proteobacteria|c__Gammaproteobacteria|o__Thiotrichales|f__UWMA-0217|g__|s__:0.0031567340)100:0.0020229020,A1_maxbin2_scaf2bin.109___d__Bacteria|p__Proteobacteria|c__Gammaproteobacteria|o__Thiotrichales|f__UWMA-0217|g__|s__:0.0026007037)100:0.0033883973,M17_metabat2_scaf2bin.014___d__Bacteria|p__Proteobacteria|c__Gammaproteobacteria|o__Thiotrichales|f__UWMA-0217|g__|s__:0.0061957711)100:0.0137601774,A1_metabat2_scaf2bin.267___d__Bacteria|p__Proteobacteria|c__Gammaproteobacteria|o__Thiotrichales|f__UWMA-0217|g__|s__:0.0331519693)100:0.0483848404,354-166_metabat2_scaf2bin.003___d__Bacteria|p__Proteobacteria|c__Gammaproteobacteria|o__Thiotrichales|f__UWMA-0217|g__|s__:0.0894679815)100:0.1488593040,(((134-614_metabat2_scaf2bin.107_VB___d__Bacteria|p__Proteobacteria|c__Gammaproteobacteria|o__Thiotrichales|f__UWMA-0217|g__HyVt-560|s__:0.0061091879,T2_maxbin2_scaf2bin.329___d__Bacteria|p__Proteobacteria|c__Gammaproteobacteria|o__Thiotrichales|f__UWMA-0217|g__HyVt-560|s__:0.0159295020)100:0.1078184842,356-308_metabat2_scaf2bin.030___d__Bacteria|p__Proteobacteria|c__Gammaproteobacteria|o__Thiotrichales|f__UWMA-0217|g__HyVt-560|s__:0.0899528012)100:0.1268749311,((A3_metabat2_scaf2bin.049___d__Bacteria|p__Proteobacteria|c__Gammaproteobacteria|o__Thiotrichales|f__UWMA-0217|g__|s__:0.0797562668,A3_metabat2_scaf2bin.303___d__Bacteria|p__Proteobacteria|c__Gammaproteobacteria|o__Thiotrichales|f__UWMA-0217|g__|s__:0.1533530355)100:0.1444170155,T2_metabat1_scaf2bin.259___d__Bacteria|p__Proteobacteria|c__Gammaproteobacteria|o__Thiotrichales|f__UWMA-0217|g__|s__:0.1901491872)100:0.0502504339)100:0.0312406841)100:0.0317896133,A3_metabat1_scaf2bin.023___d__Bacteria|p__Proteobacteria|c__Gammaproteobacteria|o__Thiotrichales|f__UWMA-0217|g__UWMA-0217|s__:0.2273336937)100:0.0499658182,(((134-614_metabat1_scaf2bin.028___d__Bacteria|p__Proteobacteria|c__Gammaproteobacteria|o__Thiotrichales|f__UWMA-0217|g__|s__:0.0000023042,T2_metabat2_scaf2bin.209___d__Bacteria|p__Proteobacteria|c__Gammaproteobacteria|o__Thiotrichales|f__UWMA-0217|g__|s__:0.0014203048)100:0.0004742699,M17_metabat2_scaf2bin.085___d__Bacteria|p__Proteobacteria|c__Gammaproteobacteria|o__Thiotrichales|f__UWMA-0217|g__|s__:0.0110486562)100:0.0084025063,A3_metabat1_scaf2bin.186___d__Bacteria|p__Proteobacteria|c__Gammaproteobacteria|o__Thiotrichales|f__UWMA-0217|g__|s__:0.0085533770)100:0.1772077606)100:0.0870219986)100:0.0356598532)95:0.0267480554,(((134-614_metabat2_scaf2bin.130___d__Bacteria|p__Proteobacteria|c__Gammaproteobacteria|o__UBA4575|f__JACCYU01|g__|s__:0.0014522697,T2_maxbin2_scaf2bin.377___d__Bacteria|p__Proteobacteria|c__Gammaproteobacteria|o__UBA4575|f__JACCYU01|g__|s__:0.0076208540)100:0.0832943612,356-308_metabat2_scaf2bin.058___d__Bacteria|p__Proteobacteria|c__Gammaproteobacteria|o__J044|f__J044|g__|s__:0.0750612584)100:0.1895584592,A3_metabat1_scaf2bin.132___d__Bacteria|p__Proteobacteria|c__Gammaproteobacteria|o__UBA4575|f__JACCYU01|g__|s__:0.2084090977)100:0.0739780226)100:0.0418143293)100:0.0272307551,((((128-326_maxbin2_scaf2bin.091___d__Bacteria|p__Proteobacteria|c__Gammaproteobacteria|o__Thiohalobacterales|f__DSM-19610|g__|s__:0.0572157043,(134-614_metabat2_scaf2bin.051___d__Bacteria|p__Proteobacteria|c__Gammaproteobacteria|o__Thiohalobacterales|f__DSM-19610|g__|s__:0.0176828898,356-308_metabat1_scaf2bin.060___d__Bacteria|p__Proteobacteria|c__Gammaproteobacteria|o__Thiohalobacterales|f__DSM-19610|g__|s__:0.0207629340)100:0.0596696955)100:0.0612577009,((((((131-447_maxbin2_scaf2bin.133___d__Bacteria|p__Proteobacteria|c__Gammaproteobacteria|o__Thiohalobacterales|f__DSM-19610|g__Thiogranum|s__:0.0247687811,M2_metabat2_scaf2bin.039___d__Bacteria|p__Proteobacteria|c__Gammaproteobacteria|o__Thiohalobacterales|f__DSM-19610|g__Thiogranum|s__:0.0100116008)100:0.0389260024,S139_maxbin2_scaf2bin.185___d__Bacteria|p__Proteobacteria|c__Gammaproteobacteria|o__Thiohalobacterales|f__DSM-19610|g__Thiogranum|s__:0.0757394857)100:0.0118666744,134-614_metabat1_scaf2bin.038___d__Bacteria|p__Proteobacteria|c__Gammaproteobacteria|o__Thiohalobacterales|f__DSM-19610|g__Thiogranum|s__:0.0521398693)100:0.0283697242,((M17_metabat2_scaf2bin.016___d__Bacteria|p__Proteobacteria|c__Gammaproteobacteria|o__Thiohalobacterales|f__DSM-19610|g__Thiogranum|s__:0.0005353962,M2_maxbin2_scaf2bin.237___d__Bacteria|p__Proteobacteria|c__Gammaproteobacteria|o__Thiohalobacterales|f__DSM-19610|g__Thiogranum|s__:0.0002626269)100:0.0012376934,(S139_maxbin2_scaf2bin.030___d__Bacteria|p__Proteobacteria|c__Gammaproteobacteria|o__Thiohalobacterales|f__DSM-19610|g__Thiogranum|s__:0.0008161769,S144_maxbin2_scaf2bin.217___d__Bacteria|p__Proteobacteria|c__Gammaproteobacteria|o__Thiohalobacterales|f__DSM-19610|g__Thiogranum|s__:0.0008800646)100:0.0026442220)100:0.0559793038)100:0.0702168042,356-308_metabat2_scaf2bin.017___d__Bacteria|p__Proteobacteria|c__Gammaproteobacteria|o__Thiohalobacterales|f__DSM-19610|g__Thiogranum|s__:0.1255014194)100:0.0679115583,A3_metabat2_scaf2bin.324___d__Bacteria|p__Proteobacteria|c__Gammaproteobacteria|o__Thiohalobacterales|f__DSM-19610|g__|s__:0.1740171478)9:0.0240624339)100:0.1079520310,((((131-447_metabat2_scaf2bin.062___d__Bacteria|p__Proteobacteria|c__Gammaproteobacteria|o__Thiohalobacterales|f__Thiohalobacteraceae|g__|s__:0.0000021659,M2_metabat2_scaf2bin.091___d__Bacteria|p__Proteobacteria|c__Gammaproteobacteria|o__Thiohalobacterales|f__Thiohalobacteraceae|g__|s__:0.0000021801)100:0.2084921075,354-166_maxbin2_scaf2bin.037___d__Bacteria|p__Proteobacteria|c__Gammaproteobacteria|o__Thiohalobacterales|f__|g__|s__:0.2320487256)27:0.0478103737,((((134-614_metabat2_scaf2bin.111___d__Bacteria|p__Proteobacteria|c__Gammaproteobacteria|o__Thiohalobacterales|f__Thiohalobacteraceae|g__J048|s__:0.0018105801,T2_maxbin2_scaf2bin.405_VB___d__Bacteria|p__Proteobacteria|c__Gammaproteobacteria|o__Thiohalobacterales|f__Thiohalobacteraceae|g__J048|s__:0.0016560780)100:0.0039231868,M17_metabat2_scaf2bin.162___d__Bacteria|p__Proteobacteria|c__Gammaproteobacteria|o__Thiohalobacterales|f__Thiohalobacteraceae|g__J048|s__:0.0052379372)96:0.0019895591,M2_maxbin2_scaf2bin.080___d__Bacteria|p__Proteobacteria|c__Gammaproteobacteria|o__Thiohalobacterales|f__Thiohalobacteraceae|g__J048|s__:0.0116113751)96:0.0154966490,S139_metabat2_scaf2bin.238___d__Bacteria|p__Proteobacteria|c__Gammaproteobacteria|o__Thiohalobacterales|f__Thiohalobacteraceae|g__J048|s__:0.0220753371)100:0.1890269137)27:0.0357629516,((M2_maxbin2_scaf2bin.096___d__Bacteria|p__Proteobacteria|c__Gammaproteobacteria|o__Thiohalobacterales|f__Thiohalobacteraceae|g__|s__:0.0124915195,(S139_metabat2_scaf2bin.036___d__Bacteria|p__Proteobacteria|c__Gammaproteobacteria|o__Thiohalobacterales|f__Thiohalobacteraceae|g__|s__:0.0016373555,S140_metabat2_scaf2bin.077___d__Bacteria|p__Proteobacteria|c__Gammaproteobacteria|o__Thiohalobacterales|f__Thiohalobacteraceae|g__|s__:0.0154938893)100:0.0075917389)100:0.1251152158,(S012_maxbin2_scaf2bin.212_VB___d__Bacteria|p__Proteobacteria|c__Gammaproteobacteria|o__Thiohalobacterales|f__Thiohalobacteraceae|g__|s__:0.0043993474,S139_metabat2_scaf2bin.264___d__Bacteria|p__Proteobacteria|c__Gammaproteobacteria|o__Thiohalobacterales|f__Thiohalobacteraceae|g__|s__:0.0029916580)100:0.1314985935)100:0.0379210909)100:0.0468720450)100:0.0518008488,((128-326_metabat2_scaf2bin.009___d__Bacteria|p__Proteobacteria|c__Gammaproteobacteria|o__SZUA-21|f__SZUA-21|g__SZUA-21|s__:0.3257253400,S139_maxbin2_scaf2bin.062___d__Bacteria|p__Proteobacteria|c__Gammaproteobacteria|o__SZUA-21|f__SZUA-21|g__|s__:0.1830770746)100:0.0621200986,((134-614_metabat2_scaf2bin.011___d__Bacteria|p__Proteobacteria|c__Gammaproteobacteria|o__21-64-14|f__21-64-14|g__|s__:0.0045639541,S139_metabat2_scaf2bin.011___d__Bacteria|p__Proteobacteria|c__Gammaproteobacteria|o__|f__|g__|s__:0.0106380795)100:0.2110395813,(((S139_metabat1_scaf2bin.067___d__Bacteria|p__Proteobacteria|c__Gammaproteobacteria|o__SZUA-21|f__|g__|s__:0.0000027875,S144_metabat2_scaf2bin.093___d__Bacteria|p__Proteobacteria|c__Gammaproteobacteria|o__SZUA-21|f__|g__|s__:0.0005900943)100:0.0019914106,T10_metabat2_scaf2bin.191___d__Bacteria|p__Proteobacteria|c__Gammaproteobacteria|o__SZUA-21|f__|g__|s__:0.0023701100)100:0.0059343327,T2_maxbin2_scaf2bin.384___d__Bacteria|p__Proteobacteria|c__Gammaproteobacteria|o__SZUA-21|f__|g__|s__:0.0122236108)100:0.1842707642)100:0.0640507182)100:0.0564735634)64:0.0235100679)65:0.0197449140,M2_metabat1_scaf2bin.052___d__Bacteria|p__Proteobacteria|c__Gammaproteobacteria|o__Competibacterales|f__SKOM01|g__|s__:0.4414066317)96:0.0178405817,(((((128-326_metabat2_scaf2bin.007___d__Bacteria|p__Proteobacteria|c__Gammaproteobacteria|o__Chromatiales|f__Sedimenticolaceae|g__DRKS01|s__DRKS01 sp011051655:0.1213922125,((((134-614_metabat2_scaf2bin.140___d__Bacteria|p__Proteobacteria|c__Gammaproteobacteria|o__Chromatiales|f__Sedimenticolaceae|g__DRKS01|s__:0.0000028300,M17_metabat1_scaf2bin.149___d__Bacteria|p__Proteobacteria|c__Gammaproteobacteria|o__Chromatiales|f__Sedimenticolaceae|g__DRKS01|s__:0.0002820319)100:0.0002879174,A3_maxbin2_scaf2bin.381___d__Bacteria|p__Proteobacteria|c__Gammaproteobacteria|o__Chromatiales|f__Sedimenticolaceae|g__DRKS01|s__:0.0247432656)99:0.0014402170,((((S012_metabat2_scaf2bin.190___d__Bacteria|p__Proteobacteria|c__Gammaproteobacteria|o__Chromatiales|f__Sedimenticolaceae|g__DRKS01|s__:0.0000025434,S141_metabat2_scaf2bin.177___d__Bacteria|p__Proteobacteria|c__Gammaproteobacteria|o__Chromatiales|f__Sedimenticolaceae|g__DRKS01|s__:0.0002888041)99:0.0004800522,S140_metabat2_scaf2bin.218___d__Bacteria|p__Proteobacteria|c__Gammaproteobacteria|o__Chromatiales|f__Sedimenticolaceae|g__DRKS01|s__:0.0005146116)99:0.0004731213,S139_metabat2_scaf2bin.086___d__Bacteria|p__Proteobacteria|c__Gammaproteobacteria|o__Chromatiales|f__Sedimenticolaceae|g__DRKS01|s__:0.0002560401)98:0.0006836310,S144_metabat1_scaf2bin.019___d__Bacteria|p__Proteobacteria|c__Gammaproteobacteria|o__Chromatiales|f__Sedimenticolaceae|g__DRKS01|s__:0.0014934928)98:0.0017627883)100:0.0262753517,354-166_metabat2_scaf2bin.125___d__Bacteria|p__Proteobacteria|c__Gammaproteobacteria|o__Chromatiales|f__Sedimenticolaceae|g__DRKS01|s__:0.0348380585)100:0.0936468736)100:0.0748598889,4281-140_maxbin2_scaf2bin.136___d__Bacteria|p__Proteobacteria|c__Gammaproteobacteria|o__Chromatiales|f__Sedimenticolaceae|g__|s__:0.2416801091)100:0.0445955398,(A3_maxbin2_scaf2bin.286___d__Bacteria|p__Proteobacteria|c__Gammaproteobacteria|o__Chromatiales|f__Sedimenticolaceae|g__HyVt-443|s__:0.1438080381,M2_metabat2_scaf2bin.063___d__Bacteria|p__Proteobacteria|c__Gammaproteobacteria|o__Chromatiales|f__Sedimenticolaceae|g__HyVt-443|s__:0.1297078316)100:0.0811349583)94:0.0314927992,(((134-614_maxbin2_scaf2bin.083___d__Bacteria|p__Proteobacteria|c__Gammaproteobacteria|o__Chromatiales|f__Chromatiaceae|g__|s__:0.0489226730,((M2_maxbin2_scaf2bin.163___d__Bacteria|p__Proteobacteria|c__Gammaproteobacteria|o__Chromatiales|f__Chromatiaceae|g__|s__:0.0047967902,T2_maxbin2_scaf2bin.293___d__Bacteria|p__Proteobacteria|c__Gammaproteobacteria|o__Chromatiales|f__Chromatiaceae|g__|s__:0.0019667809)83:0.0005359108,T10_metabat2_scaf2bin.056___d__Bacteria|p__Proteobacteria|c__Gammaproteobacteria|o__Chromatiales|f__Chromatiaceae|g__|s__:0.0018816927)100:0.0445515500)100:0.2470173325,356-308_metabat2_scaf2bin.026___d__Bacteria|p__Proteobacteria|c__Gammaproteobacteria|o__Chromatiales|f__Chromatiaceae|g__|s__:0.2324588575)100:0.0730886754,356-308_metabat2_scaf2bin.112___d__Bacteria|p__Proteobacteria|c__Gammaproteobacteria|o__Chromatiales|f__Sedimenticolaceae|g__|s__:0.1706589282)93:0.0287249776)100:0.0277248673,(((((((134-614_metabat1_scaf2bin.017___d__Bacteria|p__Proteobacteria|c__Gammaproteobacteria|o__Chromatiales|f__Sedimenticolaceae|g__Thiolapillus|s__:0.0005577018,M2_metabat1_scaf2bin.199___d__Bacteria|p__Proteobacteria|c__Gammaproteobacteria|o__Chromatiales|f__Sedimenticolaceae|g__Thiolapillus|s__:0.0011330195)100:0.0412118682,356-308_maxbin2_scaf2bin.147___d__Bacteria|p__Proteobacteria|c__Gammaproteobacteria|o__Chromatiales|f__Sedimenticolaceae|g__Thiolapillus|s__:0.0570358001)100:0.0160088344,((((((134-614_metabat2_scaf2bin.133___d__Bacteria|p__Proteobacteria|c__Gammaproteobacteria|o__Chromatiales|f__Sedimenticolaceae|g__Thiolapillus|s__:0.0000023095,T2_metabat2_scaf2bin.131___d__Bacteria|p__Proteobacteria|c__Gammaproteobacteria|o__Chromatiales|f__Sedimenticolaceae|g__Thiolapillus|s__:0.0006176938)100:0.0004667757,T10_maxbin2_scaf2bin.110_VB___d__Bacteria|p__Proteobacteria|c__Gammaproteobacteria|o__Chromatiales|f__Sedimenticolaceae|g__Thiolapillus|s__:0.0051356642)100:0.0000023822,M17_maxbin2_scaf2bin.092___d__Bacteria|p__Proteobacteria|c__Gammaproteobacteria|o__Chromatiales|f__Sedimenticolaceae|g__Thiolapillus|s__:0.0050064919)100:0.0042679390,S144_maxbin2_scaf2bin.057___d__Bacteria|p__Proteobacteria|c__Gammaproteobacteria|o__Chromatiales|f__Sedimenticolaceae|g__Thiolapillus|s__:0.0225047628)100:0.0073850255,(4281-140_maxbin2_scaf2bin.028_VB___d__Bacteria|p__Proteobacteria|c__Gammaproteobacteria|o__Chromatiales|f__Sedimenticolaceae|g__Thiolapillus|s__:0.0437317263,(A3_maxbin2_scaf2bin.168___d__Bacteria|p__Proteobacteria|c__Gammaproteobacteria|o__Chromatiales|f__Sedimenticolaceae|g__Thiolapillus|s__:0.0137560061,A3_metabat2_scaf2bin.062___d__Bacteria|p__Proteobacteria|c__Gammaproteobacteria|o__Chromatiales|f__Sedimenticolaceae|g__Thiolapillus|s__:0.0468719549)100:0.0043107814)98:0.0105329443)80:0.0053374019,S144_metabat1_scaf2bin.066_VB___d__Bacteria|p__Proteobacteria|c__Gammaproteobacteria|o__Chromatiales|f__Sedimenticolaceae|g__Thiolapillus|s__:0.0230460659)100:0.0188760422)100:0.0350296536,(((4281-140_maxbin2_scaf2bin.001___d__Bacteria|p__Proteobacteria|c__Gammaproteobacteria|o__Chromatiales|f__Sedimenticolaceae|g__Thiolapillus|s__:0.0076283868,(A3_metabat2_scaf2bin.057___d__Bacteria|p__Proteobacteria|c__Gammaproteobacteria|o__Chromatiales|f__Sedimenticolaceae|g__Thiolapillus|s__:0.0002913734,M17_metabat2_scaf2bin.153___d__Bacteria|p__Proteobacteria|c__Gammaproteobacteria|o__Chromatiales|f__Sedimenticolaceae|g__Thiolapillus|s__:0.0005701156)100:0.0184938184)100:0.0278865249,4281-140_maxbin2_scaf2bin.080___d__Bacteria|p__Proteobacteria|c__Gammaproteobacteria|o__Chromatiales|f__Sedimenticolaceae|g__Thiolapillus|s__:0.0338005909)100:0.0241236286,((S144_metabat2_scaf2bin.076___d__Bacteria|p__Proteobacteria|c__Gammaproteobacteria|o__Chromatiales|f__Sedimenticolaceae|g__Thiolapillus|s__:0.0160658974,T10_maxbin2_scaf2bin.127___d__Bacteria|p__Proteobacteria|c__Gammaproteobacteria|o__Chromatiales|f__Sedimenticolaceae|g__Thiolapillus|s__:0.0019687831)100:0.0039680992,T2_maxbin2_scaf2bin.155___d__Bacteria|p__Proteobacteria|c__Gammaproteobacteria|o__Chromatiales|f__Sedimenticolaceae|g__Thiolapillus|s__:0.0005403919)100:0.0871600960)100:0.0428834096)100:0.0713151361,(((((((134-614_metabat2_scaf2bin.005___d__Bacteria|p__Proteobacteria|c__Gammaproteobacteria|o__Chromatiales|f__Sedimenticolaceae|g__Thiolapillus|s__:0.0016814644,T2_maxbin2_scaf2bin.165___d__Bacteria|p__Proteobacteria|c__Gammaproteobacteria|o__Chromatiales|f__Sedimenticolaceae|g__Thiolapillus|s__:0.0004349707)100:0.0003060949,M17_metabat2_scaf2bin.205___d__Bacteria|p__Proteobacteria|c__Gammaproteobacteria|o__Chromatiales|f__Sedimenticolaceae|g__Thiolapillus|s__:0.0029642098)100:0.0010726143,A3_metabat2_scaf2bin.265___d__Bacteria|p__Proteobacteria|c__Gammaproteobacteria|o__Chromatiales|f__Sedimenticolaceae|g__Thiolapillus|s__:0.0104994215)100:0.0064276399,M2_metabat1_scaf2bin.026___d__Bacteria|p__Proteobacteria|c__Gammaproteobacteria|o__Chromatiales|f__Sedimenticolaceae|g__Thiolapillus|s__:0.0027086785)100:0.0197561416,S143_metabat2_scaf2bin.154___d__Bacteria|p__Proteobacteria|c__Gammaproteobacteria|o__Chromatiales|f__Sedimenticolaceae|g__Thiolapillus|s__:0.0184188251)100:0.1080229574,((356-308_metabat1_scaf2bin.072___d__Bacteria|p__Proteobacteria|c__Gammaproteobacteria|o__Chromatiales|f__Sedimenticolaceae|g__Thiolapillus|s__:0.0751040811,((A3_maxbin2_scaf2bin.197___d__Bacteria|p__Proteobacteria|c__Gammaproteobacteria|o__Chromatiales|f__Sedimenticolaceae|g__Thiolapillus|s__:0.0249561280,T2_maxbin2_scaf2bin.171___d__Bacteria|p__Proteobacteria|c__Gammaproteobacteria|o__Chromatiales|f__Sedimenticolaceae|g__Thiolapillus|s__:0.0094449090)100:0.0012001013,T11_metabat2_scaf2bin.180___d__Bacteria|p__Proteobacteria|c__Gammaproteobacteria|o__Chromatiales|f__Sedimenticolaceae|g__Thiolapillus|s__:0.0034367252)100:0.0388462762)100:0.0245835334,((((A1_maxbin2_scaf2bin.326___d__Bacteria|p__Proteobacteria|c__Gammaproteobacteria|o__Chromatiales|f__Sedimenticolaceae|g__Thiolapillus|s__:0.0036681201,A3_maxbin2_scaf2bin.082___d__Bacteria|p__Proteobacteria|c__Gammaproteobacteria|o__Chromatiales|f__Sedimenticolaceae|g__Thiolapillus|s__:0.0024553256)100:0.0010933584,T2_metabat1_scaf2bin.270___d__Bacteria|p__Proteobacteria|c__Gammaproteobacteria|o__Chromatiales|f__Sedimenticolaceae|g__Thiolapillus|s__:0.0007012356)100:0.0187300461,S144_metabat2_scaf2bin.100___d__Bacteria|p__Proteobacteria|c__Gammaproteobacteria|o__Chromatiales|f__Sedimenticolaceae|g__Thiolapillus|s__:0.0417113390)100:0.0233240960,M1_metabat2_scaf2bin.056___d__Bacteria|p__Proteobacteria|c__Gammaproteobacteria|o__Chromatiales|f__Sedimenticolaceae|g__Thiolapillus|s__:0.0759758709)100:0.0256388277)100:0.0243133225)100:0.0276784654,(A1_metabat2_scaf2bin.052___d__Bacteria|p__Proteobacteria|c__Gammaproteobacteria|o__Chromatiales|f__Sedimenticolaceae|g__Thiolapillus|s__:0.0028505509,A3_maxbin2_scaf2bin.003___d__Bacteria|p__Proteobacteria|c__Gammaproteobacteria|o__Chromatiales|f__Sedimenticolaceae|g__Thiolapillus|s__:0.0390510296)100:0.0590378258)100:0.0457757601)100:0.0805600423,((((134-614_metabat2_scaf2bin.129___d__Bacteria|p__Proteobacteria|c__Gammaproteobacteria|o__Chromatiales|f__Sedimenticolaceae|g__MONJU|s__:0.0015448131,M17_metabat1_scaf2bin.120___d__Bacteria|p__Proteobacteria|c__Gammaproteobacteria|o__Chromatiales|f__Sedimenticolaceae|g__MONJU|s__:0.0196074438)98:0.0013906755,T2_maxbin2_scaf2bin.324___d__Bacteria|p__Proteobacteria|c__Gammaproteobacteria|o__Chromatiales|f__Sedimenticolaceae|g__MONJU|s__:0.0182972442)98:0.0026170299,S139_metabat2_scaf2bin.269___d__Bacteria|p__Proteobacteria|c__Gammaproteobacteria|o__Chromatiales|f__Sedimenticolaceae|g__MONJU|s__:0.0059235883)100:0.0707090400,(M1_metabat2_scaf2bin.028___d__Bacteria|p__Proteobacteria|c__Gammaproteobacteria|o__Chromatiales|f__Sedimenticolaceae|g__|s__:0.0003337701,M2_maxbin2_scaf2bin.090___d__Bacteria|p__Proteobacteria|c__Gammaproteobacteria|o__Chromatiales|f__Sedimenticolaceae|g__|s__:0.0015578705)100:0.0922481405)100:0.1134327996)100:0.0557098273,(((134-614_metabat2_scaf2bin.082___d__Bacteria|p__Proteobacteria|c__Gammaproteobacteria|o__Chromatiales|f__Sedimenticolaceae|g__|s__:0.0000024145,(M2_metabat1_scaf2bin.241___d__Bacteria|p__Proteobacteria|c__Gammaproteobacteria|o__Chromatiales|f__Sedimenticolaceae|g__|s__:0.0032262715,T2_maxbin2_scaf2bin.434___d__Bacteria|p__Proteobacteria|c__Gammaproteobacteria|o__Chromatiales|f__Sedimenticolaceae|g__|s__:0.0003264756)98:0.0006566960)100:0.0924758130,((((134-614_metabat2_scaf2bin.121___d__Bacteria|p__Proteobacteria|c__Gammaproteobacteria|o__Chromatiales|f__Sedimenticolaceae|g__|s__:0.0004548374,T2_maxbin2_scaf2bin.447___d__Bacteria|p__Proteobacteria|c__Gammaproteobacteria|o__Chromatiales|f__Sedimenticolaceae|g__|s__:0.0009851105)100:0.0005600001,A3_maxbin2_scaf2bin.376___d__Bacteria|p__Proteobacteria|c__Gammaproteobacteria|o__Chromatiales|f__Sedimenticolaceae|g__|s__:0.0000023799)100:0.0028400143,S144_metabat2_scaf2bin.190_VB___d__Bacteria|p__Proteobacteria|c__Gammaproteobacteria|o__Chromatiales|f__Sedimenticolaceae|g__|s__:0.0027683226)100:0.0307010449,356-308_metabat2_scaf2bin.074___d__Bacteria|p__Proteobacteria|c__Gammaproteobacteria|o__Chromatiales|f__Sedimenticolaceae|g__|s__:0.0368107670)100:0.0800498655)100:0.1628949310,(M2_maxbin2_scaf2bin.205___d__Bacteria|p__Proteobacteria|c__Gammaproteobacteria|o__Chromatiales|f__Sedimenticolaceae|g__|s__:0.1733481106,M2_metabat2_scaf2bin.020___d__Bacteria|p__Proteobacteria|c__Gammaproteobacteria|o__Chromatiales|f__Sedimenticolaceae|g__|s__:0.1692429088)100:0.2756858268)98:0.0424371382)98:0.0273303003)100:0.1040799700)88:0.0267933854)95:0.0323938874,(((((((((132-544_metabat2_scaf2bin.059___d__Bacteria|p__Proteobacteria|c__Gammaproteobacteria|o__Thiotrichales|f__Thiotrichaceae|g__Cocleimonas|s__Cocleimonas mucor_A:0.0000026384,(T2_metabat2_scaf2bin.359___d__Bacteria|p__Proteobacteria|c__Gammaproteobacteria|o__Thiotrichales|f__Thiotrichaceae|g__Cocleimonas|s__Cocleimonas mucor_A:0.0021233592,V2_metabat2_scaf2bin.012___d__Bacteria|p__Proteobacteria|c__Gammaproteobacteria|o__Thiotrichales|f__Thiotrichaceae|g__Cocleimonas|s__Cocleimonas mucor_A:0.0009636305)100:0.0017102238)100:0.0742733685,(((134-614_metabat2_scaf2bin.076___d__Bacteria|p__Proteobacteria|c__Gammaproteobacteria|o__Thiotrichales|f__Thiotrichaceae|g__Cocleimonas|s__:0.0003669711,T2_maxbin2_scaf2bin.239___d__Bacteria|p__Proteobacteria|c__Gammaproteobacteria|o__Thiotrichales|f__Thiotrichaceae|g__Cocleimonas|s__:0.0021890864)100:0.0050036738,A3_maxbin2_scaf2bin.306___d__Bacteria|p__Proteobacteria|c__Gammaproteobacteria|o__Thiotrichales|f__Thiotrichaceae|g__Cocleimonas|s__:0.0068763870)100:0.0220819956,S144_metabat2_scaf2bin.009___d__Bacteria|p__Proteobacteria|c__Gammaproteobacteria|o__Thiotrichales|f__Thiotrichaceae|g__Cocleimonas|s__:0.0368296844)100:0.0510809481)100:0.0490336231,((134-614_metabat2_scaf2bin.022___d__Bacteria|p__Proteobacteria|c__Gammaproteobacteria|o__Thiotrichales|f__Thiotrichaceae|g__Cocleimonas|s__:0.0258323785,T2_metabat2_scaf2bin.226___d__Bacteria|p__Proteobacteria|c__Gammaproteobacteria|o__Thiotrichales|f__Thiotrichaceae|g__Cocleimonas|s__:0.0070744345)100:0.0291357446,356-284_metabat1_scaf2bin.115___d__Bacteria|p__Proteobacteria|c__Gammaproteobacteria|o__Thiotrichales|f__Thiotrichaceae|g__Cocleimonas|s__:0.0528127391)100:0.0487955192)100:0.1098152773,(((((132-544_metabat2_scaf2bin.111___d__Bacteria|p__Proteobacteria|c__Gammaproteobacteria|o__Thiotrichales|f__Thiotrichaceae|g__Cocleimonas|s__:0.0030200894,T2_metabat1_scaf2bin.286___d__Bacteria|p__Proteobacteria|c__Gammaproteobacteria|o__Thiotrichales|f__Thiotrichaceae|g__Cocleimonas|s__:0.0000026425)100:0.0513435630,(134-614_metabat2_scaf2bin.042___d__Bacteria|p__Proteobacteria|c__Gammaproteobacteria|o__Thiotrichales|f__Thiotrichaceae|g__Cocleimonas|s__:0.0000027998,V2_maxbin2_scaf2bin.032_VB___d__Bacteria|p__Proteobacteria|c__Gammaproteobacteria|o__Thiotrichales|f__Thiotrichaceae|g__Cocleimonas|s__:0.0015918829)100:0.0684480332)100:0.0147027857,(355-202_metabat2_scaf2bin.023___d__Bacteria|p__Proteobacteria|c__Gammaproteobacteria|o__Thiotrichales|f__Thiotrichaceae|g__Cocleimonas|s__:0.0061142968,356-284_metabat2_scaf2bin.069___d__Bacteria|p__Proteobacteria|c__Gammaproteobacteria|o__Thiotrichales|f__Thiotrichaceae|g__Cocleimonas|s__:0.0190118558)100:0.0565262776)100:0.0423182457,(((354-166_metabat2_scaf2bin.098___d__Bacteria|p__Proteobacteria|c__Gammaproteobacteria|o__Thiotrichales|f__Thiotrichaceae|g__Cocleimonas|s__:0.0363221888,(354-166_metabat2_scaf2bin.109___d__Bacteria|p__Proteobacteria|c__Gammaproteobacteria|o__Thiotrichales|f__Thiotrichaceae|g__Cocleimonas|s__:0.0045560596,355-202_maxbin2_scaf2bin.114___d__Bacteria|p__Proteobacteria|c__Gammaproteobacteria|o__Thiotrichales|f__Thiotrichaceae|g__Cocleimonas|s__:0.0023858566)100:0.0306686758)100:0.0790727447,(((354-166_metabat2_scaf2bin.117___d__Bacteria|p__Proteobacteria|c__Gammaproteobacteria|o__Thiotrichales|f__Thiotrichaceae|g__Cocleimonas|s__:0.0031906692,355-202_metabat2_scaf2bin.060___d__Bacteria|p__Proteobacteria|c__Gammaproteobacteria|o__Thiotrichales|f__Thiotrichaceae|g__Cocleimonas|s__:0.0018760904)100:0.0219008510,(4281-140_metabat1_scaf2bin.003___d__Bacteria|p__Proteobacteria|c__Gammaproteobacteria|o__Thiotrichales|f__Thiotrichaceae|g__Cocleimonas|s__:0.0174509654,S011_maxbin2_scaf2bin.052___d__Bacteria|p__Proteobacteria|c__Gammaproteobacteria|o__Thiotrichales|f__Thiotrichaceae|g__Cocleimonas|s__:0.0372034104)100:0.0080928580)100:0.0346098032,(355-202_maxbin2_scaf2bin.131_VB___d__Bacteria|p__Proteobacteria|c__Gammaproteobacteria|o__Thiotrichales|f__Thiotrichaceae|g__Cocleimonas|s__:0.0438916839,A3_metabat2_scaf2bin.117___d__Bacteria|p__Proteobacteria|c__Gammaproteobacteria|o__Thiotrichales|f__Thiotrichaceae|g__Cocleimonas|s__:0.0327496470)100:0.0136834623)100:0.0542439250)100:0.0250248616,(M17_metabat2_scaf2bin.180___d__Bacteria|p__Proteobacteria|c__Gammaproteobacteria|o__Thiotrichales|f__Thiotrichaceae|g__Cocleimonas|s__:0.0128161805,T2_metabat2_scaf2bin.068___d__Bacteria|p__Proteobacteria|c__Gammaproteobacteria|o__Thiotrichales|f__Thiotrichaceae|g__Cocleimonas|s__:0.0408318723)100:0.0913013907)70:0.0159781343)100:0.0323991371,T2_maxbin2_scaf2bin.393___d__Bacteria|p__Proteobacteria|c__Gammaproteobacteria|o__Thiotrichales|f__Thiotrichaceae|g__Cocleimonas|s__:0.1151776141)100:0.0803337823)100:0.0685119424,(A3_metabat2_scaf2bin.246___d__Bacteria|p__Proteobacteria|c__Gammaproteobacteria|o__Thiotrichales|f__Thiotrichaceae|g__|s__:0.0883974824,(T10_metabat2_scaf2bin.125___d__Bacteria|p__Proteobacteria|c__Gammaproteobacteria|o__Thiotrichales|f__Thiotrichaceae|g__|s__:0.0028661348,T2_metabat1_scaf2bin.031___d__Bacteria|p__Proteobacteria|c__Gammaproteobacteria|o__Thiotrichales|f__Thiotrichaceae|g__|s__:0.0016138412)100:0.0764053204)100:0.1803121723)100:0.0398179750,((134-614_metabat2_scaf2bin.146___d__Bacteria|p__Proteobacteria|c__Gammaproteobacteria|o__Thiotrichales|f__Thiotrichaceae|g__|s__:0.0624945815,S141_metabat2_scaf2bin.163___d__Bacteria|p__Proteobacteria|c__Gammaproteobacteria|o__Thiotrichales|f__Thiotrichaceae|g__HyVt-477|s__:0.0837956461)100:0.0500303757,(T2_metabat2_scaf2bin.050___d__Bacteria|p__Proteobacteria|c__Gammaproteobacteria|o__Thiotrichales|f__Thiotrichaceae|g__HyVt-477|s__:0.0135431121,V2_metabat2_scaf2bin.002_VB___d__Bacteria|p__Proteobacteria|c__Gammaproteobacteria|o__Thiotrichales|f__Thiotrichaceae|g__|s__:0.0302324182)100:0.0922209079)100:0.1485092203)100:0.1739401462,((((354-166_metabat2_scaf2bin.138___d__Bacteria|p__Proteobacteria|c__Gammaproteobacteria|o__GCA-001735895|f__GCA-001735895|g__JACNJF01|s__:0.0063372199,356-308_metabat1_scaf2bin.039_VB___d__Bacteria|p__Proteobacteria|c__Gammaproteobacteria|o__GCA-001735895|f__GCA-001735895|g__JACNJF01|s__:0.0126583345)100:0.0447471320,4281-140_maxbin2_scaf2bin.106___d__Bacteria|p__Proteobacteria|c__Gammaproteobacteria|o__GCA-001735895|f__GCA-001735895|g__JACNJF01|s__:0.0516613050)98:0.0146817777,(((A1_maxbin2_scaf2bin.146___d__Bacteria|p__Proteobacteria|c__Gammaproteobacteria|o__GCA-001735895|f__GCA-001735895|g__JACNJF01|s__:0.0062980425,M17_maxbin2_scaf2bin.314___d__Bacteria|p__Proteobacteria|c__Gammaproteobacteria|o__GCA-001735895|f__GCA-001735895|g__JACNJF01|s__:0.0035506963)97:0.0015668669,(M2_metabat2_scaf2bin.082___d__Bacteria|p__Proteobacteria|c__Gammaproteobacteria|o__GCA-001735895|f__GCA-001735895|g__JACNJF01|s__:0.0045336212,((S139_maxbin2_scaf2bin.321___d__Bacteria|p__Proteobacteria|c__Gammaproteobacteria|o__GCA-001735895|f__GCA-001735895|g__JACNJF01|s__:0.0039286328,S144_maxbin2_scaf2bin.011___d__Bacteria|p__Proteobacteria|c__Gammaproteobacteria|o__GCA-001735895|f__GCA-001735895|g__JACNJF01|s__:0.0000026940)97:0.0004952600,S140_metabat1_scaf2bin.041___d__Bacteria|p__Proteobacteria|c__Gammaproteobacteria|o__GCA-001735895|f__GCA-001735895|g__JACNJF01|s__:0.0000023603)100:0.0059733132)92:0.0009322730)100:0.0194731768,A3_metabat2_scaf2bin.334___d__Bacteria|p__Proteobacteria|c__Gammaproteobacteria|o__GCA-001735895|f__GCA-001735895|g__JACNJF01|s__:0.0687179976)100:0.0288099319)100:0.0941939571,(M2_maxbin2_scaf2bin.360_VB___d__Bacteria|p__Proteobacteria|c__Gammaproteobacteria|o__GCA-001735895|f__GCA-001735895|g__JACNJF01|s__:0.0208794953,M2_metabat2_scaf2bin.057___d__Bacteria|p__Proteobacteria|c__Gammaproteobacteria|o__GCA-001735895|f__GCA-001735895|g__JACNJF01|s__:0.0297544890)100:0.1442893909)100:0.2354145848)97:0.0333204228,((((354-166_metabat2_scaf2bin.021___d__Bacteria|p__Proteobacteria|c__Gammaproteobacteria|o__SZUA-229|f__SZUA-229|g__|s__:0.0645317313,((M17_metabat2_scaf2bin.083___d__Bacteria|p__Proteobacteria|c__Gammaproteobacteria|o__SZUA-229|f__SZUA-229|g__|s__:0.0063933971,M2_maxbin2_scaf2bin.319_VB___d__Bacteria|p__Proteobacteria|c__Gammaproteobacteria|o__SZUA-229|f__SZUA-229|g__|s__:0.0247603338)100:0.0036956311,M2_maxbin2_scaf2bin.326___d__Bacteria|p__Proteobacteria|c__Gammaproteobacteria|o__SZUA-229|f__SZUA-229|g__|s__:0.0139910596)100:0.0511296636)100:0.0622055191,S139_maxbin2_scaf2bin.231___d__Bacteria|p__Proteobacteria|c__Gammaproteobacteria|o__SZUA-229|f__SZUA-229|g__SZUA-116|s__:0.1224746935)100:0.0625931767,((((M17_metabat2_scaf2bin.259___d__Bacteria|p__Proteobacteria|c__Gammaproteobacteria|o__SZUA-229|f__SZUA-229|g__GCA-2746365|s__:0.0010639564,(S012_metabat1_scaf2bin.018___d__Bacteria|p__Proteobacteria|c__Gammaproteobacteria|o__SZUA-229|f__SZUA-229|g__GCA-2746365|s__:0.0000020303,S139_maxbin2_scaf2bin.015___d__Bacteria|p__Proteobacteria|c__Gammaproteobacteria|o__SZUA-229|f__SZUA-229|g__GCA-2746365|s__:0.0006052890)100:0.0010061123)100:0.0243099653,S139_metabat2_scaf2bin.261___d__Bacteria|p__Proteobacteria|c__Gammaproteobacteria|o__SZUA-229|f__SZUA-229|g__GCA-2746365|s__:0.0425192851)100:0.0603672051,T2_maxbin2_scaf2bin.355___d__Bacteria|p__Proteobacteria|c__Gammaproteobacteria|o__SZUA-229|f__SZUA-229|g__GCA-2746365|s__GCA-2746365 sp011051475:0.1052746469)100:0.0499616311,(M2_metabat2_scaf2bin.047_VB___d__Bacteria|p__Proteobacteria|c__Gammaproteobacteria|o__SZUA-229|f__SZUA-229|g__|s__:0.0936023226,((S010_metabat1_scaf2bin.004___d__Bacteria|p__Proteobacteria|c__Gammaproteobacteria|o__SZUA-229|f__SZUA-229|g__|s__:0.0008627833,S147_maxbin2_scaf2bin.026___d__Bacteria|p__Proteobacteria|c__Gammaproteobacteria|o__SZUA-229|f__SZUA-229|g__|s__:0.0025135226)100:0.1316199539,T2_metabat1_scaf2bin.008___d__Bacteria|p__Proteobacteria|c__Gammaproteobacteria|o__SZUA-229|f__SZUA-229|g__|s__:0.0951548029)100:0.0178275201)100:0.0435404445)100:0.0764262538)100:0.1170076488,((((M2_maxbin2_scaf2bin.282___d__Bacteria|p__Proteobacteria|c__Gammaproteobacteria|o__SZUA-229|f__SZUA-229|g__|s__:0.0013323487,(T10_metabat2_scaf2bin.087___d__Bacteria|p__Proteobacteria|c__Gammaproteobacteria|o__SZUA-229|f__SZUA-229|g__|s__:0.0009335928,T2_metabat2_scaf2bin.002___d__Bacteria|p__Proteobacteria|c__Gammaproteobacteria|o__SZUA-229|f__SZUA-229|g__|s__:0.0013354922)98:0.0014268193)98:0.0041363735,S140_maxbin2_scaf2bin.248___d__Bacteria|p__Proteobacteria|c__Gammaproteobacteria|o__SZUA-229|f__SZUA-229|g__|s__:0.0048754522)100:0.0505792977,S139_maxbin2_scaf2bin.181___d__Bacteria|p__Proteobacteria|c__Gammaproteobacteria|o__SZUA-229|f__SZUA-229|g__|s__:0.0674242768)100:0.0983374794,S139_metabat2_scaf2bin.004___d__Bacteria|p__Proteobacteria|c__Gammaproteobacteria|o__SZUA-229|f__SZUA-229|g__SZUA-229|s__:0.1887003423)100:0.1091342275)100:0.1118643406)100:0.0468099575,(((((134-614_metabat2_scaf2bin.048___d__Bacteria|p__Proteobacteria|c__Gammaproteobacteria|o__Methylococcales|f__Methylothermaceae|g__Methylohalobius|s__Methylohalobius sp001566965:0.0011097335,A3_metabat2_scaf2bin.156___d__Bacteria|p__Proteobacteria|c__Gammaproteobacteria|o__Methylococcales|f__Methylothermaceae|g__Methylohalobius|s__Methylohalobius sp001566965:0.0059876002)100:0.0405412163,356-308_maxbin2_scaf2bin.122___d__Bacteria|p__Proteobacteria|c__Gammaproteobacteria|o__Methylococcales|f__Methylothermaceae|g__Methylohalobius|s__:0.0524483593)100:0.1039699724,(((134-614_metabat2_scaf2bin.086___d__Bacteria|p__Proteobacteria|c__Gammaproteobacteria|o__Methylococcales|f__Methylothermaceae|g__Methylohalobius|s__:0.0159322144,T2_metabat2_scaf2bin.306___d__Bacteria|p__Proteobacteria|c__Gammaproteobacteria|o__Methylococcales|f__Methylothermaceae|g__Methylohalobius|s__:0.0000021947)100:0.0885089510,(354-166_maxbin2_scaf2bin.109___d__Bacteria|p__Proteobacteria|c__Gammaproteobacteria|o__Methylococcales|f__Methylothermaceae|g__Methylohalobius|s__:0.0285448042,(354-166_metabat1_scaf2bin.099___d__Bacteria|p__Proteobacteria|c__Gammaproteobacteria|o__Methylococcales|f__Methylothermaceae|g__Methylohalobius|s__:0.0117544769,356-308_metabat2_scaf2bin.038___d__Bacteria|p__Proteobacteria|c__Gammaproteobacteria|o__Methylococcales|f__Methylothermaceae|g__Methylohalobius|s__:0.0081068614)100:0.0152007062)100:0.0669613657)100:0.0505375003,(354-166_metabat2_scaf2bin.009___d__Bacteria|p__Proteobacteria|c__Gammaproteobacteria|o__Methylococcales|f__Methylothermaceae|g__Methylohalobius|s__:0.0656708674,(A3_metabat2_scaf2bin.379___d__Bacteria|p__Proteobacteria|c__Gammaproteobacteria|o__Methylococcales|f__Methylothermaceae|g__Methylohalobius|s__:0.0000022414,T2_metabat1_scaf2bin.010___d__Bacteria|p__Proteobacteria|c__Gammaproteobacteria|o__Methylococcales|f__Methylothermaceae|g__Methylohalobius|s__:0.0061743318)100:0.0629368310)100:0.0719213865)100:0.0543386689)100:0.1601372073,((((354-166_metabat2_scaf2bin.047___d__Bacteria|p__Proteobacteria|c__Gammaproteobacteria|o__Methylococcales|f__Methylomonadaceae|g__|s__:0.0907588356,355-202_metabat2_scaf2bin.086___d__Bacteria|p__Proteobacteria|c__Gammaproteobacteria|o__Methylococcales|f__Methylomonadaceae|g__Methyloprofundus|s__Methyloprofundus sp900128525:0.0986666535)100:0.1270607289,(355-202_metabat2_scaf2bin.044___d__Bacteria|p__Proteobacteria|c__Gammaproteobacteria|o__Methylococcales|f__Methylomonadaceae|g__QPIN01|s__:0.0800447768,355-202_metabat2_scaf2bin.056___d__Bacteria|p__Proteobacteria|c__Gammaproteobacteria|o__Methylococcales|f__Methylomonadaceae|g__QPIN01|s__:0.0668772703)100:0.1193909672)99:0.0455341022,((354-166_metabat2_scaf2bin.094___d__Bacteria|p__Proteobacteria|c__Gammaproteobacteria|o__Methylococcales|f__Methylomonadaceae|g__|s__:0.0327558714,(A3_maxbin2_scaf2bin.298___d__Bacteria|p__Proteobacteria|c__Gammaproteobacteria|o__Methylococcales|f__Methylomonadaceae|g__|s__:0.0024388974,T2_metabat2_scaf2bin.191___d__Bacteria|p__Proteobacteria|c__Gammaproteobacteria|o__Methylococcales|f__Methylomonadaceae|g__|s__:0.0020954913)100:0.0529238524)100:0.0737283138,356-308_metabat1_scaf2bin.110___d__Bacteria|p__Proteobacteria|c__Gammaproteobacteria|o__Methylococcales|f__Methylomonadaceae|g__Methylomarinum|s__:0.0400857568)100:0.1039797243)99:0.0328570585,T2_metabat2_scaf2bin.184___d__Bacteria|p__Proteobacteria|c__Gammaproteobacteria|o__Methylococcales|f__Methylomonadaceae|g__Methylomarinum|s__:0.1540560542)100:0.1617928740)100:0.0799489143,M2_metabat2_scaf2bin.212___d__Bacteria|p__Proteobacteria|c__Gammaproteobacteria|o__Methylococcales|f__|g__|s__:0.4495987722)100:0.0514776870)93:0.0204731668)100:0.0358088255,((((((131-447_metabat1_scaf2bin.004___d__Bacteria|p__Proteobacteria|c__Gammaproteobacteria|o__Pseudomonadales|f__Pseudomonadaceae|g__Pseudomonas_D|s__Pseudomonas_D gallaeciensis:0.1340272967,(RS_GCF_000423545.1___d__Bacteria|p__Proteobacteria|c__Gammaproteobacteria|o__Pseudomonadales|f__Pseudomonadaceae|g__Pseudomonas_F|s__Pseudomonas_F___resinovorans:0.0649208632,RS_GCF_001269925.1___d__Bacteria|p__Proteobacteria|c__Gammaproteobacteria|o__Pseudomonadales|f__Pseudomonadaceae|g__Pseudomonas_E|s__Pseudomonas_E___sp001269925:0.1031404080)100:0.0713779153)100:0.1390905149,(131-447_metabat2_scaf2bin.036___d__Bacteria|p__Proteobacteria|c__Gammaproteobacteria|o__Pseudomonadales|f__Halomonadaceae|g__Halomonas|s__Halomonas aquamarina:0.2939590916,131-447_metabat2_scaf2bin.069___d__Bacteria|p__Proteobacteria|c__Gammaproteobacteria|o__Pseudomonadales|f__Saccharospirillaceae|g__Oleibacter|s__Oleibacter sp002331105:0.2956541406)98:0.0410518262)99:0.0326866649,131-447_metabat2_scaf2bin.085___d__Bacteria|p__Proteobacteria|c__Gammaproteobacteria|o__Pseudomonadales|f__Cellvibrionaceae|g__|s__:0.3113130115)98:0.0311533797,(M1_metabat1_scaf2bin.043___d__Bacteria|p__Proteobacteria|c__Gammaproteobacteria|o__Pseudomonadales|f__Alcanivoracaceae|g__Alcanivorax|s__Alcanivorax borkumensis:0.3429937228,RS_GCF_013072695.1___d__Bacteria|p__Proteobacteria|c__Gammaproteobacteria|o__Pseudomonadales|f__Moraxellaceae|g__Acinetobacter|s__Acinetobacter___sp013072695:0.4641420723)98:0.0591553319)100:0.0637135386,(((131-447_metabat2_scaf2bin.035___d__Bacteria|p__Proteobacteria|c__Gammaproteobacteria|o__Enterobacterales|f__Alteromonadaceae|g__Alteromonas|s__:0.2400906747,((M17_maxbin2_scaf2bin.272___d__Bacteria|p__Proteobacteria|c__Gammaproteobacteria|o__Enterobacterales|f__Alteromonadaceae|g__GCA-2401725|s__:0.0272841819,(((S012_maxbin2_scaf2bin.053___d__Bacteria|p__Proteobacteria|c__Gammaproteobacteria|o__Enterobacterales|f__Alteromonadaceae|g__GCA-2401725|s__:0.0067895976,S141_metabat2_scaf2bin.020___d__Bacteria|p__Proteobacteria|c__Gammaproteobacteria|o__Enterobacterales|f__Alteromonadaceae|g__GCA-2401725|s__:0.0005278860)95:0.0004698780,S139_metabat2_scaf2bin.164___d__Bacteria|p__Proteobacteria|c__Gammaproteobacteria|o__Enterobacterales|f__Alteromonadaceae|g__GCA-2401725|s__:0.0000021121)95:0.0010762717,S140_metabat2_scaf2bin.023___d__Bacteria|p__Proteobacteria|c__Gammaproteobacteria|o__Enterobacterales|f__Alteromonadaceae|g__GCA-2401725|s__:0.0013219528)95:0.0038794476)100:0.0505850102,S147_maxbin2_scaf2bin.066___d__Bacteria|p__Proteobacteria|c__Gammaproteobacteria|o__Enterobacterales|f__Alteromonadaceae|g__GCA-2401725|s__:0.0859466809)100:0.1766585717)100:0.0562932024,((RS_GCF_000735345.1___d__Bacteria|p__Proteobacteria|c__Gammaproteobacteria|o__Enterobacterales|f__Enterobacteriaceae|g__Ewingella|s__Ewingella___americana:0.0806220463,RS_GCF_003697165.2___d__Bacteria|p__Proteobacteria|c__Gammaproteobacteria|o__Enterobacterales|f__Enterobacteriaceae|g__Escherichia|s__Escherichia___coli:0.0694590908)100:0.0820862434,RS_GCF_003202775.1___d__Bacteria|p__Proteobacteria|c__Gammaproteobacteria|o__Enterobacterales|f__Enterobacteriaceae|g__Gilliamella|s__Gilliamella___apis_A:0.2202849110)100:0.1404850511)100:0.1136884171,(((A3_metabat2_scaf2bin.305___d__Bacteria|p__Proteobacteria|c__Gammaproteobacteria|o__Enterobacterales|f__GCA-002770795|g__DRNA01|s__DRNA01 sp011322365:0.0038722072,T2_metabat1_scaf2bin.275___d__Bacteria|p__Proteobacteria|c__Gammaproteobacteria|o__Enterobacterales|f__GCA-002770795|g__DRNA01|s__DRNA01 sp011322365:0.0000029915)100:0.0053981472,M2_maxbin2_scaf2bin.250_VB___d__Bacteria|p__Proteobacteria|c__Gammaproteobacteria|o__Enterobacterales|f__GCA-002770795|g__DRNA01|s__DRNA01 sp011322365:0.0034923930)100:0.3221000078,M2_metabat1_scaf2bin.219___d__Bacteria|p__Proteobacteria|c__Gammaproteobacteria|o__Enterobacterales|f__Kangiellaceae|g__GCA-002733465|s__:0.4155301903)100:0.0675766096)100:0.0589046972)100:0.0383614159,(GB_GCA_013286495.1___d__Bacteria|p__Proteobacteria|c__Gammaproteobacteria|o__DSM-16500|f__DSM-16500|g__Aquicella_A|s__Aquicella_A___sp013286495:0.4080165670,S139_metabat1_scaf2bin.046___d__Bacteria|p__Proteobacteria|c__Gammaproteobacteria|o__Legionellales|f__Legionellaceae|g__|s__:0.4799093201)100:0.0884548804)100:0.0456772980)100:0.0400189496,(131-447_metabat1_scaf2bin.020___d__Bacteria|p__Proteobacteria|c__Gammaproteobacteria|o__Xanthomonadales|f__Rhodanobacteraceae|g__Oleiagrimonas|s__:0.4436324114,(((354-166_metabat1_scaf2bin.081___d__Bacteria|p__Proteobacteria|c__Gammaproteobacteria|o__Xanthomonadales|f__Marinicellaceae|g__|s__:0.0721755859,(M17_metabat1_scaf2bin.137___d__Bacteria|p__Proteobacteria|c__Gammaproteobacteria|o__Xanthomonadales|f__Marinicellaceae|g__|s__:0.0159323262,S144_metabat1_scaf2bin.027___d__Bacteria|p__Proteobacteria|c__Gammaproteobacteria|o__Xanthomonadales|f__Marinicellaceae|g__|s__:0.0101584532)100:0.0579605023)100:0.1548357464,(((((354-166_metabat2_scaf2bin.033___d__Bacteria|p__Proteobacteria|c__Gammaproteobacteria|o__Xanthomonadales|f__Marinicellaceae|g__|s__:0.0110326260,355-202_metabat2_scaf2bin.054___d__Bacteria|p__Proteobacteria|c__Gammaproteobacteria|o__Xanthomonadales|f__Marinicellaceae|g__|s__:0.0086204381)100:0.0249093504,4281-140_metabat1_scaf2bin.002___d__Bacteria|p__Proteobacteria|c__Gammaproteobacteria|o__Xanthomonadales|f__Marinicellaceae|g__|s__:0.0330727616)100:0.0091812874,(M17_metabat2_scaf2bin.158___d__Bacteria|p__Proteobacteria|c__Gammaproteobacteria|o__Xanthomonadales|f__Marinicellaceae|g__|s__:0.0045986213,S144_metabat2_scaf2bin.167___d__Bacteria|p__Proteobacteria|c__Gammaproteobacteria|o__Xanthomonadales|f__Marinicellaceae|g__|s__:0.0507118430)100:0.0222851552)100:0.0430804400,V2_maxbin2_scaf2bin.044_VB___d__Bacteria|p__Proteobacteria|c__Gammaproteobacteria|o__Xanthomonadales|f__Marinicellaceae|g__|s__:0.0742172272)100:0.0389995750,(356-308_maxbin2_scaf2bin.054___d__Bacteria|p__Proteobacteria|c__Gammaproteobacteria|o__Xanthomonadales|f__Marinicellaceae|g__|s__:0.1248294486,S141_metabat1_scaf2bin.069___d__Bacteria|p__Proteobacteria|c__Gammaproteobacteria|o__Xanthomonadales|f__Marinicellaceae|g__|s__:0.1196772617)100:0.0411889433)100:0.2319692960)100:0.2167500652,(M2_metabat2_scaf2bin.237___d__Bacteria|p__Proteobacteria|c__Gammaproteobacteria|o__Xanthomonadales|f__|g__|s__:0.0251366460,S139_metabat2_scaf2bin.194___d__Bacteria|p__Proteobacteria|c__Gammaproteobacteria|o__Xanthomonadales|f__|g__|s__:0.0345532044)100:0.3108485247)100:0.0551091355)100:0.1039426624)26:0.0373456819,((((131-447_metabat1_scaf2bin.036___d__Bacteria|p__Proteobacteria|c__Gammaproteobacteria|o__Thiomicrospirales|f__Thiomicrospiraceae|g__|s__:0.0008864860,M2_maxbin2_scaf2bin.288_VB___d__Bacteria|p__Proteobacteria|c__Gammaproteobacteria|o__Thiomicrospirales|f__Thiomicrospiraceae|g__|s__:0.0003534365)100:0.1520654380,(((((354-166_metabat2_scaf2bin.108___d__Bacteria|p__Proteobacteria|c__Gammaproteobacteria|o__Thiomicrospirales|f__Thiomicrospiraceae|g__Thiomicrorhabdus|s__:0.0006369890,355-202_metabat2_scaf2bin.026___d__Bacteria|p__Proteobacteria|c__Gammaproteobacteria|o__Thiomicrospirales|f__Thiomicrospiraceae|g__Thiomicrorhabdus|s__:0.0009776356)100:0.0454117899,((S012_metabat2_scaf2bin.012___d__Bacteria|p__Proteobacteria|c__Gammaproteobacteria|o__Thiomicrospirales|f__Thiomicrospiraceae|g__Thiomicrorhabdus|s__:0.0015791580,(S140_maxbin2_scaf2bin.168___d__Bacteria|p__Proteobacteria|c__Gammaproteobacteria|o__Thiomicrospirales|f__Thiomicrospiraceae|g__Thiomicrorhabdus|s__:0.0004283519,S141_metabat2_scaf2bin.143___d__Bacteria|p__Proteobacteria|c__Gammaproteobacteria|o__Thiomicrospirales|f__Thiomicrospiraceae|g__Thiomicrorhabdus|s__:0.0006350263)100:0.0036219616)100:0.0045399030,S013_maxbin2_scaf2bin.057_VB___d__Bacteria|p__Proteobacteria|c__Gammaproteobacteria|o__Thiomicrospirales|f__Thiomicrospiraceae|g__Thiomicrorhabdus|s__:0.0088896710)100:0.0392401708)100:0.0107062992,(4281-140_maxbin2_scaf2bin.065_VB___d__Bacteria|p__Proteobacteria|c__Gammaproteobacteria|o__Thiomicrospirales|f__Thiomicrospiraceae|g__Thiomicrorhabdus|s__:0.0357040928,(M17_metabat1_scaf2bin.171___d__Bacteria|p__Proteobacteria|c__Gammaproteobacteria|o__Thiomicrospirales|f__Thiomicrospiraceae|g__Thiomicrorhabdus|s__:0.0014218132,((S012_maxbin2_scaf2bin.107___d__Bacteria|p__Proteobacteria|c__Gammaproteobacteria|o__Thiomicrospirales|f__Thiomicrospiraceae|g__Thiomicrorhabdus|s__:0.0014622751,S141_metabat2_scaf2bin.227___d__Bacteria|p__Proteobacteria|c__Gammaproteobacteria|o__Thiomicrospirales|f__Thiomicrospiraceae|g__Thiomicrorhabdus|s__:0.0007640228)49:0.0000022106,((S013_metabat2_scaf2bin.018___d__Bacteria|p__Proteobacteria|c__Gammaproteobacteria|o__Thiomicrospirales|f__Thiomicrospiraceae|g__Thiomicrorhabdus|s__:0.0007504068,S140_maxbin2_scaf2bin.061___d__Bacteria|p__Proteobacteria|c__Gammaproteobacteria|o__Thiomicrospirales|f__Thiomicrospiraceae|g__Thiomicrorhabdus|s__:0.0000022903)52:0.0003045502,S139_maxbin2_scaf2bin.169___d__Bacteria|p__Proteobacteria|c__Gammaproteobacteria|o__Thiomicrospirales|f__Thiomicrospiraceae|g__Thiomicrorhabdus|s__:0.0024914797)51:0.0003892466)75:0.0016906643)100:0.0258400356)100:0.0202540834)100:0.0270009256,((A3_metabat2_scaf2bin.174___d__Bacteria|p__Proteobacteria|c__Gammaproteobacteria|o__Thiomicrospirales|f__Thiomicrospiraceae|g__Thiomicrorhabdus|s__:0.0006005300,M17_metabat2_scaf2bin.146___d__Bacteria|p__Proteobacteria|c__Gammaproteobacteria|o__Thiomicrospirales|f__Thiomicrospiraceae|g__Thiomicrorhabdus|s__:0.0006232342)100:0.0031290053,(((S012_maxbin2_scaf2bin.085___d__Bacteria|p__Proteobacteria|c__Gammaproteobacteria|o__Thiomicrospirales|f__Thiomicrospiraceae|g__Thiomicrorhabdus|s__:0.0000028464,S139_maxbin2_scaf2bin.146___d__Bacteria|p__Proteobacteria|c__Gammaproteobacteria|o__Thiomicrospirales|f__Thiomicrospiraceae|g__Thiomicrorhabdus|s__:0.0026590748)100:0.0006236842,S140_metabat2_scaf2bin.198___d__Bacteria|p__Proteobacteria|c__Gammaproteobacteria|o__Thiomicrospirales|f__Thiomicrospiraceae|g__Thiomicrorhabdus|s__:0.0000029854)100:0.0003121566,S141_metabat2_scaf2bin.101___d__Bacteria|p__Proteobacteria|c__Gammaproteobacteria|o__Thiomicrospirales|f__Thiomicrospiraceae|g__Thiomicrorhabdus|s__:0.0000025445)100:0.0047510010)100:0.0499533378)100:0.1499328804,((S010_metabat1_scaf2bin.007___d__Bacteria|p__Proteobacteria|c__Gammaproteobacteria|o__Thiomicrospirales|f__Thiomicrospiraceae|g__Hydrogenovibrio|s__:0.0000020993,S011_metabat2_scaf2bin.007___d__Bacteria|p__Proteobacteria|c__Gammaproteobacteria|o__Thiomicrospirales|f__Thiomicrospiraceae|g__Hydrogenovibrio|s__:0.0000020098)100:0.0000020071,S147_metabat2_scaf2bin.028___d__Bacteria|p__Proteobacteria|c__Gammaproteobacteria|o__Thiomicrospirales|f__Thiomicrospiraceae|g__Hydrogenovibrio|s__:0.0011789658)100:0.2021511904)100:0.0692393291)100:0.1080875014,((((M1_maxbin2_scaf2bin.037___d__Bacteria|p__Proteobacteria|c__Gammaproteobacteria|o__Thiomicrospirales|f__Thiomicrospiraceae|g__Sulfurivirga|s__:0.0000024796,M2_metabat2_scaf2bin.209___d__Bacteria|p__Proteobacteria|c__Gammaproteobacteria|o__Thiomicrospirales|f__Thiomicrospiraceae|g__Sulfurivirga|s__:0.0015271521)100:0.0116094975,S141_metabat2_scaf2bin.229___d__Bacteria|p__Proteobacteria|c__Gammaproteobacteria|o__Thiomicrospirales|f__Thiomicrospiraceae|g__Sulfurivirga|s__:0.0122136759)100:0.0916902246,(S012_maxbin2_scaf2bin.086___d__Bacteria|p__Proteobacteria|c__Gammaproteobacteria|o__Thiomicrospirales|f__Thiomicrospiraceae|g__Sulfurivirga|s__:0.0159961747,S141_metabat2_scaf2bin.017___d__Bacteria|p__Proteobacteria|c__Gammaproteobacteria|o__Thiomicrospirales|f__Thiomicrospiraceae|g__Sulfurivirga|s__:0.0010402216)100:0.0799084322)100:0.0435402369,(M1_maxbin2_scaf2bin.055___d__Bacteria|p__Proteobacteria|c__Gammaproteobacteria|o__Thiomicrospirales|f__Thiomicrospiraceae|g__Sulfurivirga|s__:0.0005356140,M2_metabat2_scaf2bin.139___d__Bacteria|p__Proteobacteria|c__Gammaproteobacteria|o__Thiomicrospirales|f__Thiomicrospiraceae|g__Sulfurivirga|s__:0.0010549226)100:0.0936548082)100:0.1632174544)100:0.0682424319,M2_maxbin2_scaf2bin.277_VB___d__Bacteria|p__Proteobacteria|c__Gammaproteobacteria|o__Thiomicrospirales|f__Thiomicrospiraceae|g__|s__:0.5236507958)100:0.1432518822)100:0.0669220929,(GB_GCA_003962895.1___d__Bacteria|p__Proteobacteria|c__Gammaproteobacteria|o__Burkholderiales|f__UBA11063|g__UBA11063|s__UBA11063___sp003962895:0.5025912491,RS_GCF_900103405.1___d__Bacteria|p__Proteobacteria|c__Gammaproteobacteria|o__Burkholderiales|f__Burkholderiaceae|g__Polaromonas|s__Polaromonas___sp900103405:0.4164597916)100:0.2061303755)100:0.1987046643,(((((((((131-447_maxbin2_scaf2bin.013___d__Bacteria|p__Proteobacteria|c__Zetaproteobacteria|o__Mariprofundales|f__Mariprofundaceae|g__Mariprofundus|s__:0.0708663894,(131-447_metabat2_scaf2bin.068___d__Bacteria|p__Proteobacteria|c__Zetaproteobacteria|o__Mariprofundales|f__Mariprofundaceae|g__Mariprofundus|s__:0.0000022727,M2_maxbin2_scaf2bin.312___d__Bacteria|p__Proteobacteria|c__Zetaproteobacteria|o__Mariprofundales|f__Mariprofundaceae|g__Mariprofundus|s__:0.0003249204)100:0.0574046083)100:0.0447659709,(S009_maxbin2_scaf2bin.002___d__Bacteria|p__Proteobacteria|c__Zetaproteobacteria|o__Mariprofundales|f__Mariprofundaceae|g__Mariprofundus|s__:0.0190946300,(S012_maxbin2_scaf2bin.196___d__Bacteria|p__Proteobacteria|c__Zetaproteobacteria|o__Mariprofundales|f__Mariprofundaceae|g__Mariprofundus|s__:0.0021401650,S144_maxbin2_scaf2bin.112___d__Bacteria|p__Proteobacteria|c__Zetaproteobacteria|o__Mariprofundales|f__Mariprofundaceae|g__Mariprofundus|s__:0.0029201630)100:0.0108889748)100:0.0656315200)100:0.0479513487,131-447_metabat2_scaf2bin.005___d__Bacteria|p__Proteobacteria|c__Zetaproteobacteria|o__Mariprofundales|f__Mariprofundaceae|g__Mariprofundus|s__:0.1328221754)100:0.0422229450,S009_metabat2_scaf2bin.004___d__Bacteria|p__Proteobacteria|c__Zetaproteobacteria|o__Mariprofundales|f__Mariprofundaceae|g__Mariprofundus|s__:0.1825054227)100:0.0658181017,((S012_metabat2_scaf2bin.124___d__Bacteria|p__Proteobacteria|c__Zetaproteobacteria|o__Mariprofundales|f__Mariprofundaceae|g__J005|s__:0.0000020932,S146_metabat2_scaf2bin.115___d__Bacteria|p__Proteobacteria|c__Zetaproteobacteria|o__Mariprofundales|f__Mariprofundaceae|g__J005|s__:0.0011312675)100:0.1899227580,(S012_metabat2_scaf2bin.200___d__Bacteria|p__Proteobacteria|c__Zetaproteobacteria|o__Mariprofundales|f__Mariprofundaceae|g__|s__:0.0044376252,S139_maxbin2_scaf2bin.261___d__Bacteria|p__Proteobacteria|c__Zetaproteobacteria|o__Mariprofundales|f__Mariprofundaceae|g__|s__:0.0087950054)100:0.1022609440)100:0.0931535209)78:0.0375255226,(((((131-447_maxbin2_scaf2bin.021___d__Bacteria|p__Proteobacteria|c__Zetaproteobacteria|o__Mariprofundales|f__Mariprofundaceae|g__Ghiorsea|s__:0.0000028015,M2_maxbin2_scaf2bin.375___d__Bacteria|p__Proteobacteria|c__Zetaproteobacteria|o__Mariprofundales|f__Mariprofundaceae|g__Ghiorsea|s__:0.0004132818)100:0.0188518156,((M1_metabat1_scaf2bin.041___d__Bacteria|p__Proteobacteria|c__Zetaproteobacteria|o__Mariprofundales|f__Mariprofundaceae|g__Ghiorsea|s__:0.0000026809,M2_metabat2_scaf2bin.037___d__Bacteria|p__Proteobacteria|c__Zetaproteobacteria|o__Mariprofundales|f__Mariprofundaceae|g__Ghiorsea|s__:0.0000024917)100:0.0103785494,(((S012_metabat2_scaf2bin.002___d__Bacteria|p__Proteobacteria|c__Zetaproteobacteria|o__Mariprofundales|f__Mariprofundaceae|g__Ghiorsea|s__:0.0040947532,S140_maxbin2_scaf2bin.232___d__Bacteria|p__Proteobacteria|c__Zetaproteobacteria|o__Mariprofundales|f__Mariprofundaceae|g__Ghiorsea|s__:0.0062056605)80:0.0009999890,S144_maxbin2_scaf2bin.237___d__Bacteria|p__Proteobacteria|c__Zetaproteobacteria|o__Mariprofundales|f__Mariprofundaceae|g__Ghiorsea|s__:0.0036406720)80:0.0018795140,S146_metabat2_scaf2bin.274___d__Bacteria|p__Proteobacteria|c__Zetaproteobacteria|o__Mariprofundales|f__Mariprofundaceae|g__Ghiorsea|s__:0.0035236282)100:0.0060850839)100:0.0112358555)100:0.0558589853,((((((134-614_maxbin2_scaf2bin.053___d__Bacteria|p__Proteobacteria|c__Zetaproteobacteria|o__Mariprofundales|f__Mariprofundaceae|g__Ghiorsea|s__:0.0047861263,T2_metabat2_scaf2bin.203___d__Bacteria|p__Proteobacteria|c__Zetaproteobacteria|o__Mariprofundales|f__Mariprofundaceae|g__Ghiorsea|s__:0.0009820707)100:0.0059954663,M2_metabat2_scaf2bin.208___d__Bacteria|p__Proteobacteria|c__Zetaproteobacteria|o__Mariprofundales|f__Mariprofundaceae|g__Ghiorsea|s__:0.0019577102)100:0.0113707951,(S144_metabat2_scaf2bin.084___d__Bacteria|p__Proteobacteria|c__Zetaproteobacteria|o__Mariprofundales|f__Mariprofundaceae|g__Ghiorsea|s__:0.0057510747,S146_maxbin2_scaf2bin.338___d__Bacteria|p__Proteobacteria|c__Zetaproteobacteria|o__Mariprofundales|f__Mariprofundaceae|g__Ghiorsea|s__:0.0025033883)100:0.0129851542)100:0.0650629028,(M17_metabat2_scaf2bin.237___d__Bacteria|p__Proteobacteria|c__Zetaproteobacteria|o__Mariprofundales|f__Mariprofundaceae|g__Ghiorsea|s__:0.0084794517,S144_maxbin2_scaf2bin.073_VB___d__Bacteria|p__Proteobacteria|c__Zetaproteobacteria|o__Mariprofundales|f__Mariprofundaceae|g__Ghiorsea|s__:0.0117244304)100:0.0230448263)100:0.0320505650,S145_metabat2_scaf2bin.070_VB___d__Bacteria|p__Proteobacteria|c__Zetaproteobacteria|o__Mariprofundales|f__Mariprofundaceae|g__Ghiorsea|s__:0.0665002179)100:0.0112981908,(354-166_maxbin2_scaf2bin.179___d__Bacteria|p__Proteobacteria|c__Zetaproteobacteria|o__Mariprofundales|f__Mariprofundaceae|g__Ghiorsea|s__:0.1057816767,M17_maxbin2_scaf2bin.282___d__Bacteria|p__Proteobacteria|c__Zetaproteobacteria|o__Mariprofundales|f__Mariprofundaceae|g__Ghiorsea|s__:0.1475898898)96:0.0117126770)98:0.0266003412)100:0.2086682657,((131-447_maxbin2_scaf2bin.031_VB___d__Bacteria|p__Proteobacteria|c__Zetaproteobacteria|o__Mariprofundales|f__Mariprofundaceae|g__GCA-2401635|s__:0.0471190337,S012_maxbin2_scaf2bin.174___d__Bacteria|p__Proteobacteria|c__Zetaproteobacteria|o__Mariprofundales|f__Mariprofundaceae|g__GCA-2401635|s__:0.0559271003)100:0.1166547989,((131-447_metabat2_scaf2bin.046___d__Bacteria|p__Proteobacteria|c__Zetaproteobacteria|o__Mariprofundales|f__Mariprofundaceae|g__GCA-2401635|s__:0.0187210133,S144_maxbin2_scaf2bin.245_VB___d__Bacteria|p__Proteobacteria|c__Zetaproteobacteria|o__Mariprofundales|f__Mariprofundaceae|g__GCA-2401635|s__:0.0560668684)100:0.0629989596,(((M1_maxbin2_scaf2bin.082___d__Bacteria|p__Proteobacteria|c__Zetaproteobacteria|o__Mariprofundales|f__Mariprofundaceae|g__GCA-2401635|s__:0.0032373709,M2_maxbin2_scaf2bin.368___d__Bacteria|p__Proteobacteria|c__Zetaproteobacteria|o__Mariprofundales|f__Mariprofundaceae|g__GCA-2401635|s__:0.0004280724)100:0.0143255908,M2_maxbin2_scaf2bin.370___d__Bacteria|p__Proteobacteria|c__Zetaproteobacteria|o__Mariprofundales|f__Mariprofundaceae|g__GCA-2401635|s__:0.0115947381)100:0.0127627463,S010_maxbin2_scaf2bin.101___d__Bacteria|p__Proteobacteria|c__Zetaproteobacteria|o__Mariprofundales|f__Mariprofundaceae|g__GCA-2401635|s__:0.0458491737)100:0.0719006706)100:0.0596331794)100:0.0738162894)100:0.0604388977,(S012_maxbin2_scaf2bin.169___d__Bacteria|p__Proteobacteria|c__Zetaproteobacteria|o__Mariprofundales|f__Mariprofundaceae|g__AB-137-C09|s__:0.0306475086,S012_metabat2_scaf2bin.087___d__Bacteria|p__Proteobacteria|c__Zetaproteobacteria|o__Mariprofundales|f__Mariprofundaceae|g__AB-137-C09|s__:0.0501279408)100:0.2910816228)84:0.0509649682)84:0.0495528535,S012_maxbin2_scaf2bin.001___d__Bacteria|p__Proteobacteria|c__Zetaproteobacteria|o__Mariprofundales|f__J009|g__|s__:0.3838330926)100:0.0498397914,(131-447_maxbin2_scaf2bin.058___d__Bacteria|p__Proteobacteria|c__Zetaproteobacteria|o__Mariprofundales|f__Mariprofundaceae|g__|s__:0.0067566654,M1_metabat2_scaf2bin.046___d__Bacteria|p__Proteobacteria|c__Zetaproteobacteria|o__Mariprofundales|f__Mariprofundaceae|g__|s__:0.0150865060)100:0.1895975096)100:0.1415603442,(S012_maxbin2_scaf2bin.218___d__Bacteria|p__Proteobacteria|c__Zetaproteobacteria|o__|f__|g__|s__:0.1012754488,S012_metabat2_scaf2bin.205___d__Bacteria|p__Proteobacteria|c__Zetaproteobacteria|o__|f__|g__|s__:0.0971222301)100:0.3320920336)100:0.3785599970)100:0.0798913815,(((((((((((((((128-326_metabat1_scaf2bin.042___d__Bacteria|p__Proteobacteria|c__Alphaproteobacteria|o__Rhodobacterales|f__Rhodobacteraceae|g__UBA3077|s__:0.0033025671,((S012_maxbin2_scaf2bin.073_VB___d__Bacteria|p__Proteobacteria|c__Alphaproteobacteria|o__Rhodobacterales|f__Rhodobacteraceae|g__UBA3077|s__:0.0006588318,S146_metabat2_scaf2bin.091___d__Bacteria|p__Proteobacteria|c__Alphaproteobacteria|o__Rhodobacterales|f__Rhodobacteraceae|g__UBA3077|s__:0.0028508054)98:0.0009533749,S140_metabat2_scaf2bin.116___d__Bacteria|p__Proteobacteria|c__Alphaproteobacteria|o__Rhodobacterales|f__Rhodobacteraceae|g__UBA3077|s__:0.0053194680)98:0.0018585138)100:0.0553940235,(354-166_metabat1_scaf2bin.083___d__Bacteria|p__Proteobacteria|c__Alphaproteobacteria|o__Rhodobacterales|f__Rhodobacteraceae|g__UBA3077|s__:0.0582762232,(((355-202_metabat1_scaf2bin.005_VB___d__Bacteria|p__Proteobacteria|c__Alphaproteobacteria|o__Rhodobacterales|f__Rhodobacteraceae|g__UBA3077|s__:0.0349330542,(M2_maxbin2_scaf2bin.314___d__Bacteria|p__Proteobacteria|c__Alphaproteobacteria|o__Rhodobacterales|f__Rhodobacteraceae|g__UBA3077|s__:0.0165893137,S144_metabat1_scaf2bin.035___d__Bacteria|p__Proteobacteria|c__Alphaproteobacteria|o__Rhodobacterales|f__Rhodobacteraceae|g__UBA3077|s__:0.0270432617)100:0.0128932673)93:0.0114279391,S010_metabat2_scaf2bin.089___d__Bacteria|p__Proteobacteria|c__Alphaproteobacteria|o__Rhodobacterales|f__Rhodobacteraceae|g__UBA3077|s__:0.0458318410)100:0.0137626323,M2_maxbin2_scaf2bin.280___d__Bacteria|p__Proteobacteria|c__Alphaproteobacteria|o__Rhodobacterales|f__Rhodobacteraceae|g__UBA3077|s__:0.0591666525)100:0.0228745825)100:0.0161670427)100:0.0777504977,T2_metabat2_scaf2bin.416___d__Bacteria|p__Proteobacteria|c__Alphaproteobacteria|o__Rhodobacterales|f__Rhodobacteraceae|g__UBA3077|s__:0.1129960233)100:0.0278134439,354-166_maxbin2_scaf2bin.140___d__Bacteria|p__Proteobacteria|c__Alphaproteobacteria|o__Rhodobacterales|f__Rhodobacteraceae|g__UBA3077|s__:0.1394849131)100:0.0727049856,(354-166_metabat1_scaf2bin.082___d__Bacteria|p__Proteobacteria|c__Alphaproteobacteria|o__Rhodobacterales|f__Rhodobacteraceae|g__UBA3077|s__UBA3077 sp002746395:0.1094246801,(354-166_metabat1_scaf2bin.085___d__Bacteria|p__Proteobacteria|c__Alphaproteobacteria|o__Rhodobacterales|f__Rhodobacteraceae|g__UBA3077|s__:0.0481626225,M2_metabat1_scaf2bin.006___d__Bacteria|p__Proteobacteria|c__Alphaproteobacteria|o__Rhodobacterales|f__Rhodobacteraceae|g__UBA3077|s__:0.0526297550)100:0.0358516118)100:0.0625848303)100:0.0702787675,(M2_maxbin2_scaf2bin.182___d__Bacteria|p__Proteobacteria|c__Alphaproteobacteria|o__Rhodobacterales|f__Rhodobacteraceae|g__Amylibacter|s__:0.0060943817,S139_metabat1_scaf2bin.094___d__Bacteria|p__Proteobacteria|c__Alphaproteobacteria|o__Rhodobacterales|f__Rhodobacteraceae|g__Amylibacter|s__:0.0021345744)100:0.1846970866)100:0.0396637179,((131-447_metabat2_scaf2bin.074___d__Bacteria|p__Proteobacteria|c__Alphaproteobacteria|o__Rhodobacterales|f__Rhodobacteraceae|g__|s__:0.0008781196,M2_metabat2_scaf2bin.164___d__Bacteria|p__Proteobacteria|c__Alphaproteobacteria|o__Rhodobacterales|f__Rhodobacteraceae|g__|s__:0.0005210420)100:0.1241235273,S012_metabat1_scaf2bin.009___d__Bacteria|p__Proteobacteria|c__Alphaproteobacteria|o__Rhodobacterales|f__Rhodobacteraceae|g__|s__:0.1199994450)100:0.0519944761)100:0.0462293516,(((((((128-326_metabat2_scaf2bin.061___d__Bacteria|p__Proteobacteria|c__Alphaproteobacteria|o__Rhodobacterales|f__Rhodobacteraceae|g__|s__:0.0305931793,S146_maxbin2_scaf2bin.306___d__Bacteria|p__Proteobacteria|c__Alphaproteobacteria|o__Rhodobacterales|f__Rhodobacteraceae|g__|s__:0.0054299236)64:0.0019292735,((S012_metabat2_scaf2bin.187___d__Bacteria|p__Proteobacteria|c__Alphaproteobacteria|o__Rhodobacterales|f__Rhodobacteraceae|g__|s__:0.0002937082,S141_metabat2_scaf2bin.233___d__Bacteria|p__Proteobacteria|c__Alphaproteobacteria|o__Rhodobacterales|f__Rhodobacteraceae|g__|s__:0.0014342404)100:0.0009755631,S139_metabat2_scaf2bin.027___d__Bacteria|p__Proteobacteria|c__Alphaproteobacteria|o__Rhodobacterales|f__Rhodobacteraceae|g__|s__:0.0016717922)100:0.0152622443)64:0.0100501320,354-166_metabat1_scaf2bin.042___d__Bacteria|p__Proteobacteria|c__Alphaproteobacteria|o__Rhodobacterales|f__Rhodobacteraceae|g__|s__:0.0238006384)100:0.0861886973,(((354-166_metabat2_scaf2bin.095___d__Bacteria|p__Proteobacteria|c__Alphaproteobacteria|o__Rhodobacterales|f__Rhodobacteraceae|g__NORP110|s__:0.0849665704,V2_maxbin2_scaf2bin.079_VB___d__Bacteria|p__Proteobacteria|c__Alphaproteobacteria|o__Rhodobacterales|f__Rhodobacteraceae|g__NORP110|s__:0.1158444743)100:0.0202584484,(356-308_metabat1_scaf2bin.042_VB___d__Bacteria|p__Proteobacteria|c__Alphaproteobacteria|o__Rhodobacterales|f__Rhodobacteraceae|g__NORP110|s__:0.0922935119,((((S012_metabat2_scaf2bin.169___d__Bacteria|p__Proteobacteria|c__Alphaproteobacteria|o__Rhodobacterales|f__Rhodobacteraceae|g__NORP110|s__:0.0064481330,S139_maxbin2_scaf2bin.319___d__Bacteria|p__Proteobacteria|c__Alphaproteobacteria|o__Rhodobacterales|f__Rhodobacteraceae|g__NORP110|s__:0.0015549230)99:0.0007012706,S144_maxbin2_scaf2bin.209_VB___d__Bacteria|p__Proteobacteria|c__Alphaproteobacteria|o__Rhodobacterales|f__Rhodobacteraceae|g__NORP110|s__:0.0032965833)100:0.0015960608,S146_metabat2_scaf2bin.117___d__Bacteria|p__Proteobacteria|c__Alphaproteobacteria|o__Rhodobacterales|f__Rhodobacteraceae|g__NORP110|s__:0.0031305958)100:0.0060434476,S140_maxbin2_scaf2bin.259___d__Bacteria|p__Proteobacteria|c__Alphaproteobacteria|o__Rhodobacterales|f__Rhodobacteraceae|g__NORP110|s__:0.0326416433)100:0.0492793459)100:0.0242668740)100:0.0252663149,354-166_metabat2_scaf2bin.133___d__Bacteria|p__Proteobacteria|c__Alphaproteobacteria|o__Rhodobacterales|f__Rhodobacteraceae|g__|s__:0.1094375869)100:0.0394175004)100:0.0407810162,((134-614_metabat1_scaf2bin.024___d__Bacteria|p__Proteobacteria|c__Alphaproteobacteria|o__Rhodobacterales|f__Rhodobacteraceae|g__GCA-2747325|s__:0.0346543877,S139_maxbin2_scaf2bin.029___d__Bacteria|p__Proteobacteria|c__Alphaproteobacteria|o__Rhodobacterales|f__Rhodobacteraceae|g__|s__:0.0543967875)100:0.0464547815,(354-166_metabat1_scaf2bin.060___d__Bacteria|p__Proteobacteria|c__Alphaproteobacteria|o__Rhodobacterales|f__Rhodobacteraceae|g__GCA-2747325|s__:0.0791452208,((M17_metabat1_scaf2bin.110___d__Bacteria|p__Proteobacteria|c__Alphaproteobacteria|o__Rhodobacterales|f__Rhodobacteraceae|g__|s__:0.0155529315,S141_metabat2_scaf2bin.180___d__Bacteria|p__Proteobacteria|c__Alphaproteobacteria|o__Rhodobacterales|f__Rhodobacteraceae|g__GCA-2747325|s__:0.0188864288)100:0.0216825850,M2_metabat2_scaf2bin.166___d__Bacteria|p__Proteobacteria|c__Alphaproteobacteria|o__Rhodobacterales|f__Rhodobacteraceae|g__GCA-2747325|s__:0.0276048186)100:0.0536364499)100:0.0270330660)100:0.0961011562)79:0.0259414416,(((((((132-544_maxbin2_scaf2bin.024___d__Bacteria|p__Proteobacteria|c__Alphaproteobacteria|o__Rhodobacterales|f__Rhodobacteraceae|g__Marinosulfonomonas|s__:0.0072877162,134-614_maxbin2_scaf2bin.009___d__Bacteria|p__Proteobacteria|c__Alphaproteobacteria|o__Rhodobacterales|f__Rhodobacteraceae|g__Marinosulfonomonas|s__:0.0094457566)80:0.0034728990,(A3_maxbin2_scaf2bin.159___d__Bacteria|p__Proteobacteria|c__Alphaproteobacteria|o__Rhodobacterales|f__Rhodobacteraceae|g__Marinosulfonomonas|s__:0.0043583614,M17_metabat2_scaf2bin.182___d__Bacteria|p__Proteobacteria|c__Alphaproteobacteria|o__Rhodobacterales|f__Rhodobacteraceae|g__Marinosulfonomonas|s__:0.0049900746)95:0.0014284669)80:0.0048217499,S140_maxbin2_scaf2bin.125_VB___d__Bacteria|p__Proteobacteria|c__Alphaproteobacteria|o__Rhodobacterales|f__Rhodobacteraceae|g__Marinosulfonomonas|s__:0.0314375561)99:0.0025650200,(((354-166_metabat2_scaf2bin.060___d__Bacteria|p__Proteobacteria|c__Alphaproteobacteria|o__Rhodobacterales|f__Rhodobacteraceae|g__Marinosulfonomonas|s__Marinosulfonomonas sp003544895:0.0035430409,355-202_maxbin2_scaf2bin.051___d__Bacteria|p__Proteobacteria|c__Alphaproteobacteria|o__Rhodobacterales|f__Rhodobacteraceae|g__Marinosulfonomonas|s__Marinosulfonomonas sp003544895:0.0038448269)100:0.0055899762,356-284_metabat1_scaf2bin.057___d__Bacteria|p__Proteobacteria|c__Alphaproteobacteria|o__Rhodobacterales|f__Rhodobacteraceae|g__Marinosulfonomonas|s__Marinosulfonomonas sp003544895:0.0049599035)100:0.0116656747,S144_metabat2_scaf2bin.082___d__Bacteria|p__Proteobacteria|c__Alphaproteobacteria|o__Rhodobacterales|f__Rhodobacteraceae|g__Marinosulfonomonas|s__:0.0179111364)99:0.0060599614)100:0.0072365124,S010_metabat2_scaf2bin.068___d__Bacteria|p__Proteobacteria|c__Alphaproteobacteria|o__Rhodobacterales|f__Rhodobacteraceae|g__Marinosulfonomonas|s__:0.0210805496)100:0.0373431573,(A3_metabat2_scaf2bin.185___d__Bacteria|p__Proteobacteria|c__Alphaproteobacteria|o__Rhodobacterales|f__Rhodobacteraceae|g__Marinosulfonomonas|s__:0.0051026304,V2_maxbin2_scaf2bin.065___d__Bacteria|p__Proteobacteria|c__Alphaproteobacteria|o__Rhodobacterales|f__Rhodobacteraceae|g__Marinosulfonomonas|s__:0.0000029573)100:0.0438663710)100:0.0928425918,((((134-614_metabat2_scaf2bin.136___d__Bacteria|p__Proteobacteria|c__Alphaproteobacteria|o__Rhodobacterales|f__Rhodobacteraceae|g__|s__:0.0040929843,V2_metabat2_scaf2bin.045___d__Bacteria|p__Proteobacteria|c__Alphaproteobacteria|o__Rhodobacterales|f__Rhodobacteraceae|g__|s__:0.0070301442)100:0.0084582713,(M17_metabat2_scaf2bin.216___d__Bacteria|p__Proteobacteria|c__Alphaproteobacteria|o__Rhodobacterales|f__Rhodobacteraceae|g__|s__:0.0076501423,(((S140_metabat1_scaf2bin.021___d__Bacteria|p__Proteobacteria|c__Alphaproteobacteria|o__Rhodobacterales|f__Rhodobacteraceae|g__|s__:0.0003398365,S146_metabat1_scaf2bin.049___d__Bacteria|p__Proteobacteria|c__Alphaproteobacteria|o__Rhodobacterales|f__Rhodobacteraceae|g__|s__:0.0000023243)100:0.0014803397,S141_metabat1_scaf2bin.068___d__Bacteria|p__Proteobacteria|c__Alphaproteobacteria|o__Rhodobacterales|f__Rhodobacteraceae|g__|s__:0.0000024277)50:0.0006943923,S144_maxbin2_scaf2bin.214___d__Bacteria|p__Proteobacteria|c__Alphaproteobacteria|o__Rhodobacterales|f__Rhodobacteraceae|g__|s__:0.0222589919)100:0.0051530445)100:0.0064850130)100:0.0625845683,354-166_metabat2_scaf2bin.097___d__Bacteria|p__Proteobacteria|c__Alphaproteobacteria|o__Rhodobacterales|f__Rhodobacteraceae|g__|s__:0.0868133935)100:0.0906797012,(356-308_metabat1_scaf2bin.048___d__Bacteria|p__Proteobacteria|c__Alphaproteobacteria|o__Rhodobacterales|f__Rhodobacteraceae|g__Marinosulfonomonas|s__:0.0785010913,S147_metabat1_scaf2bin.010___d__Bacteria|p__Proteobacteria|c__Alphaproteobacteria|o__Rhodobacterales|f__Rhodobacteraceae|g__|s__:0.1305187050)85:0.0273885374)100:0.0342736789)97:0.0230831672)76:0.0191969391,((131-447_metabat1_scaf2bin.003___d__Bacteria|p__Proteobacteria|c__Alphaproteobacteria|o__Rhodobacterales|f__Rhodobacteraceae|g__Pseudophaeobacter_A|s__:0.1163010831,(S012_metabat2_scaf2bin.154___d__Bacteria|p__Proteobacteria|c__Alphaproteobacteria|o__Rhodobacterales|f__Rhodobacteraceae|g__Jhaorihella|s__:0.0008187352,S139_metabat2_scaf2bin.137___d__Bacteria|p__Proteobacteria|c__Alphaproteobacteria|o__Rhodobacterales|f__Rhodobacteraceae|g__Jhaorihella|s__:0.0006474085)100:0.1159256655)99:0.0353221527,(131-447_metabat1_scaf2bin.008___d__Bacteria|p__Proteobacteria|c__Alphaproteobacteria|o__Rhodobacterales|f__Rhodobacteraceae|g__Roseovarius|s__:0.1465592966,4281-140_metabat1_scaf2bin.005___d__Bacteria|p__Proteobacteria|c__Alphaproteobacteria|o__Rhodobacterales|f__Rhodobacteraceae|g__59-46-T64|s__:0.1745241111)97:0.0247874919)100:0.0459257936)100:0.0534094922)100:0.0920480797,(354-166_metabat2_scaf2bin.101___d__Bacteria|p__Proteobacteria|c__Alphaproteobacteria|o__Rhodobacterales|f__Rhodobacteraceae|g__Meinhardsimonia|s__:0.0335728138,(S012_metabat2_scaf2bin.068___d__Bacteria|p__Proteobacteria|c__Alphaproteobacteria|o__Rhodobacterales|f__Rhodobacteraceae|g__Meinhardsimonia|s__:0.0079715472,S139_maxbin2_scaf2bin.280___d__Bacteria|p__Proteobacteria|c__Alphaproteobacteria|o__Rhodobacterales|f__Rhodobacteraceae|g__Meinhardsimonia|s__:0.0186299695)100:0.0185102644)100:0.1973643612)100:0.2310060158,(((131-447_maxbin2_scaf2bin.038_VB___d__Bacteria|p__Proteobacteria|c__Alphaproteobacteria|o__Caulobacterales|f__Hyphomonadaceae|g__Henriciella|s__:0.2566566305,(S140_metabat2_scaf2bin.057___d__Bacteria|p__Proteobacteria|c__Alphaproteobacteria|o__Caulobacterales|f__Hyphomonadaceae|g__|s__:0.0013568936,S146_maxbin2_scaf2bin.238___d__Bacteria|p__Proteobacteria|c__Alphaproteobacteria|o__Caulobacterales|f__Hyphomonadaceae|g__|s__:0.0092167245)100:0.2011754613)100:0.2608368297,(((134-614_maxbin2_scaf2bin.088___d__Bacteria|p__Proteobacteria|c__Alphaproteobacteria|o__Caulobacterales|f__Maricaulaceae|g__Robiginitomaculum_A|s__:0.0593577520,M2_metabat2_scaf2bin.140___d__Bacteria|p__Proteobacteria|c__Alphaproteobacteria|o__Caulobacterales|f__Maricaulaceae|g__Robiginitomaculum_A|s__:0.0721333718)100:0.0801797628,((354-166_metabat1_scaf2bin.071___d__Bacteria|p__Proteobacteria|c__Alphaproteobacteria|o__Caulobacterales|f__Maricaulaceae|g__Robiginitomaculum_A|s__:0.0416536065,354-166_metabat1_scaf2bin.092___d__Bacteria|p__Proteobacteria|c__Alphaproteobacteria|o__Caulobacterales|f__Maricaulaceae|g__Robiginitomaculum_A|s__:0.0458239789)98:0.0240213055,4281-140_metabat1_scaf2bin.034___d__Bacteria|p__Proteobacteria|c__Alphaproteobacteria|o__Caulobacterales|f__Maricaulaceae|g__Robiginitomaculum_A|s__:0.0347906840)100:0.1128150589)100:0.2619388888,((((M2_metabat1_scaf2bin.193___d__Bacteria|p__Proteobacteria|c__Alphaproteobacteria|o__Caulobacterales|f__Maricaulaceae|g__Robiginitomaculum_B|s__:0.0064815602,(S139_maxbin2_scaf2bin.130___d__Bacteria|p__Proteobacteria|c__Alphaproteobacteria|o__Caulobacterales|f__Maricaulaceae|g__Robiginitomaculum_B|s__:0.0008278439,S144_metabat1_scaf2bin.025___d__Bacteria|p__Proteobacteria|c__Alphaproteobacteria|o__Caulobacterales|f__Maricaulaceae|g__Robiginitomaculum_B|s__:0.0024554456)100:0.0110960660)100:0.1057800661,M2_metabat2_scaf2bin.042___d__Bacteria|p__Proteobacteria|c__Alphaproteobacteria|o__Caulobacterales|f__Maricaulaceae|g__Robiginitomaculum_B|s__:0.1695507457)100:0.0374344385,M2_metabat2_scaf2bin.243___d__Bacteria|p__Proteobacteria|c__Alphaproteobacteria|o__Caulobacterales|f__Maricaulaceae|g__Robiginitomaculum_B|s__:0.1440068698)100:0.0886793765,((S012_maxbin2_scaf2bin.143___d__Bacteria|p__Proteobacteria|c__Alphaproteobacteria|o__Caulobacterales|f__Maricaulaceae|g__Robiginitomaculum_B|s__:0.0015143616,S139_maxbin2_scaf2bin.219___d__Bacteria|p__Proteobacteria|c__Alphaproteobacteria|o__Caulobacterales|f__Maricaulaceae|g__Robiginitomaculum_B|s__:0.0003089163)100:0.0105050515,S012_metabat1_scaf2bin.002___d__Bacteria|p__Proteobacteria|c__Alphaproteobacteria|o__Caulobacterales|f__Maricaulaceae|g__Robiginitomaculum_B|s__:0.0150727163)100:0.2686347558)100:0.1341290016)100:0.0600889750)100:0.0681404538,((354-166_metabat2_scaf2bin.062___d__Bacteria|p__Proteobacteria|c__Alphaproteobacteria|o__Caulobacterales|f__Parvularculaceae|g__|s__:0.0250673401,((S012_maxbin2_scaf2bin.106___d__Bacteria|p__Proteobacteria|c__Alphaproteobacteria|o__Caulobacterales|f__Parvularculaceae|g__|s__:0.0005996435,((S140_maxbin2_scaf2bin.146___d__Bacteria|p__Proteobacteria|c__Alphaproteobacteria|o__Caulobacterales|f__Parvularculaceae|g__|s__:0.0015411793,S146_maxbin2_scaf2bin.160___d__Bacteria|p__Proteobacteria|c__Alphaproteobacteria|o__Caulobacterales|f__Parvularculaceae|g__|s__:0.0021171517)83:0.0009212372,S141_metabat2_scaf2bin.172___d__Bacteria|p__Proteobacteria|c__Alphaproteobacteria|o__Caulobacterales|f__Parvularculaceae|g__|s__:0.0024830722)85:0.0010554111)90:0.0014890483,S139_metabat2_scaf2bin.225___d__Bacteria|p__Proteobacteria|c__Alphaproteobacteria|o__Caulobacterales|f__Parvularculaceae|g__|s__:0.0020951989)100:0.0251233139)100:0.1080361227,M2_metabat2_scaf2bin.024___d__Bacteria|p__Proteobacteria|c__Alphaproteobacteria|o__Caulobacterales|f__Parvularculaceae|g__|s__:0.1480398257)100:0.3012728515)100:0.0863748475)100:0.0473656928,((((((((((134-614_maxbin2_scaf2bin.173_VB___d__Bacteria|p__Proteobacteria|c__Alphaproteobacteria|o__Rhizobiales|f__Thermopetrobacteraceae|g__Thermopetrobacter|s__:0.0021059477,A3_metabat2_scaf2bin.168___d__Bacteria|p__Proteobacteria|c__Alphaproteobacteria|o__Rhizobiales|f__Thermopetrobacteraceae|g__Thermopetrobacter|s__:0.0037924240)100:0.0590969418,A3_metabat2_scaf2bin.364___d__Bacteria|p__Proteobacteria|c__Alphaproteobacteria|o__Rhizobiales|f__Thermopetrobacteraceae|g__Thermopetrobacter|s__:0.0463512423)100:0.0516657269,((134-614_metabat2_scaf2bin.142___d__Bacteria|p__Proteobacteria|c__Alphaproteobacteria|o__Rhizobiales|f__Thermopetrobacteraceae|g__Thermopetrobacter|s__:0.0031263597,M10_maxbin2_scaf2bin.004___d__Bacteria|p__Proteobacteria|c__Alphaproteobacteria|o__Rhizobiales|f__Thermopetrobacteraceae|g__Thermopetrobacter|s__:0.0071464218)100:0.0514947355,((M17_maxbin2_scaf2bin.176___d__Bacteria|p__Proteobacteria|c__Alphaproteobacteria|o__Rhizobiales|f__Thermopetrobacteraceae|g__Thermopetrobacter|s__:0.0129349480,(((S012_maxbin2_scaf2bin.211___d__Bacteria|p__Proteobacteria|c__Alphaproteobacteria|o__Rhizobiales|f__Thermopetrobacteraceae|g__Thermopetrobacter|s__:0.0000028710,S144_maxbin2_scaf2bin.181___d__Bacteria|p__Proteobacteria|c__Alphaproteobacteria|o__Rhizobiales|f__Thermopetrobacteraceae|g__Thermopetrobacter|s__:0.0180901729)100:0.0010907945,S140_maxbin2_scaf2bin.220___d__Bacteria|p__Proteobacteria|c__Alphaproteobacteria|o__Rhizobiales|f__Thermopetrobacteraceae|g__Thermopetrobacter|s__:0.0031160585)100:0.0006909075,S141_metabat2_scaf2bin.193___d__Bacteria|p__Proteobacteria|c__Alphaproteobacteria|o__Rhizobiales|f__Thermopetrobacteraceae|g__Thermopetrobacter|s__:0.0000021397)100:0.0107161393)100:0.0261648412,S012_metabat1_scaf2bin.042___d__Bacteria|p__Proteobacteria|c__Alphaproteobacteria|o__Rhizobiales|f__Thermopetrobacteraceae|g__Thermopetrobacter|s__:0.0324453082)100:0.0120516790)100:0.0314678930)100:0.0384557849,(354-166_maxbin2_scaf2bin.107___d__Bacteria|p__Proteobacteria|c__Alphaproteobacteria|o__Rhizobiales|f__Thermopetrobacteraceae|g__Thermopetrobacter|s__:0.0609954634,356-308_metabat1_scaf2bin.084___d__Bacteria|p__Proteobacteria|c__Alphaproteobacteria|o__Rhizobiales|f__Thermopetrobacteraceae|g__Thermopetrobacter|s__:0.0548645485)100:0.0499811218)100:0.1351581079,(356-284_metabat2_scaf2bin.118___d__Bacteria|p__Proteobacteria|c__Alphaproteobacteria|o__Rhizobiales|f__Thermopetrobacteraceae|g__Thermopetrobacter|s__:0.1051745673,((M10_maxbin2_scaf2bin.181___d__Bacteria|p__Proteobacteria|c__Alphaproteobacteria|o__Rhizobiales|f__Thermopetrobacteraceae|g__Thermopetrobacter|s__Thermopetrobacter sp000746275:0.0047798621,M17_maxbin2_scaf2bin.074___d__Bacteria|p__Proteobacteria|c__Alphaproteobacteria|o__Rhizobiales|f__Thermopetrobacteraceae|g__Thermopetrobacter|s__Thermopetrobacter sp000746275:0.0006108059)100:0.0077057313,T2_metabat1_scaf2bin.003___d__Bacteria|p__Proteobacteria|c__Alphaproteobacteria|o__Rhizobiales|f__Thermopetrobacteraceae|g__Thermopetrobacter|s__Thermopetrobacter sp000746275:0.0034583784)100:0.0824531383)100:0.0423783282)100:0.0353422933,(((((134-614_metabat1_scaf2bin.049___d__Bacteria|p__Proteobacteria|c__Alphaproteobacteria|o__Rhizobiales|f__Thermopetrobacteraceae|g__|s__:0.0059404346,A3_maxbin2_scaf2bin.027___d__Bacteria|p__Proteobacteria|c__Alphaproteobacteria|o__Rhizobiales|f__Thermopetrobacteraceae|g__Thermopetrobacter|s__:0.0223709774)100:0.0000021572,T2_metabat2_scaf2bin.115___d__Bacteria|p__Proteobacteria|c__Alphaproteobacteria|o__Rhizobiales|f__Thermopetrobacteraceae|g__|s__:0.0125588646)100:0.0034608578,S143_metabat2_scaf2bin.111___d__Bacteria|p__Proteobacteria|c__Alphaproteobacteria|o__Rhizobiales|f__Thermopetrobacteraceae|g__|s__:0.0107147353)100:0.0787958443,356-284_maxbin2_scaf2bin.156___d__Bacteria|p__Proteobacteria|c__Alphaproteobacteria|o__Rhizobiales|f__Thermopetrobacteraceae|g__|s__:0.0926963171)100:0.0557507202,((134-614_metabat2_scaf2bin.084___d__Bacteria|p__Proteobacteria|c__Alphaproteobacteria|o__Rhizobiales|f__Thermopetrobacteraceae|g__|s__:0.0019228750,S012_maxbin2_scaf2bin.007___d__Bacteria|p__Proteobacteria|c__Alphaproteobacteria|o__Rhizobiales|f__Thermopetrobacteraceae|g__Thermopetrobacter|s__:0.0031087561)100:0.0099740155,(A3_metabat1_scaf2bin.053___d__Bacteria|p__Proteobacteria|c__Alphaproteobacteria|o__Rhizobiales|f__Thermopetrobacteraceae|g__|s__:0.0016411682,(((M17_metabat2_scaf2bin.145___d__Bacteria|p__Proteobacteria|c__Alphaproteobacteria|o__Rhizobiales|f__Thermopetrobacteraceae|g__|s__:0.0019742106,S141_metabat2_scaf2bin.053___d__Bacteria|p__Proteobacteria|c__Alphaproteobacteria|o__Rhizobiales|f__Thermopetrobacteraceae|g__|s__:0.0025227582)87:0.0004129494,S143_maxbin2_scaf2bin.234___d__Bacteria|p__Proteobacteria|c__Alphaproteobacteria|o__Rhizobiales|f__Thermopetrobacteraceae|g__Thermopetrobacter|s__:0.0003350995)87:0.0008663977,S144_maxbin2_scaf2bin.248___d__Bacteria|p__Proteobacteria|c__Alphaproteobacteria|o__Rhizobiales|f__Thermopetrobacteraceae|g__|s__:0.0003205323)87:0.0030125688)100:0.0110136455)100:0.0762276832)100:0.0425949367)100:0.1702307216,((4281-140_metabat1_scaf2bin.004___d__Bacteria|p__Proteobacteria|c__Alphaproteobacteria|o__Rhizobiales|f__Aestuariivirgaceae|g__|s__:0.0542082868,M17_metabat1_scaf2bin.116___d__Bacteria|p__Proteobacteria|c__Alphaproteobacteria|o__Rhizobiales|f__Aestuariivirgaceae|g__JABDJG01|s__:0.0416297227)100:0.1650493928,T2_metabat2_scaf2bin.199___d__Bacteria|p__Proteobacteria|c__Alphaproteobacteria|o__Rhizobiales|f__Aestuariivirgaceae|g__|s__:0.1826130928)100:0.1487273681)100:0.0699859850,(354-166_metabat2_scaf2bin.115___d__Bacteria|p__Proteobacteria|c__Alphaproteobacteria|o__Rhizobiales|f__|g__|s__:0.2700661160,S146_metabat2_scaf2bin.118___d__Bacteria|p__Proteobacteria|c__Alphaproteobacteria|o__Rhizobiales|f__|g__|s__:0.3230865321)100:0.0570168034)95:0.0356196690,(((((A3_metabat2_scaf2bin.043___d__Bacteria|p__Proteobacteria|c__Alphaproteobacteria|o__Rhizobiales|f__Rhodomicrobiaceae|g__|s__:0.1269350877,M2_metabat1_scaf2bin.155_VB___d__Bacteria|p__Proteobacteria|c__Alphaproteobacteria|o__Rhizobiales|f__|g__|s__:0.0759886212)100:0.0411857826,T2_metabat2_scaf2bin.384___d__Bacteria|p__Proteobacteria|c__Alphaproteobacteria|o__Rhizobiales|f__Hyphomicrobiaceae|g__|s__:0.0906337854)100:0.0319156730,A3_metabat2_scaf2bin.065___d__Bacteria|p__Proteobacteria|c__Alphaproteobacteria|o__Rhizobiales|f__Rhodomicrobiaceae|g__|s__:0.1227730828)100:0.2182565139,(S141_maxbin2_scaf2bin.119___d__Bacteria|p__Proteobacteria|c__Alphaproteobacteria|o__Rhizobiales|f__|g__|s__:0.0002882477,S144_metabat2_scaf2bin.068___d__Bacteria|p__Proteobacteria|c__Alphaproteobacteria|o__Rhizobiales|f__Rhodomicrobiaceae|g__|s__:0.0031459555)100:0.2759513751)100:0.0345202463,(S144_metabat1_scaf2bin.018___d__Bacteria|p__Proteobacteria|c__Alphaproteobacteria|o__Rhizobiales|f__Hyphomicrobiaceae|g__|s__:0.2017737920,S146_metabat2_scaf2bin.230___d__Bacteria|p__Proteobacteria|c__Alphaproteobacteria|o__Rhizobiales|f__Hyphomicrobiaceae|g__|s__:0.1963798242)100:0.0842727684)100:0.0723974812)93:0.0248741587,((((((354-166_maxbin2_scaf2bin.082_VB___d__Bacteria|p__Proteobacteria|c__Alphaproteobacteria|o__Rhizobiales|f__Devosiaceae|g__DROE01|s__:0.1010687665,S012_metabat1_scaf2bin.040___d__Bacteria|p__Proteobacteria|c__Alphaproteobacteria|o__Rhizobiales|f__Devosiaceae|g__DROE01|s__:0.1053449236)100:0.0680579283,((S012_metabat1_scaf2bin.034___d__Bacteria|p__Proteobacteria|c__Alphaproteobacteria|o__Rhizobiales|f__Devosiaceae|g__DROE01|s__:0.0000029071,S140_maxbin2_scaf2bin.135___d__Bacteria|p__Proteobacteria|c__Alphaproteobacteria|o__Rhizobiales|f__Devosiaceae|g__DROE01|s__:0.0122232929)98:0.0002533717,S139_metabat1_scaf2bin.090___d__Bacteria|p__Proteobacteria|c__Alphaproteobacteria|o__Rhizobiales|f__Devosiaceae|g__DROE01|s__:0.0005258328)100:0.1164577079)100:0.0251331241,M2_metabat2_scaf2bin.174___d__Bacteria|p__Proteobacteria|c__Alphaproteobacteria|o__Rhizobiales|f__Devosiaceae|g__DROE01|s__:0.1465236691)100:0.0440827332,(354-166_metabat2_scaf2bin.027___d__Bacteria|p__Proteobacteria|c__Alphaproteobacteria|o__Rhizobiales|f__Devosiaceae|g__DROE01|s__:0.0762380423,S139_metabat1_scaf2bin.103___d__Bacteria|p__Proteobacteria|c__Alphaproteobacteria|o__Rhizobiales|f__Devosiaceae|g__DROE01|s__:0.0996212632)100:0.0579723169)100:0.0980024467,((354-166_metabat2_scaf2bin.120___d__Bacteria|p__Proteobacteria|c__Alphaproteobacteria|o__Rhizobiales|f__Devosiaceae|g__DROE01|s__:0.0762380906,(4281-140_metabat1_scaf2bin.049___d__Bacteria|p__Proteobacteria|c__Alphaproteobacteria|o__Rhizobiales|f__Devosiaceae|g__DROE01|s__:0.1192246110,4281-140_metabat2_scaf2bin.083___d__Bacteria|p__Proteobacteria|c__Alphaproteobacteria|o__Rhizobiales|f__Devosiaceae|g__DROE01|s__:0.0729346245)100:0.0270688532)100:0.0689698033,(4281-140_metabat2_scaf2bin.060___d__Bacteria|p__Proteobacteria|c__Alphaproteobacteria|o__Rhizobiales|f__Devosiaceae|g__DROE01|s__:0.1018981781,(M17_metabat1_scaf2bin.046___d__Bacteria|p__Proteobacteria|c__Alphaproteobacteria|o__Rhizobiales|f__Devosiaceae|g__DROE01|s__:0.0309516542,(S140_metabat2_scaf2bin.230___d__Bacteria|p__Proteobacteria|c__Alphaproteobacteria|o__Rhizobiales|f__Devosiaceae|g__DROE01|s__:0.0013552475,S141_metabat1_scaf2bin.088___d__Bacteria|p__Proteobacteria|c__Alphaproteobacteria|o__Rhizobiales|f__Devosiaceae|g__DROE01|s__:0.0015638687)100:0.0178236989)100:0.1672443947)100:0.0575264812)100:0.1019273399)100:0.2089047337,((((354-166_metabat2_scaf2bin.030___d__Bacteria|p__Proteobacteria|c__Alphaproteobacteria|o__Rhizobiales|f__Rhizobiaceae|g__SZUA-100|s__:0.0869570872,S139_metabat2_scaf2bin.159___d__Bacteria|p__Proteobacteria|c__Alphaproteobacteria|o__Rhizobiales|f__Rhizobiaceae|g__SZUA-100|s__:0.1006002541)100:0.2003219076,GB_GCA_900539805.1___d__Bacteria|p__Proteobacteria|c__Alphaproteobacteria|o__Rhizobiales_A|f__Rhizobiaceae_A|g__Phyllobacterium|s__Phyllobacterium___sp900539805:0.2377059735)100:0.0851202928,RS_GCF_900215605.1___d__Bacteria|p__Proteobacteria|c__Alphaproteobacteria|o__Rhizobiales|f__Cohaesibacteraceae|g__Cohaesibacter|s__Cohaesibacter___gelatinilyticus:0.2730291746)100:0.0425768459,(GB_GCA_001464835.1___d__Bacteria|p__Proteobacteria|c__Alphaproteobacteria|o__Rhizobiales|f__Xanthobacteraceae|g__Pseudolabrys|s__Pseudolabrys___sp001464835:0.2641979087,RS_GCF_900100155.1___d__Bacteria|p__Proteobacteria|c__Alphaproteobacteria|o__Rhizobiales|f__Xanthobacteraceae|g__Ancylobacter|s__Ancylobacter___rudongensis:0.2246455907)100:0.1231590148)99:0.0424116072)100:0.0601649236)100:0.0680740115)100:0.0798165609,(((128-326_metabat2_scaf2bin.022___d__Bacteria|p__Proteobacteria|c__Alphaproteobacteria|o__|f__|g__|s__:0.2641916876,(((M2_maxbin2_scaf2bin.214_VB___d__Bacteria|p__Proteobacteria|c__Alphaproteobacteria|o__Minwuiales|f__Minwuiaceae|g__|s__:0.0043595598,T2_metabat1_scaf2bin.244___d__Bacteria|p__Proteobacteria|c__Alphaproteobacteria|o__Minwuiales|f__Minwuiaceae|g__|s__:0.0038358481)100:0.0036159194,S140_metabat1_scaf2bin.018___d__Bacteria|p__Proteobacteria|c__Alphaproteobacteria|o__Minwuiales|f__Minwuiaceae|g__|s__:0.0029247972)100:0.0181970561,S144_maxbin2_scaf2bin.230___d__Bacteria|p__Proteobacteria|c__Alphaproteobacteria|o__Minwuiales|f__Minwuiaceae|g__|s__:0.0608612611)100:0.2568478264)92:0.0535320050,((131-447_maxbin2_scaf2bin.134___d__Bacteria|p__Proteobacteria|c__Alphaproteobacteria|o__Sphingomonadales|f__Emcibacteraceae|g__Emcibacter_A|s__:0.0014264663,M2_metabat2_scaf2bin.293___d__Bacteria|p__Proteobacteria|c__Alphaproteobacteria|o__Sphingomonadales|f__Emcibacteraceae|g__Emcibacter_A|s__:0.0104158616)100:0.0813429022,(354-166_metabat1_scaf2bin.076___d__Bacteria|p__Proteobacteria|c__Alphaproteobacteria|o__Sphingomonadales|f__Emcibacteraceae|g__Emcibacter_A|s__:0.1015699661,(S012_maxbin2_scaf2bin.093_VB___d__Bacteria|p__Proteobacteria|c__Alphaproteobacteria|o__Sphingomonadales|f__Emcibacteraceae|g__Emcibacter_A|s__:0.0007098951,S140_maxbin2_scaf2bin.072___d__Bacteria|p__Proteobacteria|c__Alphaproteobacteria|o__Sphingomonadales|f__Emcibacteraceae|g__Emcibacter_A|s__:0.0103352754)100:0.0757028478)100:0.0394679114)100:0.3284170995)49:0.0434557657,(((((((128-326_metabat2_scaf2bin.053___d__Bacteria|p__Proteobacteria|c__Alphaproteobacteria|o__Geminicoccales|f__Geminicoccaceae|g__|s__:0.0013829254,M17_metabat2_scaf2bin.186___d__Bacteria|p__Proteobacteria|c__Alphaproteobacteria|o__Geminicoccales|f__Geminicoccaceae|g__|s__:0.0025786236)99:0.0018430302,S141_metabat2_scaf2bin.212___d__Bacteria|p__Proteobacteria|c__Alphaproteobacteria|o__Geminicoccales|f__Geminicoccaceae|g__|s__:0.0022027545)99:0.0101007493,(S012_maxbin2_scaf2bin.189___d__Bacteria|p__Proteobacteria|c__Alphaproteobacteria|o__Geminicoccales|f__Geminicoccaceae|g__|s__:0.0023623484,S139_maxbin2_scaf2bin.275___d__Bacteria|p__Proteobacteria|c__Alphaproteobacteria|o__Geminicoccales|f__Geminicoccaceae|g__|s__:0.0052299901)100:0.0081097641)100:0.0124335145,T2_metabat1_scaf2bin.061___d__Bacteria|p__Proteobacteria|c__Alphaproteobacteria|o__Geminicoccales|f__Geminicoccaceae|g__|s__:0.0299153651)100:0.0247578418,(354-166_metabat2_scaf2bin.034___d__Bacteria|p__Proteobacteria|c__Alphaproteobacteria|o__Geminicoccales|f__Geminicoccaceae|g__|s__:0.0480963627,356-308_metabat2_scaf2bin.010___d__Bacteria|p__Proteobacteria|c__Alphaproteobacteria|o__Geminicoccales|f__Geminicoccaceae|g__|s__:0.0624629964)94:0.0146386511)100:0.1326787553,(((354-166_maxbin2_scaf2bin.106___d__Bacteria|p__Proteobacteria|c__Alphaproteobacteria|o__Geminicoccales|f__Geminicoccaceae|g__HRBIN39|s__:0.0685696102,(S012_maxbin2_scaf2bin.190___d__Bacteria|p__Proteobacteria|c__Alphaproteobacteria|o__Geminicoccales|f__Geminicoccaceae|g__HRBIN39|s__:0.0051533960,S141_metabat1_scaf2bin.061___d__Bacteria|p__Proteobacteria|c__Alphaproteobacteria|o__Geminicoccales|f__Geminicoccaceae|g__HRBIN39|s__:0.0040670369)100:0.0662720890)100:0.0589905377,T2_metabat1_scaf2bin.261___d__Bacteria|p__Proteobacteria|c__Alphaproteobacteria|o__Geminicoccales|f__Geminicoccaceae|g__HRBIN39|s__:0.1158543986)100:0.0936224551,(354-166_maxbin2_scaf2bin.177___d__Bacteria|p__Proteobacteria|c__Alphaproteobacteria|o__Geminicoccales|f__Geminicoccaceae|g__HRBIN39|s__:0.1906968018,356-308_maxbin2_scaf2bin.149___d__Bacteria|p__Proteobacteria|c__Alphaproteobacteria|o__Geminicoccales|f__Geminicoccaceae|g__HRBIN39|s__:0.1109900143)100:0.0516269880)100:0.0671020950)100:0.2787615157,(354-166_metabat2_scaf2bin.038___d__Bacteria|p__Proteobacteria|c__Alphaproteobacteria|o__Sphingomonadales|f__Rhodothalassiaceae|g__J084|s__:0.3220844544,356-308_metabat2_scaf2bin.013___d__Bacteria|p__Proteobacteria|c__Alphaproteobacteria|o__Sphingomonadales|f__Rhodothalassiaceae|g__J134|s__:0.2280299884)100:0.1198901852)49:0.0560117899)55:0.0307438053)55:0.0466888921,((((131-447_maxbin2_scaf2bin.017___d__Bacteria|p__Proteobacteria|c__Alphaproteobacteria|o__Micavibrionales|f__Micavibrionaceae|g__UBA6929|s__UBA6929 sp002448815:0.2884393298,(((131-447_metabat2_scaf2bin.079___d__Bacteria|p__Proteobacteria|c__Alphaproteobacteria|o__Micavibrionales|f__Micavibrionaceae|g__UBA1672|s__:0.1368348519,(((((S012_metabat2_scaf2bin.183___d__Bacteria|p__Proteobacteria|c__Alphaproteobacteria|o__Micavibrionales|f__Micavibrionaceae|g__UBA1672|s__:0.0000028407,S146_metabat2_scaf2bin.252___d__Bacteria|p__Proteobacteria|c__Alphaproteobacteria|o__Micavibrionales|f__Micavibrionaceae|g__UBA1672|s__:0.0008577585)100:0.0003225733,S141_metabat2_scaf2bin.060___d__Bacteria|p__Proteobacteria|c__Alphaproteobacteria|o__Micavibrionales|f__Micavibrionaceae|g__UBA1672|s__:0.0005318235)100:0.0006377743,S139_metabat2_scaf2bin.224___d__Bacteria|p__Proteobacteria|c__Alphaproteobacteria|o__Micavibrionales|f__Micavibrionaceae|g__UBA1672|s__:0.0007209193)100:0.0015401266,S140_metabat2_scaf2bin.042___d__Bacteria|p__Proteobacteria|c__Alphaproteobacteria|o__Micavibrionales|f__Micavibrionaceae|g__UBA1672|s__:0.0084684480)100:0.0696716583,S139_maxbin2_scaf2bin.121_VB___d__Bacteria|p__Proteobacteria|c__Alphaproteobacteria|o__Micavibrionales|f__Micavibrionaceae|g__UBA1672|s__:0.0679788382)100:0.0782008014)100:0.0388686940,((354-166_metabat2_scaf2bin.100___d__Bacteria|p__Proteobacteria|c__Alphaproteobacteria|o__Micavibrionales|f__Micavibrionaceae|g__UBA1672|s__:0.0762506686,S139_maxbin2_scaf2bin.110___d__Bacteria|p__Proteobacteria|c__Alphaproteobacteria|o__Micavibrionales|f__Micavibrionaceae|g__UBA1672|s__:0.0699397041)100:0.0260055939,4281-140_metabat2_scaf2bin.024___d__Bacteria|p__Proteobacteria|c__Alphaproteobacteria|o__Micavibrionales|f__Micavibrionaceae|g__UBA1672|s__:0.0611459642)100:0.0998468586)100:0.0757463873,T10_metabat2_scaf2bin.090___d__Bacteria|p__Proteobacteria|c__Alphaproteobacteria|o__Micavibrionales|f__Micavibrionaceae|g__|s__:0.2467013184)100:0.0711764171)100:0.0957388352,(S012_metabat2_scaf2bin.159___d__Bacteria|p__Proteobacteria|c__Alphaproteobacteria|o__Micavibrionales|f__Micavibrionaceae|g__|s__:0.0128763357,(S139_metabat2_scaf2bin.215___d__Bacteria|p__Proteobacteria|c__Alphaproteobacteria|o__Micavibrionales|f__Micavibrionaceae|g__|s__:0.0000026631,(S141_metabat2_scaf2bin.105___d__Bacteria|p__Proteobacteria|c__Alphaproteobacteria|o__Micavibrionales|f__Micavibrionaceae|g__|s__:0.0019910463,S144_maxbin2_scaf2bin.175___d__Bacteria|p__Proteobacteria|c__Alphaproteobacteria|o__Micavibrionales|f__Micavibrionaceae|g__|s__:0.0098134358)100:0.0021383337)100:0.0101570807)100:0.2887169776)100:0.1423480461,S141_maxbin2_scaf2bin.253___d__Bacteria|p__Proteobacteria|c__Alphaproteobacteria|o__Micavibrionales|f__UBA2020|g__|s__:0.4564006427)100:0.0952560098,GB_GCA_903920145.1___d__Bacteria|p__Proteobacteria|c__Alphaproteobacteria|o__Azospirillales|f__Azospirillaceae|g__BOG-933|s__BOG-933___sp903920145:0.3582497602)100:0.0777503666)97:0.1102020528,GB_GCA_014653385.1___d__Bacteria|p__Proteobacteria|c__Alphaproteobacteria|o__Pelagibacterales|f__Pelagibacteraceae|g__Pelagibacter|s__Pelagibacter___sp014653385:0.9230891528)100:0.0937530532,S139_metabat1_scaf2bin.009___d__Bacteria|p__Proteobacteria|c__Alphaproteobacteria|o__UBA1280|f__|g__|s__:0.6885143164)100:0.2087880735)100:0.1363735335,(((((((GB_GCA_000213335.2___d__Bacteria|p__SAR324|c__SAR324|o__SAR324|f__NAC60-12|g__Arctic96AD-7|s__Arctic96AD-7___sp000213335:0.0177748915,GB_GCA_002082305.1___d__Bacteria|p__SAR324|c__SAR324|o__SAR324|f__NAC60-12|g__Arctic96AD-7|s__Arctic96AD-7___sp002082305:0.0086920683)100:0.0737115496,(((GB_GCA_002685535.1___d__Bacteria|p__SAR324|c__SAR324|o__SAR324|f__NAC60-12|g__Arctic96AD-7|s__Arctic96AD-7___sp002685535:0.0322245017,GB_GCA_014381795.1___d__Bacteria|p__SAR324|c__SAR324|o__SAR324|f__NAC60-12|g__Arctic96AD-7|s__Arctic96AD-7___sp014381795:0.0404437887)100:0.0149844933,GB_GCA_003212435.1___d__Bacteria|p__SAR324|c__SAR324|o__SAR324|f__NAC60-12|g__Arctic96AD-7|s__Arctic96AD-7___sp003212435:0.0930992102)100:0.0364273330,(GB_GCA_902575715.1___d__Bacteria|p__SAR324|c__SAR324|o__SAR324|f__NAC60-12|g__Arctic96AD-7|s__Arctic96AD-7___sp902575715:0.1560548828,GB_GCA_902590435.1___d__Bacteria|p__SAR324|c__SAR324|o__SAR324|f__NAC60-12|g__Arctic96AD-7|s__Arctic96AD-7___sp902590435:0.1090654026)100:0.1497349840)100:0.0303495593)100:0.0373190109,GB_GCA_001627865.1___d__Bacteria|p__SAR324|c__SAR324|o__SAR324|f__NAC60-12|g__Arctic96AD-7|s__Arctic96AD-7___sp001627865:0.1344097624)100:0.1946557209,(GB_GCA_001469005.2___d__Bacteria|p__SAR324|c__SAR324|o__SAR324|f__NAC60-12|g__UBA1014|s__UBA1014___sp001469005:0.0722413413,GB_GCA_002683785.1___d__Bacteria|p__SAR324|c__SAR324|o__SAR324|f__NAC60-12|g__UBA1014|s__UBA1014___sp002683785:0.0702545579)100:0.2472659577)100:0.1147077031,(((GB_GCA_002450295.1___d__Bacteria|p__SAR324|c__SAR324|o__SAR324|f__NAC60-12|g__JCVI-SCAAA005|s__JCVI-SCAAA005___sp002450295:0.0212880385,GB_GCA_002683655.1___d__Bacteria|p__SAR324|c__SAR324|o__SAR324|f__NAC60-12|g__JCVI-SCAAA005|s__JCVI-SCAAA005___sp002683655:0.0222758259)100:0.0058355131,GB_GCA_002730365.1___d__Bacteria|p__SAR324|c__SAR324|o__SAR324|f__NAC60-12|g__JCVI-SCAAA005|s__JCVI-SCAAA005___sp002730365:0.0208568102)100:0.0035884953,GB_GCA_011522845.1___d__Bacteria|p__SAR324|c__SAR324|o__SAR324|f__NAC60-12|g__JCVI-SCAAA005|s__JCVI-SCAAA005___sp011522845:0.0072568654)100:0.3564281987)100:0.3236770175,GB_GCA_001783695.1___d__Bacteria|p__SAR324|c__SAR324|o__XYD2-FULL-50-16|f__XYD2-FULL-50-16|g__XYD2-FULL-50-16|s__XYD2-FULL-50-16___sp001783695:0.6635763443)100:0.2793936160,((RS_GCF_000177635.2___d__Bacteria|p__Chrysiogenetota|c__Chrysiogenetes|o__Chrysiogenales|f__Chrysiogenaceae|g__Desulfurispirillum|s__Desulfurispirillum___indicum:0.1527986197,RS_GCF_014203025.1___d__Bacteria|p__Chrysiogenetota|c__Chrysiogenetes|o__Chrysiogenales|f__Chrysiogenaceae|g__Desulfurispira|s__Desulfurispira___natronophila:0.2010963727)100:0.1607459035,RS_GCF_000469585.1___d__Bacteria|p__Chrysiogenetota|c__Chrysiogenetes|o__Chrysiogenales|f__Chrysiogenaceae|g__Chrysiogenes|s__Chrysiogenes___arsenatis:0.3082592189)100:0.4802900362)75:0.0604715842)89:0.0545671408,(GB_GCA_001873295.1___d__Bacteria|p__CG2-30-70-394|c__CG2-30-70-394|o__CG2-30-70-394|f__CG2-30-70-394|g__CG2-30-70-394|s__CG2-30-70-394___sp001873295:0.7645630543,(((GB_GCA_002897695.1___d__Bacteria|p__BMS3Abin14|c__BMS3Abin14|o__BMS3Abin14|f__BMS3Abin14|g__BMS3ABIN14|s__BMS3ABIN14___sp002897695:0.0704884408,GB_GCA_013151915.1___d__Bacteria|p__BMS3Abin14|c__BMS3Abin14|o__BMS3Abin14|f__BMS3Abin14|g__BMS3ABIN14|s__BMS3ABIN14___sp013151915:0.0512624565)100:0.1659938614,GB_GCA_003228585.1___d__Bacteria|p__BMS3Abin14|c__BMS3Abin14|o__BMS3Abin14|f__BMS3Abin14|g__SZUA-204|s__SZUA-204___sp003228585:0.1920057816)100:0.0830415155,GB_GCA_003229755.1___d__Bacteria|p__BMS3Abin14|c__BMS3Abin14|o__BMS3Abin14|f__BMS3Abin14|g__SZUA-178|s__SZUA-178___sp003229755:0.2196611869)100:0.4270401224)79:0.0816894197)67:0.0279187207,((((((((128-326_maxbin2_scaf2bin.054___d__Bacteria|p__Desulfobacterota_C|c__Deferrisomatia|o__Deferrisomatales|f__Deferrisomataceae|g__Deferrisoma|s__:0.0281005927,(RS_GCF_000526155.1___d__Bacteria|p__Desulfobacterota_C|c__Deferrisomatia|o__Deferrisomatales|f__Deferrisomataceae|g__Deferrisoma|s__Deferrisoma___camini:0.0011508278,S139_metabat1_scaf2bin.080___d__Bacteria|p__Desulfobacterota_C|c__Deferrisomatia|o__Deferrisomatales|f__Deferrisomataceae|g__Deferrisoma|s__Deferrisoma camini:0.0040166686)100:0.0068439195)100:0.0086560337,GB_GCA_013152215.1___d__Bacteria|p__Desulfobacterota_C|c__Deferrisomatia|o__Deferrisomatales|f__Deferrisomataceae|g__Deferrisoma|s__Deferrisoma___sp013152215:0.0038245244)100:0.1299737523,354-166_metabat1_scaf2bin.069___d__Bacteria|p__Desulfobacterota_C|c__Deferrisomatia|o__Deferrisomatales|f__Deferrisomataceae|g__|s__:0.1446454979)100:0.1493490210,((GB_GCA_002869005.1___d__Bacteria|p__Desulfobacterota_C|c__Deferrisomatia|o__Deferrisomatales|f__BM512|g__BM512|s__BM512___sp002869005:0.0343011876,GB_GCA_002869015.1___d__Bacteria|p__Desulfobacterota_C|c__Deferrisomatia|o__Deferrisomatales|f__BM512|g__BM512|s__BM512___sp002869015:0.0352838514)100:0.1832904010,(GB_GCA_004322275.1___d__Bacteria|p__Desulfobacterota_C|c__Deferrisomatia|o__Deferrisomatales|f__BM512|g__SCTA01|s__SCTA01___sp004322275:0.1366661187,GB_GCA_009724975.1___d__Bacteria|p__Desulfobacterota_C|c__Deferrisomatia|o__Deferrisomatales|f__BM512|g__SCTA01|s__SCTA01___sp009724975:0.1663634558)100:0.1107194654)100:0.1796653980)100:0.2728602207,GB_GCA_003695505.1___d__Bacteria|p__J088|c__J088|o__J088|f__J088|g__J088|s__J088___sp003695505:0.8893210239)91:0.0811117963,((((((GB_GCA_001798995.1___d__Bacteria|p__Desulfobacterota_B|c__Binatia|o__UBA9968|f__UBA9968|g__UBA9968|s__UBA9968___sp001798995:0.1162308429,GB_GCA_001799045.1___d__Bacteria|p__Desulfobacterota_B|c__Binatia|o__UBA9968|f__UBA9968|g__UBA9968|s__UBA9968___sp001799045:0.1083041536)100:0.0801663661,GB_GCA_005879255.1___d__Bacteria|p__Desulfobacterota_B|c__Binatia|o__UBA9968|f__UBA9968|g__DP-20|s__DP-20___sp005879255:0.2419902131)100:0.2649230480,(GB_GCA_002238415.1___d__Bacteria|p__Desulfobacterota_B|c__Binatia|o__Bin18|f__Bin18|g__Bin18|s__Bin18___sp002238415:0.3033641336,GB_GCA_013140885.1___d__Bacteria|p__Desulfobacterota_B|c__Binatia|o__Bin18|f__Bin18|g__JABFSC01|s__JABFSC01___sp013140885:0.2509708755)100:0.2622486387)93:0.0494940338,(GB_GCA_002050235.1___d__Bacteria|p__Desulfobacterota_B|c__Binatia|o__UTPRO1|f__UTPRO1|g__UTPRO1|s__UTPRO1___sp002050235:0.3429972577,(GB_GCA_005879205.1___d__Bacteria|p__Desulfobacterota_B|c__Binatia|o__UTPRO1|f__DP-6|g__DP-3|s__DP-3___sp005879205:0.0773218232,GB_GCA_005879585.1___d__Bacteria|p__Desulfobacterota_B|c__Binatia|o__UTPRO1|f__DP-6|g__DP-3|s__DP-3___sp005879585:0.0754128485)100:0.3186037804)100:0.0873586406)96:0.0567996663,(((GB_GCA_002479255.1___d__Bacteria|p__Desulfobacterota_B|c__Binatia|o__Binatales|f__Binataceae|g__Binatus|s__Binatus___soli:0.0273265370,GB_GCA_003135135.1___d__Bacteria|p__Desulfobacterota_B|c__Binatia|o__Binatales|f__Binataceae|g__Binatus|s__Binatus___sp003135135:0.0254625736)100:0.0806639062,GB_GCA_003135855.1___d__Bacteria|p__Desulfobacterota_B|c__Binatia|o__Binatales|f__Binataceae|g__Binatus|s__Binatus___sp003135855:0.0876379913)100:0.5031236247,GB_GCA_009885395.1___d__Bacteria|p__Desulfobacterota_B|c__Binatia|o__UBA12015|f__UBA12015|g__SXLG01|s__SXLG01___sp009885395:0.6031259383)100:0.0923374403)99:0.0614206529,((GB_GCA_012960245.1___d__Bacteria|p__Desulfobacterota_B|c__Binatia|o__UBA1149|f__UBA1149|g__UBA1149|s__UBA1149___sp012960245:0.0233284655,GB_GCA_014382245.1___d__Bacteria|p__Desulfobacterota_B|c__Binatia|o__UBA1149|f__UBA1149|g__UBA1149|s__UBA1149___sp014382245:0.0265772090)100:0.4114391045,GB_GCA_903893315.1___d__Bacteria|p__Desulfobacterota_B|c__Binatia|o__UBA1149|f__UBA1149|g__CAITLU01|s__CAITLU01___sp903893315:0.3655006651)100:0.2868574458)100:0.1497415799)75:0.0389911568,((((((134-614_metabat1_scaf2bin.005___d__Bacteria|p__Myxococcota|c__UBA796|o__|f__|g__|s__:0.3769334272,T11_metabat2_scaf2bin.067___d__Bacteria|p__Myxococcota|c__|o__|f__|g__|s__:0.3243250056)100:0.2872258978,((((((A3_maxbin2_scaf2bin.384___d__Bacteria|p__Myxococcota|c__UBA796|o__UBA796|f__GCA-2862545|g__DRPG01|s__DRPG01 sp011376105:0.0070507224,T2_metabat2_scaf2bin.353___d__Bacteria|p__Myxococcota|c__UBA796|o__UBA796|f__GCA-2862545|g__DRPG01|s__DRPG01 sp011376105:0.0149649473)100:0.2675055640,S141_metabat2_scaf2bin.165___d__Bacteria|p__Myxococcota|c__UBA796|o__UBA796|f__GCA-2862545|g__|s__:0.2433172932)100:0.1198139697,GB_GCA_007693595.1___d__Bacteria|p__Myxococcota|c__UBA796|o__UBA796|f__GCA-2862545|g__REDI01|s__REDI01___sp007693595:0.3535981239)100:0.1726218111,(M2_metabat1_scaf2bin.066___d__Bacteria|p__Myxococcota|c__UBA796|o__UBA796|f__|g__|s__:0.0308834877,S139_metabat2_scaf2bin.236___d__Bacteria|p__Myxococcota|c__UBA796|o__UBA796|f__|g__|s__:0.0452311063)100:0.3345315753)85:0.0562797956,(M2_metabat2_scaf2bin.299___d__Bacteria|p__Myxococcota|c__UBA796|o__UBA796|f__UBA796|g__|s__:0.3597113160,S143_metabat2_scaf2bin.196___d__Bacteria|p__Myxococcota|c__UBA796|o__UBA796|f__UBA796|g__|s__:0.3236900173)100:0.1506215186)32:0.0417291812,((GB_GCA_014191855.1___d__Bacteria|p__Myxococcota|c__UBA796|o__UBA796|f__SXON01|g__SXON01|s__SXON01___sp014191855:0.1143854551,GB_GCA_903921785.1___d__Bacteria|p__Myxococcota|c__UBA796|o__UBA796|f__SXON01|g__SXON01|s__SXON01___sp903921785:0.1154572651)100:0.2442332114,GB_GCA_903875225.1___d__Bacteria|p__Myxococcota|c__UBA796|o__UBA796|f__SXON01|g__CAIUMM01|s__CAIUMM01___sp903875225:0.3567392363)100:0.2419624939)100:0.2474660881)100:0.1228325582,(354-166_metabat2_scaf2bin.036___d__Bacteria|p__Myxococcota|c__UBA9160|o__UBA9160|f__|g__|s__:0.6409382211,(GB_GCA_003170555.1___d__Bacteria|p__FEN-1099|c__FEN-1099|o__FEN-1099|f__FEN-1099|g__FEN-1099|s__FEN-1099___sp003170555:0.2607266558,GB_GCA_012517325.1___d__Bacteria|p__FEN-1099|c__FEN-1099|o__FEN-1099|f__FEN-1099|g__JAAYVF01|s__JAAYVF01___sp012517325:0.2679395189)100:0.4715193168)18:0.0772750125)11:0.0375679060,((((((134-614_metabat2_scaf2bin.026___d__Bacteria|p__Myxococcota|c__Polyangia|o__Polyangiales|f__SG8-38|g__GCA-2699025|s__:0.3439002834,(S012_maxbin2_scaf2bin.078___d__Bacteria|p__Myxococcota|c__Polyangia|o__Polyangiales|f__|g__|s__:0.0476037388,S139_metabat2_scaf2bin.088___d__Bacteria|p__Myxococcota|c__Polyangia|o__Polyangiales|f__SG8-38|g__|s__:0.0433008264)100:0.3165431376)100:0.1665944153,((GB_GCA_001312805.1___d__Bacteria|p__Myxococcota|c__Polyangia|o__Polyangiales|f__Polyangiaceae|g__Byssovorax|s__Byssovorax___cruenta:0.2622003076,V2_metabat1_scaf2bin.026___d__Bacteria|p__Myxococcota|c__Polyangia|o__Polyangiales|f__Polyangiaceae|g__|s__:0.4199608232)100:0.0865372131,(GB_GCA_009780955.1___d__Bacteria|p__Myxococcota|c__Polyangia|o__Polyangiales|f__Polyangiaceae|g__Labilithrix|s__Labilithrix___sp009780955:0.2497569831,GB_GCA_903894755.1___d__Bacteria|p__Myxococcota|c__Polyangia|o__Polyangiales|f__Polyangiaceae|g__CAITRH01|s__CAITRH01___sp903894755:0.2806812322)100:0.1626665850)100:0.1919894763)100:0.1741561850,(((((354-166_metabat2_scaf2bin.035___d__Bacteria|p__Myxococcota|c__Polyangia|o__Nannocystales|f__Nannocystaceae|g__J032|s__:0.0168849372,356-308_metabat2_scaf2bin.057___d__Bacteria|p__Myxococcota|c__Polyangia|o__Nannocystales|f__Nannocystaceae|g__J032|s__:0.0159522629)100:0.0985759808,S141_metabat1_scaf2bin.034___d__Bacteria|p__Myxococcota|c__Polyangia|o__Nannocystales|f__Nannocystaceae|g__J032|s__:0.1014669881)100:0.1668431496,S139_metabat2_scaf2bin.221___d__Bacteria|p__Myxococcota|c__Polyangia|o__Nannocystales|f__Nannocystaceae|g__|s__:0.2029516311)100:0.4725372669,(356-308_metabat2_scaf2bin.078___d__Bacteria|p__Myxococcota|c__Polyangia|o__HGW-17|f__SLPX01|g__|s__:0.5145661336,T11_metabat2_scaf2bin.098___d__Bacteria|p__Myxococcota|c__Polyangia|o__HGW-17|f__|g__|s__:0.6708645224)100:0.1151768103)100:0.0895255664,((A3_metabat2_scaf2bin.238___d__Bacteria|p__Myxococcota|c__Polyangia|o__Haliangiales|f__Haliangiaceae|g__|s__:0.4295483880,GB_GCA_009692535.1___d__Bacteria|p__Myxococcota|c__Polyangia|o__Haliangiales|f__SHYZ01|g__SHYZ01|s__SHYZ01___sp009692535:0.3617581083)100:0.1272842744,(GB_GCA_003158735.1___d__Bacteria|p__Myxococcota|c__Polyangia|o__Palsa-1104|f__Fen-1088|g__Fen-1137|s__Fen-1137___sp003158735:0.0503003445,GB_GCA_003170035.1___d__Bacteria|p__Myxococcota|c__Polyangia|o__Palsa-1104|f__Fen-1088|g__Fen-1137|s__Fen-1137___sp003170035:0.0448721315)100:0.4453455447)100:0.1447593663)100:0.0489075455)100:0.0563263698,((RS_GCF_000022145.1___d__Bacteria|p__Myxococcota|c__Myxococcia|o__Myxococcales|f__Anaeromyxobacteraceae|g__Anaeromyxobacter|s__Anaeromyxobacter___dehalogenans:0.4547792633,T2_metabat2_scaf2bin.127___d__Bacteria|p__Myxococcota|c__Myxococcia|o__SLRQ01|f__|g__|s__:0.4446642187)100:0.0673311169,T2_maxbin2_scaf2bin.276___d__Bacteria|p__Myxococcota|c__UBA727|o__UBA727|f__|g__|s__:0.7221666901)100:0.1115791788)75:0.0548340219,((((355-202_metabat1_scaf2bin.002___d__Bacteria|p__Myxococcota|c__Bradymonadia|o__Bradymonadales|f__Bradymonadaceae|g__|s__:0.4898258701,GB_GCA_007120615.1___d__Bacteria|p__Myxococcota|c__Bradymonadia|o__Bradymonadales|f__Bradymonadaceae|g__SKNI01|s__SKNI01___sp007120615:0.3396554024)100:0.2776096430,GB_GCA_002395385.1___d__Bacteria|p__Myxococcota|c__Bradymonadia|o__UBA4248|f__UBA4248|g__UBA4248|s__UBA4248___sp002395385:0.7308879380)100:0.1200994490,GB_GCA_013360285.1___d__Bacteria|p__Myxococcota|c__UBA9042|o__JABWCM01|f__JABWCM01|g__JABWCM01|s__JABWCM01___sp013360285:0.6326422754)83:0.0606375918,(S145_metabat2_scaf2bin.043___d__Bacteria|p__Myxococcota|c__UBA9042|o__DTJE01|f__|g__|s__:0.3651603081,T11_metabat1_scaf2bin.066___d__Bacteria|p__Myxococcota|c__UBA9042|o__DTJE01|f__|g__|s__:0.3687042980)100:0.5654817321)77:0.0596141725)74:0.0367345026,((356-308_metabat1_scaf2bin.059___d__Bacteria|p__Myxococcota|c__B64-G9|o__B64-G9|f__B64-G9|g__|s__:0.0833296614,A3_metabat1_scaf2bin.099___d__Bacteria|p__Myxococcota|c__B64-G9|o__B64-G9|f__B64-G9|g__|s__:0.0774736310)100:0.5789893290,((GB_GCA_002731275.1___d__Bacteria|p__Myxococcota|c__UBA6777|o__UBA6777|f__UBA6777|g__UBA6777|s__UBA6777___sp002731275:0.3920158318,S139_metabat1_scaf2bin.108___d__Bacteria|p__Myxococcota|c__UBA6777|o__UBA6777|f__UBA6777|g__M3003|s__:0.3312341863)100:0.1209054101,(S012_maxbin2_scaf2bin.062___d__Bacteria|p__Myxococcota|c__UBA6777|o__UBA6777|f__|g__|s__:0.0901951214,S143_maxbin2_scaf2bin.218___d__Bacteria|p__Myxococcota|c__UBA6777|o__UBA6777|f__|g__|s__:0.1070012876)100:0.2763669490)100:0.3478725195)75:0.0976222910)98:0.0381849553)17:0.0414795951,(((((GB_GCA_001769805.1___d__Bacteria|p__Bdellovibrionota|c__Bdellovibrionia_A|o__UBA1018|f__UBA1018|g__GWA1-52-35|s__GWA1-52-35___sp001769805:0.2332357943,GB_GCA_903935335.1___d__Bacteria|p__Bdellovibrionota|c__Bdellovibrionia_A|o__UBA1018|f__UBA1018|g__CAIZRG01|s__CAIZRG01___sp903935335:0.2525940094)100:0.4179966802,((((GB_GCA_002338505.1___d__Bacteria|p__Bdellovibrionota|c__Bacteriovoracia|o__Bacteriovoracales|f__Bacteriovoracaceae|g__DB6-IX|s__DB6-IX___sp002338505:0.3599461183,GB_GCA_002366565.1___d__Bacteria|p__Bdellovibrionota|c__Bacteriovoracia|o__Bacteriovoracales|f__Bacteriovoracaceae|g__Halobacteriovorax|s__Halobacteriovorax___sp002366565:0.2333151841)100:0.0667001051,GB_GCA_006226755.1___d__Bacteria|p__Bdellovibrionota|c__Bacteriovoracia|o__Bacteriovoracales|f__Bacteriovoracaceae|g__M0603|s__M0603___sp006226755:0.2877149990)100:0.0722866220,GB_GCA_002787775.1___d__Bacteria|p__Bdellovibrionota|c__Bacteriovoracia|o__Bacteriovoracales|f__Bacteriovoracaceae|g__UBA4207|s__UBA4207___sp002787775:0.2854438486)100:0.1763088429,(GB_GCA_002435705.1___d__Bacteria|p__Bdellovibrionota|c__Bacteriovoracia|o__Bacteriovoracales|f__Bacteriovoracaceae|g__UBA6144|s__UBA6144___sp002435705:0.3673290755,GB_GCA_007117175.1___d__Bacteria|p__Bdellovibrionota|c__Bacteriovoracia|o__Bacteriovoracales|f__Bacteriovoracaceae|g__SKGZ01|s__SKGZ01___sp007117175:0.4799340252)100:0.0748334289)100:0.5392308693)100:0.1174218315,(((GB_GCA_002453155.1___d__Bacteria|p__Bdellovibrionota|c__Bdellovibrionia|o__Bdellovibrionales|f__UBA1609|g__UBA6776|s__UBA6776___sp002453155:0.3618850617,GB_GCA_003694355.1___d__Bacteria|p__Bdellovibrionota|c__Bdellovibrionia|o__Bdellovibrionales|f__UBA1609|g__J124|s__J124___sp003694355:0.4075629042)100:0.0927144018,(GB_GCA_005793345.1___d__Bacteria|p__Bdellovibrionota|c__Bdellovibrionia|o__Bdellovibrionales|f__Bdellovibrionaceae|g__SXSU01|s__SXSU01___sp005793345:0.4330347918,GB_GCA_013360185.1___d__Bacteria|p__Bdellovibrionota|c__Bdellovibrionia|o__Bdellovibrionales|f__Bdellovibrionaceae|g__Bdellovibrio|s__Bdellovibrio___sp013360185:0.2744904394)100:0.1345703901)100:0.0624072850,GB_GCA_014584465.1___d__Bacteria|p__Bdellovibrionota|c__Bdellovibrionia|o__Bdellovibrionales|f__SG-bin7|g__JACTMU01|s__JACTMU01___sp014584465:0.4332605682)100:0.3840186408)100:0.0508249137,GB_GCA_013205415.1___d__Bacteria|p__Bdellovibrionota|c__FAC87|o__UBA2466|f__UBA2466|g__UBA2466|s__UBA2466___sp013205415:0.8896082339)98:0.0653940615,(((((((GB_GCA_002343185.1___d__Bacteria|p__Bdellovibrionota_C|c__UBA2361|o__UBA2361|f__UBA2361|g__UBA2361|s__UBA2361___sp002343185:0.5512335211,GB_GCA_012797725.1___d__Bacteria|p__Bdellovibrionota_C|c__UBA2361|o__UBA2361|f__UBA2361|g__JAAZON01|s__JAAZON01___sp012797725:0.4546879506)100:0.0805912064,(((GB_GCA_900299035.1___d__Bacteria|p__Bdellovibrionota_C|c__UBA2361|o__UBA2361|f__UBA2361|g__OMII01|s__OMII01___sp900299035:0.1849233270,GB_GCA_903920005.1___d__Bacteria|p__Bdellovibrionota_C|c__UBA2361|o__UBA2361|f__UBA2361|g__OMII01|s__OMII01___sp903920005:0.1678643007)100:0.0425162396,(GB_GCA_900299055.1___d__Bacteria|p__Bdellovibrionota_C|c__UBA2361|o__UBA2361|f__UBA2361|g__OMII01|s__OMII01___sp900299055:0.0453320879,GB_GCA_903904735.1___d__Bacteria|p__Bdellovibrionota_C|c__UBA2361|o__UBA2361|f__UBA2361|g__OMII01|s__OMII01___sp903904735:0.0566167328)100:0.1131478728)100:0.2814376728,GB_GCA_900299205.1___d__Bacteria|p__Bdellovibrionota_C|c__UBA2361|o__UBA2361|f__UBA2361|g__OMIW01|s__OMIW01___sp900299205:0.5740955005)100:0.0830971328)100:0.0608196642,(GB_GCA_012514925.1___d__Bacteria|p__Bdellovibrionota_C|c__UBA2361|o__UBA2361|f__CAIXSY01|g__JAAYZI01|s__JAAYZI01___sp012514925:0.4712050647,GB_GCA_903922175.1___d__Bacteria|p__Bdellovibrionota_C|c__UBA2361|o__UBA2361|f__CAIXSY01|g__CAIXSY01|s__CAIXSY01___sp903922175:0.4221909336)100:0.0743347606)53:0.0491804295,(GB_GCA_003694225.1___d__Bacteria|p__Bdellovibrionota_C|c__UBA2361|o__UBA2361|f__J135|g__J135|s__J135___sp003694225:0.5082720054,GB_GCA_009926305.1___d__Bacteria|p__Bdellovibrionota_C|c__UBA2361|o__UBA2361|f__RFPC01|g__RFPC01|s__RFPC01___sp009926305:0.5206811940)77:0.0643359868)43:0.0491792602,GB_GCA_003696425.1___d__Bacteria|p__Bdellovibrionota_C|c__UBA2361|o__UBA2361|f__J046|g__J046|s__J046___sp003696425:0.3893002872)100:0.2111629581,GB_GCA_003230795.1___d__Bacteria|p__Bdellovibrionota_C|c__UBA2361|o__SZUA-149|f__SZUA-149|g__SZUA-149|s__SZUA-149___sp003230795:0.6592047780)100:0.2102909555,GB_GCA_007693605.1___d__Bacteria|p__Bdellovibrionota|c__UBA2394|o__UBA2394|f__UBA2394|g__REDG01|s__REDG01___sp007693605:1.0914888462)96:0.0601381962)98:0.0737940622)18:0.0333417548,(((((GB_GCA_001797365.1___d__Bacteria|p__UBA10199|c__UBA10199|o__UBA10199|f__UBA10199|g__UBA10199|s__UBA10199___sp001797365:0.3395921629,GB_GCA_001798135.1___d__Bacteria|p__UBA10199|c__UBA10199|o__UBA10199|f__2-12-FULL-40-28|g__2-12-FULL-40-28|s__2-12-FULL-40-28___sp001798135:0.3889196882)100:0.0751080922,GB_GCA_005240075.1___d__Bacteria|p__UBA10199|c__UBA10199|o__UBA10199|f__SBBF01|g__SBBF01|s__SBBF01___sp005240075:0.3670212945)100:0.2047340629,GB_GCA_011331325.1___d__Bacteria|p__UBA10199|c__UBA10199|o__DSSB01|f__DSSB01|g__DSSB01|s__DSSB01___sp011331325:0.4904515343)100:0.0637780935,GB_GCA_001798715.1___d__Bacteria|p__UBA10199|c__UBA10199|o__2-02-FULL-50-16|f__2-02-FULL-50-16|g__2-02-FULL-50-16|s__2-02-FULL-50-16___sp001798715:0.5897590419)100:0.0613272261,((GB_GCA_001798075.1___d__Bacteria|p__UBA10199|c__UBA10199|o__SPLOWO2-01-44-7|f__SPLOWO2-01-44-7|g__SPLOWO2-01-44-7|s__SPLOWO2-01-44-7___sp001798075:0.4687618641,((GB_GCA_001798185.1___d__Bacteria|p__UBA10199|c__UBA10199|o__2-02-FULL-44-16|f__2-02-FULL-44-16|g__2-02-FULL-44-16|s__2-02-FULL-44-16___sp001798185:0.3512749015,GB_GCA_002796345.1___d__Bacteria|p__UBA10199|c__UBA10199|o__2-02-FULL-44-16|f__2-02-FULL-44-16|g__1-14-0-20-42-23|s__1-14-0-20-42-23___sp002796345:0.4093945868)100:0.1173669163,GB_GCA_012513515.1___d__Bacteria|p__UBA10199|c__UBA10199|o__2-02-FULL-44-16|f__JAAZCA01|g__JAAZCA01|s__JAAZCA01___sp012513515:0.3933185359)100:0.0976506303)100:0.0718600480,(((GB_GCA_002796305.1___d__Bacteria|p__UBA10199|c__UBA10199|o__GCA-002796325|f__1-14-0-20-49-13|g__1-14-0-20-49-13|s__1-14-0-20-49-13___sp002796305:0.2320352704,GB_GCA_903868375.1___d__Bacteria|p__UBA10199|c__UBA10199|o__GCA-002796325|f__1-14-0-20-49-13|g__CAIPVD01|s__CAIPVD01___sp903868375:0.2151354068)100:0.2273379501,GB_GCA_002796325.1___d__Bacteria|p__UBA10199|c__UBA10199|o__GCA-002796325|f__1-14-0-20-47-16|g__1-14-0-20-47-16|s__1-14-0-20-47-16___sp002796325:0.5119569498)100:0.0607423243,GB_GCA_011358755.1___d__Bacteria|p__UBA10199|c__UBA10199|o__DTNB01|f__DTNB01|g__DTNB01|s__DTNB01___sp011358755:0.5995092900)100:0.0479687574)100:0.1196026695)100:0.1773777565)22:0.0240154583)81:0.0385330509,((((((((128-326_metabat1_scaf2bin.035___d__Bacteria|p__Desulfobacterota_F|c__GWC2-55-46|o__GWC2-55-46|f__DRQE01|g__|s__:0.0028612510,(((S139_metabat2_scaf2bin.008___d__Bacteria|p__Desulfobacterota_F|c__GWC2-55-46|o__GWC2-55-46|f__DRQE01|g__|s__:0.0033612044,S146_metabat2_scaf2bin.159___d__Bacteria|p__Desulfobacterota_F|c__GWC2-55-46|o__GWC2-55-46|f__DRQE01|g__|s__:0.0000025431)99:0.0016180239,S140_metabat2_scaf2bin.240___d__Bacteria|p__Desulfobacterota_F|c__GWC2-55-46|o__GWC2-55-46|f__DRQE01|g__|s__:0.0083832406)90:0.0015474854,S141_metabat1_scaf2bin.089___d__Bacteria|p__Desulfobacterota_F|c__GWC2-55-46|o__GWC2-55-46|f__DRQE01|g__|s__:0.0003709292)90:0.0011513050)100:0.2174800824,((((S139_maxbin2_scaf2bin.071___d__Bacteria|p__Desulfobacterota_F|c__GWC2-55-46|o__GWC2-55-46|f__DRQE01|g__DRQE01|s__DRQE01 sp011371515:0.0088759015,((S140_maxbin2_scaf2bin.043___d__Bacteria|p__Desulfobacterota_F|c__GWC2-55-46|o__GWC2-55-46|f__DRQE01|g__DRQE01|s__DRQE01 sp011371515:0.0072628527,S141_metabat2_scaf2bin.152___d__Bacteria|p__Desulfobacterota_F|c__GWC2-55-46|o__GWC2-55-46|f__DRQE01|g__DRQE01|s__DRQE01 sp011371515:0.0009326710)96:0.0008826408,S146_metabat2_scaf2bin.127___d__Bacteria|p__Desulfobacterota_F|c__GWC2-55-46|o__GWC2-55-46|f__DRQE01|g__DRQE01|s__DRQE01 sp011371515:0.0000027058)96:0.0007435666)96:0.0002974594,S144_metabat2_scaf2bin.020___d__Bacteria|p__Desulfobacterota_F|c__GWC2-55-46|o__GWC2-55-46|f__DRQE01|g__DRQE01|s__DRQE01 sp011371515:0.0000025339)100:0.0638168037,(S140_maxbin2_scaf2bin.073___d__Bacteria|p__Desulfobacterota_F|c__GWC2-55-46|o__GWC2-55-46|f__DRQE01|g__DRQE01|s__:0.0029338268,S146_metabat1_scaf2bin.075___d__Bacteria|p__Desulfobacterota_F|c__GWC2-55-46|o__GWC2-55-46|f__DRQE01|g__DRQE01|s__:0.0009946496)100:0.1081923294)100:0.0259609735,S146_metabat1_scaf2bin.085___d__Bacteria|p__Desulfobacterota_F|c__GWC2-55-46|o__GWC2-55-46|f__DRQE01|g__DRQE01|s__:0.0784861187)100:0.2552792166)100:0.0743010636,(GB_GCA_001795535.1___d__Bacteria|p__Desulfobacterota_F|c__GWC2-55-46|o__GWC2-55-46|f__GWC2-55-46|g__GWA2-54-12|s__GWA2-54-12___sp001795535:0.3603086575,(S146_maxbin2_scaf2bin.109___d__Bacteria|p__Desulfobacterota_F|c__GWC2-55-46|o__GWC2-55-46|f__DRME01|g__|s__:0.2294529457,S146_metabat2_scaf2bin.208___d__Bacteria|p__Desulfobacterota_F|c__GWC2-55-46|o__GWC2-55-46|f__|g__|s__:0.2141047507)100:0.0677074764)64:0.0364806141)100:0.0848292552,S146_metabat1_scaf2bin.061___d__Bacteria|p__Desulfobacterota_F|c__GWC2-55-46|o__GWC2-55-46|f__|g__|s__:0.3826283911)100:0.1047259255,(((S140_maxbin2_scaf2bin.224___d__Bacteria|p__Desulfobacterota_F|c__GWC2-55-46|o__|f__|g__|s__:0.0022047618,S146_maxbin2_scaf2bin.045___d__Bacteria|p__Desulfobacterota_F|c__GWC2-55-46|o__|f__|g__|s__:0.0023458716)100:0.1211603667,S146_maxbin2_scaf2bin.066___d__Bacteria|p__Desulfobacterota_F|c__GWC2-55-46|o__|f__|g__|s__:0.1636382566)100:0.1430307090,(V2_maxbin2_scaf2bin.043___d__Bacteria|p__Desulfobacterota_F|c__GWC2-55-46|o__|f__|g__|s__:0.2252435746,V2_metabat1_scaf2bin.005___d__Bacteria|p__Desulfobacterota_F|c__GWC2-55-46|o__|f__|g__|s__:0.3222678423)100:0.0675787844)100:0.1911300434)100:0.1227337526,((128-326_metabat2_scaf2bin.021___d__Bacteria|p__Desulfobacterota_F|c__|o__|f__|g__|s__:0.3104683979,(S139_metabat1_scaf2bin.126___d__Bacteria|p__Desulfobacterota_F|c__|o__|f__|g__|s__:0.0012555166,S146_maxbin2_scaf2bin.210___d__Bacteria|p__Desulfobacterota_F|c__|o__|f__|g__|s__:0.0523643730)100:0.1756646266)100:0.2700367749,(((((((355-202_metabat2_scaf2bin.035___d__Bacteria|p__Desulfobacterota_F|c__Desulfuromonadia|o__Desulfuromonadales|f__Geopsychrobacteraceae|g__Desulfuromusa|s__:0.0936185759,4559-240_metabat1_scaf2bin.020___d__Bacteria|p__Desulfobacterota_F|c__Desulfuromonadia|o__Desulfuromonadales|f__Geopsychrobacteraceae|g__Desulfuromusa|s__:0.0807615050)96:0.0200356734,S015_maxbin2_scaf2bin.018___d__Bacteria|p__Desulfobacterota_F|c__Desulfuromonadia|o__Desulfuromonadales|f__Geopsychrobacteraceae|g__Desulfuromusa|s__:0.2244403880)100:0.2224980205,GB_GCA_002869605.1___d__Bacteria|p__Desulfobacterota_F|c__Desulfuromonadia|o__Desulfuromonadales|f__SZUA-401|g__SZUA-401|s__SZUA-401___sp002869605:0.2536114508)88:0.0444787815,((4559-240_maxbin2_scaf2bin.118___d__Bacteria|p__Desulfobacterota_F|c__Desulfuromonadia|o__Desulfuromonadales|f__Desulfuromonadaceae|g__|s__:0.1720508180,RS_GCF_000167355.1___d__Bacteria|p__Desulfobacterota_F|c__Desulfuromonadia|o__Desulfuromonadales|f__Desulfuromonadaceae|g__Desulfuromonas|s__Desulfuromonas___acetoxidans:0.1430112929)100:0.1538161852,RS_GCF_900111775.1___d__Bacteria|p__Desulfobacterota_F|c__Desulfuromonadia|o__Desulfuromonadales|f__Trichloromonadaceae|g__Trichloromonas|s__Trichloromonas___acetexigens:0.1994546208)89:0.0291875227)91:0.0331703060,(4281-140_metabat2_scaf2bin.052___d__Bacteria|p__Desulfobacterota_F|c__Desulfuromonadia|o__Desulfuromonadales|f__BM103|g__M0040|s__:0.2697239332,RS_GCF_002898515.1___d__Bacteria|p__Desulfobacterota_F|c__Desulfuromonadia|o__Desulfuromonadales|f__Geothermobacteraceae|g__PPFX01|s__PPFX01___sp002898515:0.2305292540)100:0.0412289663)100:0.0604599315,GB_GCA_012729375.1___d__Bacteria|p__Desulfobacterota_F|c__Desulfuromonadia|o__Desulfuromonadales|f__JAAYDE01|g__JAAYDE01|s__JAAYDE01___sp012729375:0.3726335548)100:0.1192120552,(((((GB_GCA_003151775.1___d__Bacteria|p__Desulfobacterota_F|c__Desulfuromonadia|o__Geobacterales|f__Pseudopelobacteraceae|g__Pseudopelobacter|s__Pseudopelobacter___sp003151775:0.1218422602,GB_GCA_013349405.1___d__Bacteria|p__Desulfobacterota_F|c__Desulfuromonadia|o__Geobacterales|f__Pseudopelobacteraceae|g__Pseudopelobacter|s__Pseudopelobacter___sp013349405:0.1506142181)100:0.0691403675,RS_GCF_000020385.1___d__Bacteria|p__Desulfobacterota_F|c__Desulfuromonadia|o__Geobacterales|f__Pseudopelobacteraceae|g__Trichlorobacter|s__Trichlorobacter___lovleyi:0.2037445651)100:0.1203008228,((GB_GCA_012026855.1___d__Bacteria|p__Desulfobacterota_F|c__Desulfuromonadia|o__Geobacterales|f__Geobacteraceae|g__VEOV01|s__VEOV01___sp012026855:0.2140153488,RS_GCF_000813145.1___d__Bacteria|p__Desulfobacterota_F|c__Desulfuromonadia|o__Geobacterales|f__Geobacteraceae|g__OR-1|s__OR-1___sp000813145:0.1867880963)100:0.0389047787,GB_GCA_903902855.1___d__Bacteria|p__Desulfobacterota_F|c__Desulfuromonadia|o__Geobacterales|f__CAIOGM01|g__CAIOGM01|s__CAIOGM01___sp903902855:0.2428489756)100:0.0185430527)92:0.0276370796,(GB_GCA_011046855.1___d__Bacteria|p__Desulfobacterota_F|c__Desulfuromonadia|o__Geobacterales|f__Geobacteraceae|g__Geobacter|s__Geobacter___metallireducens_A:0.0783965974,RS_GCF_001628815.1___d__Bacteria|p__Desulfobacterota_F|c__Desulfuromonadia|o__Geobacterales|f__Geobacteraceae|g__Geobacter|s__Geobacter___anodireducens:0.0879258497)100:0.0960398664)92:0.0473661782,RS_GCF_003053505.1___d__Bacteria|p__Desulfobacterota_F|c__Desulfuromonadia|o__Geobacterales|f__Geobacteraceae|g__QAXR01|s__QAXR01___sp003053505:0.2152777224)100:0.1624581244)100:0.1157106420)100:0.0606508961)84:0.0392408062,(((GB_GCA_001797815.1___d__Bacteria|p__RBG-13-61-14|c__RBG-13-61-14|o__RBG-13-61-14|f__RBG-13-61-14|g__RBG-13-61-14|s__RBG-13-61-14___sp001797815:0.3803015617,((GB_GCA_011337885.1___d__Bacteria|p__RBG-13-61-14|c__RBG-13-61-14|o__RBG-13-61-14|f__DRUE01|g__DTOP01|s__DTOP01___sp011337885:0.1579060833,(GB_GCA_903897985.1___d__Bacteria|p__RBG-13-61-14|c__RBG-13-61-14|o__RBG-13-61-14|f__DRUE01|g__CAIYYW01|s__CAIYYW01___sp903897985:0.1940344640,GB_GCA_903930515.1___d__Bacteria|p__RBG-13-61-14|c__RBG-13-61-14|o__RBG-13-61-14|f__DRUE01|g__CAIYYW01|s__CAIYYW01___sp903930515:0.1668600047)100:0.0472762969)100:0.1271343348,GB_GCA_011388515.1___d__Bacteria|p__RBG-13-61-14|c__RBG-13-61-14|o__RBG-13-61-14|f__DRUE01|g__DRUE01|s__DRUE01___sp011388515:0.2432084946)100:0.2968192561)100:0.2614516213,(GB_GCA_011370045.1___d__Bacteria|p__DSWW01|c__DSWW01|o__DSWW01|f__DSWW01|g__DSWW01|s__DSWW01___sp011370045:0.2619763790,S015_metabat2_scaf2bin.030___d__Bacteria|p__DSWW01|c__DSWW01|o__DSWW01|f__DSWW01|g__|s__:0.3029047693)100:0.3368077142)79:0.0639773957,GB_GCA_903881505.1___d__Bacteria|p__Desulfobacterota|c__SM23-61|o__WTBG01|f__CAIRTM01|g__CAIRTM01|s__CAIRTM01___sp903881505:0.7085776082)69:0.0394460327)75:0.0358378381,((((((((((((((((((((132-544_maxbin2_scaf2bin.010_VB___d__Bacteria|p__Desulfobacterota|c__Desulfobulbia|o__Desulfobulbales|f__Desulfobulbaceae|g__DRLX01|s__:0.0009131484,T2_maxbin2_scaf2bin.130___d__Bacteria|p__Desulfobacterota|c__Desulfobulbia|o__Desulfobulbales|f__Desulfobulbaceae|g__DRLX01|s__:0.0019354160)100:0.0051438079,A3_maxbin2_scaf2bin.074___d__Bacteria|p__Desulfobacterota|c__Desulfobulbia|o__Desulfobulbales|f__Desulfobulbaceae|g__DRLX01|s__:0.0544309789)100:0.0116426701,((((S013_metabat2_scaf2bin.053___d__Bacteria|p__Desulfobacterota|c__Desulfobulbia|o__Desulfobulbales|f__Desulfobulbaceae|g__DRLX01|s__DRLX01 sp011322715:0.0005058437,S144_metabat2_scaf2bin.191___d__Bacteria|p__Desulfobacterota|c__Desulfobulbia|o__Desulfobulbales|f__Desulfobulbaceae|g__DRLX01|s__:0.0011080270)100:0.0009265691,S145_metabat2_scaf2bin.031___d__Bacteria|p__Desulfobacterota|c__Desulfobulbia|o__Desulfobulbales|f__Desulfobulbaceae|g__DRLX01|s__DRLX01 sp011322715:0.0000021458)100:0.0006946439,T2_metabat2_scaf2bin.398___d__Bacteria|p__Desulfobacterota|c__Desulfobulbia|o__Desulfobulbales|f__Desulfobulbaceae|g__DRLX01|s__DRLX01 sp011322715:0.0034439104)100:0.0458808616,S145_metabat2_scaf2bin.049___d__Bacteria|p__Desulfobacterota|c__Desulfobulbia|o__Desulfobulbales|f__Desulfobulbaceae|g__DRLX01|s__:0.0416548582)83:0.0116489144)100:0.0266289270,((((((132-544_metabat2_scaf2bin.068___d__Bacteria|p__Desulfobacterota|c__Desulfobulbia|o__Desulfobulbales|f__Desulfobulbaceae|g__DRLX01|s__:0.0002870878,T10_metabat2_scaf2bin.003___d__Bacteria|p__Desulfobacterota|c__Desulfobulbia|o__Desulfobulbales|f__Desulfobulbaceae|g__DRLX01|s__:0.0003554483)74:0.0000027105,T2_metabat2_scaf2bin.018___d__Bacteria|p__Desulfobacterota|c__Desulfobulbia|o__Desulfobulbales|f__Desulfobulbaceae|g__DRLX01|s__:0.0000027052)72:0.0000029565,((A1_metabat2_scaf2bin.303___d__Bacteria|p__Desulfobacterota|c__Desulfobulbia|o__Desulfobulbales|f__Desulfobulbaceae|g__DRLX01|s__:0.0030789841,T11_metabat2_scaf2bin.241___d__Bacteria|p__Desulfobacterota|c__Desulfobulbia|o__Desulfobulbales|f__Desulfobulbaceae|g__DRLX01|s__:0.0029070590)53:0.0012757704,A3_metabat2_scaf2bin.087___d__Bacteria|p__Desulfobacterota|c__Desulfobulbia|o__Desulfobulbales|f__Desulfobulbaceae|g__DRLX01|s__:0.0011096793)95:0.0014701690)92:0.0004077127,M10_maxbin2_scaf2bin.189___d__Bacteria|p__Desulfobacterota|c__Desulfobulbia|o__Desulfobulbales|f__Desulfobulbaceae|g__DRLX01|s__:0.0193156133)81:0.0010505894,(134-614_maxbin2_scaf2bin.023___d__Bacteria|p__Desulfobacterota|c__Desulfobulbia|o__Desulfobulbales|f__Desulfobulbaceae|g__DRLX01|s__:0.0007133781,M17_metabat2_scaf2bin.003___d__Bacteria|p__Desulfobacterota|c__Desulfobulbia|o__Desulfobulbales|f__Desulfobulbaceae|g__DRLX01|s__:0.0008097693)100:0.0006991793)100:0.0084539286,S143_metabat2_scaf2bin.230___d__Bacteria|p__Desulfobacterota|c__Desulfobulbia|o__Desulfobulbales|f__Desulfobulbaceae|g__DRLX01|s__:0.0108539023)100:0.0453892631)100:0.0320871065,356-284_metabat2_scaf2bin.141___d__Bacteria|p__Desulfobacterota|c__Desulfobulbia|o__Desulfobulbales|f__Desulfobulbaceae|g__DRLX01|s__:0.0856619587)59:0.0227426966,356-284_metabat1_scaf2bin.055___d__Bacteria|p__Desulfobacterota|c__Desulfobulbia|o__Desulfobulbales|f__Desulfobulbaceae|g__DRLX01|s__:0.0919377107)100:0.0711421900,(355-202_metabat1_scaf2bin.024___d__Bacteria|p__Desulfobacterota|c__Desulfobulbia|o__Desulfobulbales|f__Desulfobulbaceae|g__DRLX01|s__:0.0487948225,(S013_metabat2_scaf2bin.105___d__Bacteria|p__Desulfobacterota|c__Desulfobulbia|o__Desulfobulbales|f__Desulfobulbaceae|g__DRLX01|s__DRLX01 sp011051825:0.0004028303,S144_metabat2_scaf2bin.186___d__Bacteria|p__Desulfobacterota|c__Desulfobulbia|o__Desulfobulbales|f__Desulfobulbaceae|g__DRLX01|s__DRLX01 sp011051825:0.0011362953)100:0.0298101990)100:0.0942305620)100:0.0366478927,(M2_metabat2_scaf2bin.263___d__Bacteria|p__Desulfobacterota|c__Desulfobulbia|o__Desulfobulbales|f__Desulfobulbaceae|g__|s__:0.0188688904,S140_maxbin2_scaf2bin.044___d__Bacteria|p__Desulfobacterota|c__Desulfobulbia|o__Desulfobulbales|f__Desulfobulbaceae|g__|s__:0.0386971260)100:0.1838958363)100:0.0455844080,((A1_maxbin2_scaf2bin.026_VB___d__Bacteria|p__Desulfobacterota|c__Desulfobulbia|o__Desulfobulbales|f__Desulfobulbaceae|g__Desulfobulbus_C|s__:0.0343739121,(S016_metabat2_scaf2bin.157___d__Bacteria|p__Desulfobacterota|c__Desulfobulbia|o__Desulfobulbales|f__Desulfobulbaceae|g__Desulfobulbus_C|s__:0.0482219852,T2_metabat2_scaf2bin.208___d__Bacteria|p__Desulfobacterota|c__Desulfobulbia|o__Desulfobulbales|f__Desulfobulbaceae|g__Desulfobulbus_C|s__:0.0032905812)100:0.0200274413)100:0.1109548623,S145_metabat1_scaf2bin.022_VB___d__Bacteria|p__Desulfobacterota|c__Desulfobulbia|o__Desulfobulbales|f__Desulfobulbaceae|g__|s__:0.1264717436)100:0.0911388760)63:0.0232893618,((355-202_maxbin2_scaf2bin.109___d__Bacteria|p__Desulfobacterota|c__Desulfobulbia|o__Desulfobulbales|f__Desulfobulbaceae|g__DRKI01|s__:0.0137110057,356-284_maxbin2_scaf2bin.179___d__Bacteria|p__Desulfobacterota|c__Desulfobulbia|o__Desulfobulbales|f__Desulfobulbaceae|g__DRKI01|s__:0.0117773055)100:0.0448156038,((((A3_maxbin2_scaf2bin.284___d__Bacteria|p__Desulfobacterota|c__Desulfobulbia|o__Desulfobulbales|f__Desulfobulbaceae|g__DRKI01|s__DRKI01 sp011051875:0.0098454653,T2_metabat2_scaf2bin.285___d__Bacteria|p__Desulfobacterota|c__Desulfobulbia|o__Desulfobulbales|f__Desulfobulbaceae|g__DRKI01|s__DRKI01 sp011051875:0.0000024072)100:0.0008408532,(S143_maxbin2_scaf2bin.342___d__Bacteria|p__Desulfobacterota|c__Desulfobulbia|o__Desulfobulbales|f__Desulfobulbaceae|g__DRKI01|s__DRKI01 sp011051875:0.0000022053,S144_metabat2_scaf2bin.062___d__Bacteria|p__Desulfobacterota|c__Desulfobulbia|o__Desulfobulbales|f__Desulfobulbaceae|g__DRKI01|s__DRKI01 sp011051875:0.0000023055)100:0.0008910375)100:0.0456291700,((M10_metabat1_scaf2bin.010___d__Bacteria|p__Desulfobacterota|c__Desulfobulbia|o__Desulfobulbales|f__Desulfobulbaceae|g__DRKI01|s__:0.0024101657,M17_metabat2_scaf2bin.288___d__Bacteria|p__Desulfobacterota|c__Desulfobulbia|o__Desulfobulbales|f__Desulfobulbaceae|g__DRKI01|s__:0.0000023887)100:0.0304930884,(S140_maxbin2_scaf2bin.006___d__Bacteria|p__Desulfobacterota|c__Desulfobulbia|o__Desulfobulbales|f__Desulfobulbaceae|g__DRKI01|s__:0.0000020842,S143_metabat2_scaf2bin.244___d__Bacteria|p__Desulfobacterota|c__Desulfobulbia|o__Desulfobulbales|f__Desulfobulbaceae|g__DRKI01|s__:0.0007263623)100:0.0205212784)100:0.0184787096)100:0.0139558210,A3_metabat1_scaf2bin.020___d__Bacteria|p__Desulfobacterota|c__Desulfobulbia|o__Desulfobulbales|f__Desulfobulbaceae|g__DRKI01|s__:0.0659412287)100:0.0147330540)100:0.1292913562)62:0.0280718331,M17_metabat2_scaf2bin.026___d__Bacteria|p__Desulfobacterota|c__Desulfobulbia|o__Desulfobulbales|f__Desulfobulbaceae|g__|s__:0.1703925980)99:0.0393255325,GB_GCA_002748755.1___d__Bacteria|p__Desulfobacterota|c__Desulfobulbia|o__Desulfobulbales|f__Desulfobulbaceae|g__Desulfobulbus_A|s__Desulfobulbus_A___propionicus_B:0.2919125031)100:0.1136323608,((((((355-202_metabat2_scaf2bin.066___d__Bacteria|p__Desulfobacterota|c__Desulfobulbia|o__Desulfobulbales|f__Desulfocapsaceae|g__Desulfocapsa|s__:0.0573755536,4281-140_metabat1_scaf2bin.006___d__Bacteria|p__Desulfobacterota|c__Desulfobulbia|o__Desulfobulbales|f__Desulfocapsaceae|g__Desulfocapsa|s__:0.0415603968)100:0.0338496754,T2_metabat2_scaf2bin.040___d__Bacteria|p__Desulfobacterota|c__Desulfobulbia|o__Desulfobulbales|f__Desulfocapsaceae|g__Desulfocapsa|s__:0.0876585557)100:0.0393040509,T2_metabat2_scaf2bin.327___d__Bacteria|p__Desulfobacterota|c__Desulfobulbia|o__Desulfobulbales|f__Desulfocapsaceae|g__Desulfocapsa|s__:0.1287134140)100:0.0330608625,S010_maxbin2_scaf2bin.014_VB___d__Bacteria|p__Desulfobacterota|c__Desulfobulbia|o__Desulfobulbales|f__Desulfocapsaceae|g__Desulfocapsa|s__:0.1414374743)100:0.0882650663,GB_GCA_002327225.1___d__Bacteria|p__Desulfobacterota|c__Desulfobulbia|o__Desulfobulbales|f__Desulfocapsaceae|g__UBA2270|s__UBA2270___sp002327225:0.2026662924)100:0.0467796550,((A1_metabat2_scaf2bin.102___d__Bacteria|p__Desulfobacterota|c__Desulfobulbia|o__Desulfobulbales|f__Desulfocapsaceae|g__UBA2775|s__:0.0017283874,A3_metabat1_scaf2bin.154___d__Bacteria|p__Desulfobacterota|c__Desulfobulbia|o__Desulfobulbales|f__Desulfocapsaceae|g__UBA2775|s__:0.0000021598)100:0.0081507921,T2_maxbin2_scaf2bin.052___d__Bacteria|p__Desulfobacterota|c__Desulfobulbia|o__Desulfobulbales|f__Desulfocapsaceae|g__UBA2775|s__:0.0026202344)100:0.2358940575)100:0.1234085391)100:0.1148560351,(((M2_metabat2_scaf2bin.184___d__Bacteria|p__Desulfobacterota|c__Desulfobulbia|o__|f__|g__|s__:0.0105499794,(S012_maxbin2_scaf2bin.020___d__Bacteria|p__Desulfobacterota|c__Desulfobulbia|o__|f__|g__|s__:0.0000021500,S139_maxbin2_scaf2bin.007___d__Bacteria|p__Desulfobacterota|c__Desulfobulbia|o__|f__|g__|s__:0.0047747012)96:0.0028360307)100:0.2941161409,M2_metabat2_scaf2bin.235___d__Bacteria|p__Desulfobacterota|c__Desulfobulbia|o__|f__|g__|s__:0.3607670650)100:0.0486321329,(S016_maxbin2_scaf2bin.216___d__Bacteria|p__Desulfobacterota|c__Desulfobulbia|o__Desulfobulbales|f__Desulfurivibrionaceae|g__BM506|s__:0.4247730578,S144_metabat2_scaf2bin.048___d__Bacteria|p__Desulfobacterota|c__Desulfobulbia|o__Desulfobulbales|f__Desulfurivibrionaceae|g__|s__:0.2732030767)100:0.0607482697)100:0.0490081711)100:0.2571193828,(((((((((((((((((((132-544_maxbin2_scaf2bin.090___d__Bacteria|p__Desulfobacterota|c__Dissulfuribacteria|o__Dissulfuribacterales|f__QOAL01|g__JAADCZ01|s__:0.0006962900,A3_maxbin2_scaf2bin.481___d__Bacteria|p__Desulfobacterota|c__Dissulfuribacteria|o__Dissulfuribacterales|f__QOAL01|g__JAADCZ01|s__:0.0000023582)100:0.0101397009,(M10_metabat1_scaf2bin.013___d__Bacteria|p__Desulfobacterota|c__Dissulfuribacteria|o__Dissulfuribacterales|f__QOAL01|g__JAADCZ01|s__:0.0000022409,M17_metabat2_scaf2bin.252___d__Bacteria|p__Desulfobacterota|c__Dissulfuribacteria|o__Dissulfuribacterales|f__QOAL01|g__JAADCZ01|s__:0.0000025434)100:0.0011805211)87:0.0016503855,134-614_maxbin2_scaf2bin.104___d__Bacteria|p__Desulfobacterota|c__Dissulfuribacteria|o__Dissulfuribacterales|f__QOAL01|g__JAADCZ01|s__:0.0009780299)89:0.0026527693,A1_maxbin2_scaf2bin.012___d__Bacteria|p__Desulfobacterota|c__Dissulfuribacteria|o__Dissulfuribacterales|f__QOAL01|g__JAADCZ01|s__:0.0017369729)97:0.0000020261,T11_metabat2_scaf2bin.222___d__Bacteria|p__Desulfobacterota|c__Dissulfuribacteria|o__Dissulfuribacterales|f__QOAL01|g__JAADCZ01|s__:0.0005041852)89:0.0008608126,T10_metabat2_scaf2bin.154___d__Bacteria|p__Desulfobacterota|c__Dissulfuribacteria|o__Dissulfuribacterales|f__QOAL01|g__JAADCZ01|s__:0.0016597258)100:0.0076159547,(S143_maxbin2_scaf2bin.264___d__Bacteria|p__Desulfobacterota|c__Dissulfuribacteria|o__Dissulfuribacterales|f__QOAL01|g__JAADCZ01|s__:0.0033429106,S144_metabat2_scaf2bin.185_VB___d__Bacteria|p__Desulfobacterota|c__Dissulfuribacteria|o__Dissulfuribacterales|f__QOAL01|g__JAADCZ01|s__:0.0038518601)98:0.0083642144)98:0.0096708159,((A1_metabat1_scaf2bin.121___d__Bacteria|p__Desulfobacterota|c__Dissulfuribacteria|o__Dissulfuribacterales|f__QOAL01|g__JAADCZ01|s__:0.0000023102,((T10_metabat1_scaf2bin.007___d__Bacteria|p__Desulfobacterota|c__Dissulfuribacteria|o__Dissulfuribacterales|f__QOAL01|g__JAADCZ01|s__:0.0000023137,T11_metabat2_scaf2bin.172___d__Bacteria|p__Desulfobacterota|c__Dissulfuribacteria|o__Dissulfuribacterales|f__QOAL01|g__JAADCZ01|s__:0.0020638414)100:0.0012037957,T2_metabat2_scaf2bin.069___d__Bacteria|p__Desulfobacterota|c__Dissulfuribacteria|o__Dissulfuribacterales|f__QOAL01|g__JAADCZ01|s__:0.0000023061)100:0.0009299169)100:0.0180926031,S143_metabat2_scaf2bin.021___d__Bacteria|p__Desulfobacterota|c__Dissulfuribacteria|o__Dissulfuribacterales|f__QOAL01|g__JAADCZ01|s__:0.0135616470)98:0.0095979543)100:0.0200322469,((A1_maxbin2_scaf2bin.388___d__Bacteria|p__Desulfobacterota|c__Dissulfuribacteria|o__Dissulfuribacterales|f__QOAL01|g__JAADCZ01|s__:0.0027892207,A3_maxbin2_scaf2bin.278___d__Bacteria|p__Desulfobacterota|c__Dissulfuribacteria|o__Dissulfuribacterales|f__QOAL01|g__JAADCZ01|s__:0.0168449339)94:0.0008340764,T2_metabat1_scaf2bin.029___d__Bacteria|p__Desulfobacterota|c__Dissulfuribacteria|o__Dissulfuribacterales|f__QOAL01|g__JAADCZ01|s__:0.0058616228)100:0.0273643889)100:0.0345268120,S145_metabat1_scaf2bin.015___d__Bacteria|p__Desulfobacterota|c__Dissulfuribacteria|o__Dissulfuribacterales|f__QOAL01|g__JAADCZ01|s__:0.1132925207)100:0.0329629811,((356-284_metabat2_scaf2bin.123___d__Bacteria|p__Desulfobacterota|c__Dissulfuribacteria|o__Dissulfuribacterales|f__QOAL01|g__JAADCZ01|s__:0.0019085911,356-308_maxbin2_scaf2bin.035___d__Bacteria|p__Desulfobacterota|c__Dissulfuribacteria|o__Dissulfuribacterales|f__QOAL01|g__JAADCZ01|s__:0.0382125400)100:0.1203562286,(PIR-30_maxbin2_scaf2bin.128___d__Bacteria|p__Desulfobacterota|c__Dissulfuribacteria|o__Dissulfuribacterales|f__QOAL01|g__JAADCZ01|s__:0.0794001107,PIR-30_metabat2_scaf2bin.024___d__Bacteria|p__Desulfobacterota|c__Dissulfuribacteria|o__Dissulfuribacterales|f__QOAL01|g__JAADCZ01|s__:0.0842977205)100:0.0279561159)100:0.0200477704)100:0.0658727243,((((A1_metabat2_scaf2bin.193___d__Bacteria|p__Desulfobacterota|c__Dissulfuribacteria|o__Dissulfuribacterales|f__QOAL01|g__JAADCZ01|s__:0.0040382068,T2_metabat2_scaf2bin.141___d__Bacteria|p__Desulfobacterota|c__Dissulfuribacteria|o__Dissulfuribacterales|f__QOAL01|g__JAADCZ01|s__:0.0027338987)100:0.0087757283,S143_metabat2_scaf2bin.026___d__Bacteria|p__Desulfobacterota|c__Dissulfuribacteria|o__Dissulfuribacterales|f__QOAL01|g__JAADCZ01|s__:0.0143322148)100:0.0328909153,A3_metabat2_scaf2bin.012___d__Bacteria|p__Desulfobacterota|c__Dissulfuribacteria|o__Dissulfuribacterales|f__QOAL01|g__JAADCZ01|s__:0.0809453894)100:0.1112674260,PIR-30_metabat2_scaf2bin.027___d__Bacteria|p__Desulfobacterota|c__Dissulfuribacteria|o__Dissulfuribacterales|f__QOAL01|g__JAADCZ01|s__:0.1479524459)100:0.0710410927)100:0.0724638976,((((132-544_metabat1_scaf2bin.026___d__Bacteria|p__Desulfobacterota|c__Dissulfuribacteria|o__Dissulfuribacterales|f__QOAL01|g__QOAL01|s__:0.0078560052,T10_metabat1_scaf2bin.020___d__Bacteria|p__Desulfobacterota|c__Dissulfuribacteria|o__Dissulfuribacterales|f__QOAL01|g__QOAL01|s__:0.0000022401)100:0.0020589715,(T11_metabat2_scaf2bin.018___d__Bacteria|p__Desulfobacterota|c__Dissulfuribacteria|o__Dissulfuribacterales|f__QOAL01|g__QOAL01|s__:0.0024293480,T2_metabat1_scaf2bin.014___d__Bacteria|p__Desulfobacterota|c__Dissulfuribacteria|o__Dissulfuribacterales|f__QOAL01|g__QOAL01|s__:0.0000025085)85:0.0011484283)99:0.0027395188,A1_metabat1_scaf2bin.134___d__Bacteria|p__Desulfobacterota|c__Dissulfuribacteria|o__Dissulfuribacterales|f__QOAL01|g__QOAL01|s__:0.0017347167)100:0.1409709328,(356-284_metabat1_scaf2bin.060___d__Bacteria|p__Desulfobacterota|c__Dissulfuribacteria|o__Dissulfuribacterales|f__QOAL01|g__QOAL01|s__:0.1110303558,(A1_metabat2_scaf2bin.062___d__Bacteria|p__Desulfobacterota|c__Dissulfuribacteria|o__Dissulfuribacterales|f__QOAL01|g__QOAL01|s__:0.0008559759,A3_maxbin2_scaf2bin.023___d__Bacteria|p__Desulfobacterota|c__Dissulfuribacteria|o__Dissulfuribacterales|f__QOAL01|g__QOAL01|s__:0.0005491671)100:0.1114718061)100:0.0423880421)100:0.1099179722)100:0.0622456085,(355-202_metabat1_scaf2bin.029___d__Bacteria|p__Desulfobacterota|c__Dissulfuribacteria|o__Dissulfuribacterales|f__QOAL01|g__|s__:0.1756985734,PIR-30_maxbin2_scaf2bin.026___d__Bacteria|p__Desulfobacterota|c__Dissulfuribacteria|o__Dissulfuribacterales|f__QOAL01|g__|s__:0.1180720134)100:0.1159733229)100:0.0942186224,((((A1_maxbin2_scaf2bin.115_VB___d__Bacteria|p__Desulfobacterota|c__Dissulfuribacteria|o__Dissulfuribacterales|f__QOAL01|g__|s__:0.0023461088,((A3_maxbin2_scaf2bin.004___d__Bacteria|p__Desulfobacterota|c__Dissulfuribacteria|o__Dissulfuribacterales|f__QOAL01|g__|s__:0.0355796886,(M10_metabat2_scaf2bin.163___d__Bacteria|p__Desulfobacterota|c__Dissulfuribacteria|o__Dissulfuribacterales|f__QOAL01|g__|s__:0.0026351222,(M17_metabat1_scaf2bin.112___d__Bacteria|p__Desulfobacterota|c__Dissulfuribacteria|o__Dissulfuribacterales|f__QOAL01|g__|s__:0.0019898466,T2_maxbin2_scaf2bin.530___d__Bacteria|p__Desulfobacterota|c__Dissulfuribacteria|o__Dissulfuribacterales|f__QOAL01|g__|s__:0.0011363804)92:0.0000020158)76:0.0007506101)99:0.0022733602,(S143_maxbin2_scaf2bin.165___d__Bacteria|p__Desulfobacterota|c__Dissulfuribacteria|o__Dissulfuribacterales|f__QOAL01|g__|s__:0.0000022398,S144_metabat1_scaf2bin.009___d__Bacteria|p__Desulfobacterota|c__Dissulfuribacteria|o__Dissulfuribacterales|f__QOAL01|g__|s__:0.0006709007)100:0.0174504746)99:0.0063206111)96:0.0036453719,(T10_maxbin2_scaf2bin.255___d__Bacteria|p__Desulfobacterota|c__Dissulfuribacteria|o__Dissulfuribacterales|f__QOAL01|g__|s__:0.0146200779,T11_metabat2_scaf2bin.065___d__Bacteria|p__Desulfobacterota|c__Dissulfuribacteria|o__Dissulfuribacterales|f__QOAL01|g__|s__:0.0089818314)99:0.0098160553)100:0.1354696675,(A3_maxbin2_scaf2bin.110_VB___d__Bacteria|p__Desulfobacterota|c__Dissulfuribacteria|o__Dissulfuribacterales|f__QOAL01|g__|s__:0.0313453148,A3_metabat2_scaf2bin.059___d__Bacteria|p__Desulfobacterota|c__Dissulfuribacteria|o__Dissulfuribacterales|f__QOAL01|g__|s__:0.0475792253)100:0.1136813214)100:0.1888260415,S143_metabat2_scaf2bin.004___d__Bacteria|p__Desulfobacterota|c__Dissulfuribacteria|o__Dissulfuribacterales|f__QOAL01|g__|s__:0.2555956943)100:0.0395859082)100:0.0593659687,(((((A1_maxbin2_scaf2bin.166___d__Bacteria|p__Desulfobacterota|c__Dissulfuribacteria|o__Dissulfuribacterales|f__|g__|s__:0.0008222438,A3_metabat1_scaf2bin.213___d__Bacteria|p__Desulfobacterota|c__Dissulfuribacteria|o__Dissulfuribacterales|f__|g__|s__:0.0019083580)100:0.0727523329,PIR-30_metabat1_scaf2bin.087___d__Bacteria|p__Desulfobacterota|c__Dissulfuribacteria|o__Dissulfuribacterales|f__|g__|s__:0.0663564580)100:0.0348284293,PIR-30_metabat1_scaf2bin.021_VB___d__Bacteria|p__Desulfobacterota|c__Dissulfuribacteria|o__Dissulfuribacterales|f__|g__|s__:0.1039954417)100:0.2284712731,(A3_metabat1_scaf2bin.042___d__Bacteria|p__Desulfobacterota|c__Dissulfuribacteria|o__Dissulfuribacterales|f__|g__|s__:0.1629364517,(M10_metabat1_scaf2bin.021___d__Bacteria|p__Desulfobacterota|c__Dissulfuribacteria|o__Dissulfuribacterales|f__|g__|s__:0.0000029688,T10_metabat2_scaf2bin.011___d__Bacteria|p__Desulfobacterota|c__Dissulfuribacteria|o__Dissulfuribacterales|f__|g__|s__:0.0022047015)100:0.1883766634)100:0.0882985657)95:0.0378878390,((S014_maxbin2_scaf2bin.119___d__Bacteria|p__Desulfobacterota|c__Dissulfuribacteria|o__Dissulfuribacterales|f__UBA3076|g__|s__:0.0000029398,S016_metabat2_scaf2bin.043___d__Bacteria|p__Desulfobacterota|c__Dissulfuribacteria|o__Dissulfuribacterales|f__UBA3076|g__|s__:0.0000023335)100:0.1218726732,(S014_metabat2_scaf2bin.053___d__Bacteria|p__Desulfobacterota|c__Dissulfuribacteria|o__Dissulfuribacterales|f__UBA3076|g__|s__:0.0003127096,S016_metabat2_scaf2bin.123___d__Bacteria|p__Desulfobacterota|c__Dissulfuribacteria|o__Dissulfuribacterales|f__UBA3076|g__|s__:0.0010878788)100:0.0743329433)100:0.2429491588)99:0.0356512724)100:0.0300437680,((((((((134-614_metabat2_scaf2bin.069___d__Bacteria|p__Desulfobacterota|c__Dissulfuribacteria|o__Dissulfuribacterales|f__Dissulfuribacteraceae|g__Dissulfuribacter|s__:0.0014708365,T2_maxbin2_scaf2bin.520___d__Bacteria|p__Desulfobacterota|c__Dissulfuribacteria|o__Dissulfuribacterales|f__Dissulfuribacteraceae|g__Dissulfuribacter|s__:0.0025838590)87:0.0013510583,T10_metabat2_scaf2bin.152___d__Bacteria|p__Desulfobacterota|c__Dissulfuribacteria|o__Dissulfuribacterales|f__Dissulfuribacteraceae|g__Dissulfuribacter|s__:0.0019308717)100:0.0030836809,(A1_metabat2_scaf2bin.346___d__Bacteria|p__Desulfobacterota|c__Dissulfuribacteria|o__Dissulfuribacterales|f__Dissulfuribacteraceae|g__Dissulfuribacter|s__:0.0048335927,A3_maxbin2_scaf2bin.510___d__Bacteria|p__Desulfobacterota|c__Dissulfuribacteria|o__Dissulfuribacterales|f__Dissulfuribacteraceae|g__Dissulfuribacter|s__:0.0020604907)100:0.0011356876)100:0.0016616258,(M10_metabat2_scaf2bin.096___d__Bacteria|p__Desulfobacterota|c__Dissulfuribacteria|o__Dissulfuribacterales|f__Dissulfuribacteraceae|g__Dissulfuribacter|s__:0.0011929911,M17_metabat2_scaf2bin.244___d__Bacteria|p__Desulfobacterota|c__Dissulfuribacteria|o__Dissulfuribacterales|f__Dissulfuribacteraceae|g__Dissulfuribacter|s__:0.0010522831)100:0.0051797889)100:0.0028864325,((S140_metabat2_scaf2bin.120___d__Bacteria|p__Desulfobacterota|c__Dissulfuribacteria|o__Dissulfuribacterales|f__Dissulfuribacteraceae|g__Dissulfuribacter|s__:0.0071117253,S143_maxbin2_scaf2bin.180___d__Bacteria|p__Desulfobacterota|c__Dissulfuribacteria|o__Dissulfuribacterales|f__Dissulfuribacteraceae|g__Dissulfuribacter|s__:0.0095426130)97:0.0005721860,S144_metabat2_scaf2bin.140___d__Bacteria|p__Desulfobacterota|c__Dissulfuribacteria|o__Dissulfuribacterales|f__Dissulfuribacteraceae|g__Dissulfuribacter|s__:0.0014945777)97:0.0038401584)100:0.0451941845,A1_metabat2_scaf2bin.014___d__Bacteria|p__Desulfobacterota|c__Dissulfuribacteria|o__Dissulfuribacterales|f__Dissulfuribacteraceae|g__Dissulfuribacter|s__:0.0692606951)100:0.1570847972,M2_metabat1_scaf2bin.001___d__Bacteria|p__Desulfobacterota|c__Dissulfuribacteria|o__Dissulfuribacterales|f__Dissulfuribacteraceae|g__Dissulfuribacter|s__:0.2878167043)100:0.2202769618,((((M1_metabat1_scaf2bin.026___d__Bacteria|p__Desulfobacterota|c__Dissulfuribacteria|o__Dissulfuribacterales|f__|g__|s__:0.0009098375,M2_maxbin2_scaf2bin.395___d__Bacteria|p__Desulfobacterota|c__Dissulfuribacteria|o__Dissulfuribacterales|f__|g__|s__:0.0010725877)100:0.0847492813,S140_maxbin2_scaf2bin.054___d__Bacteria|p__Desulfobacterota|c__Dissulfuribacteria|o__Dissulfuribacterales|f__|g__|s__:0.0966714541)100:0.0945857306,(M2_metabat1_scaf2bin.070___d__Bacteria|p__Desulfobacterota|c__Dissulfuribacteria|o__Dissulfuribacterales|f__|g__|s__:0.0020237153,(S140_metabat1_scaf2bin.037___d__Bacteria|p__Desulfobacterota|c__Dissulfuribacteria|o__Dissulfuribacterales|f__|g__|s__:0.0004953518,S144_metabat2_scaf2bin.087___d__Bacteria|p__Desulfobacterota|c__Dissulfuribacteria|o__Dissulfuribacterales|f__Dissulfuribacteraceae|g__|s__:0.0013435374)100:0.0010770367)100:0.1177990079)100:0.1814308578,M2_metabat1_scaf2bin.027___d__Bacteria|p__Desulfobacterota|c__Dissulfuribacteria|o__Dissulfuribacterales|f__|g__|s__:0.2977989161)100:0.0658927065)100:0.0364642844)100:0.0532965467,(4281-140_metabat1_scaf2bin.058___d__Bacteria|p__Desulfobacterota|c__Dissulfuribacteria|o__Dissulfuribacterales|f__|g__|s__:0.2124002457,4281-140_metabat2_scaf2bin.019___d__Bacteria|p__Desulfobacterota|c__Dissulfuribacteria|o__|f__|g__|s__:0.1650975291)100:0.1734656463)100:0.1530514236,(((((((((((134-614_maxbin2_scaf2bin.001___d__Bacteria|p__Desulfobacterota|c__Thermodesulfobacteria|o__Thermodesulfobacteriales|f__Thermodesulfatatoraceae|g__Thermodesulfatator_A|s__Thermodesulfatator_A atlanticus_A:0.0000024937,(((A1_maxbin2_scaf2bin.001___d__Bacteria|p__Desulfobacterota|c__Thermodesulfobacteria|o__Thermodesulfobacteriales|f__Thermodesulfatatoraceae|g__Thermodesulfatator_A|s__Thermodesulfatator_A atlanticus_A:0.0022966159,M10_maxbin2_scaf2bin.001___d__Bacteria|p__Desulfobacterota|c__Thermodesulfobacteria|o__Thermodesulfobacteriales|f__Thermodesulfatatoraceae|g__Thermodesulfatator_A|s__Thermodesulfatator_A atlanticus_A:0.0021041271)45:0.0000025728,A3_maxbin2_scaf2bin.001___d__Bacteria|p__Desulfobacterota|c__Thermodesulfobacteria|o__Thermodesulfobacteriales|f__Thermodesulfatatoraceae|g__Thermodesulfatator_A|s__Thermodesulfatator_A atlanticus_A:0.0013905169)58:0.0003221628,M17_metabat1_scaf2bin.053___d__Bacteria|p__Desulfobacterota|c__Thermodesulfobacteria|o__Thermodesulfobacteriales|f__Thermodesulfatatoraceae|g__Thermodesulfatator_A|s__Thermodesulfatator_A atlanticus_A:0.0008705640)84:0.0006383408)81:0.0000024949,T11_metabat2_scaf2bin.157___d__Bacteria|p__Desulfobacterota|c__Thermodesulfobacteria|o__Thermodesulfobacteriales|f__Thermodesulfatatoraceae|g__Thermodesulfatator_A|s__Thermodesulfatator_A atlanticus_A:0.0012945424)85:0.0006130394,T2_maxbin2_scaf2bin.001___d__Bacteria|p__Desulfobacterota|c__Thermodesulfobacteria|o__Thermodesulfobacteriales|f__Thermodesulfatatoraceae|g__Thermodesulfatator_A|s__Thermodesulfatator_A atlanticus_A:0.0001950027)99:0.0071380808,T10_metabat2_scaf2bin.189___d__Bacteria|p__Desulfobacterota|c__Thermodesulfobacteria|o__Thermodesulfobacteriales|f__Thermodesulfatatoraceae|g__Thermodesulfatator_A|s__Thermodesulfatator_A atlanticus_A:0.0082587090)100:0.0038956100,(S143_metabat2_scaf2bin.125___d__Bacteria|p__Desulfobacterota|c__Thermodesulfobacteria|o__Thermodesulfobacteriales|f__Thermodesulfatatoraceae|g__Thermodesulfatator_A|s__:0.0002828509,S144_maxbin2_scaf2bin.116___d__Bacteria|p__Desulfobacterota|c__Thermodesulfobacteria|o__Thermodesulfobacteriales|f__Thermodesulfatatoraceae|g__Thermodesulfatator_A|s__:0.0005727301)100:0.0117500075)100:0.1084305953,((356-284_metabat2_scaf2bin.037___d__Bacteria|p__Desulfobacterota|c__Thermodesulfobacteria|o__Thermodesulfobacteriales|f__Thermodesulfatatoraceae|g__Thermodesulfatator_A|s__:0.0652112337,PIR-30_maxbin2_scaf2bin.164___d__Bacteria|p__Desulfobacterota|c__Thermodesulfobacteria|o__Thermodesulfobacteriales|f__Thermodesulfatatoraceae|g__Thermodesulfatator_A|s__Thermodesulfatator_A sp013153725:0.0588582057)100:0.0205489251,356-284_metabat2_scaf2bin.062___d__Bacteria|p__Desulfobacterota|c__Thermodesulfobacteria|o__Thermodesulfobacteriales|f__Thermodesulfatatoraceae|g__Thermodesulfatator_A|s__:0.0682259913)100:0.0373169780)100:0.0284228579,355-202_maxbin2_scaf2bin.139___d__Bacteria|p__Desulfobacterota|c__Thermodesulfobacteria|o__Thermodesulfobacteriales|f__Thermodesulfatatoraceae|g__Thermodesulfatator|s__Thermodesulfatator atlanticus:0.1390952693)100:0.0550934099,((((134-614_metabat2_scaf2bin.064___d__Bacteria|p__Desulfobacterota|c__Thermodesulfobacteria|o__Thermodesulfobacteriales|f__Thermodesulfatatoraceae|g__JAADCO01|s__:0.0016350646,(M10_metabat2_scaf2bin.104___d__Bacteria|p__Desulfobacterota|c__Thermodesulfobacteria|o__Thermodesulfobacteriales|f__Thermodesulfatatoraceae|g__JAADCO01|s__:0.0052395611,T2_metabat2_scaf2bin.123___d__Bacteria|p__Desulfobacterota|c__Thermodesulfobacteria|o__Thermodesulfobacteriales|f__Thermodesulfatatoraceae|g__JAADCO01|s__:0.0015533329)89:0.0000023177)45:0.0004016198,T11_metabat2_scaf2bin.275___d__Bacteria|p__Desulfobacterota|c__Thermodesulfobacteria|o__Thermodesulfobacteriales|f__Thermodesulfatatoraceae|g__JAADCO01|s__:0.0008783361)45:0.0005060461,A3_metabat2_scaf2bin.029___d__Bacteria|p__Desulfobacterota|c__Thermodesulfobacteria|o__Thermodesulfobacteriales|f__Thermodesulfatatoraceae|g__|s__:0.0018804235)100:0.1306077281,PIR-30_metabat1_scaf2bin.046___d__Bacteria|p__Desulfobacterota|c__Thermodesulfobacteria|o__Thermodesulfobacteriales|f__Thermodesulfatatoraceae|g__JAADCO01|s__JAADCO01 sp013154385:0.0962643221)100:0.0367977175)100:0.0468488256,(355-202_metabat1_scaf2bin.030___d__Bacteria|p__Desulfobacterota|c__Thermodesulfobacteria|o__Thermodesulfobacteriales|f__Thermodesulfatatoraceae|g__|s__:0.1638874560,(4559-240_maxbin2_scaf2bin.075___d__Bacteria|p__Desulfobacterota|c__Thermodesulfobacteria|o__Thermodesulfobacteriales|f__Thermodesulfatatoraceae|g__|s__:0.0160330412,PIR-30_metabat1_scaf2bin.068___d__Bacteria|p__Desulfobacterota|c__Thermodesulfobacteria|o__Thermodesulfobacteriales|f__Thermodesulfatatoraceae|g__|s__:0.0190627705)100:0.0706562650)100:0.0528581352)100:0.1043791333,((((4281-140_metabat1_scaf2bin.050___d__Bacteria|p__Desulfobacterota|c__Thermodesulfobacteria|o__Thermodesulfobacteriales|f__Thermodesulfobacteriaceae|g__Thermodesulfobacterium|s__:0.1478849650,PIR-30_metabat1_scaf2bin.082___d__Bacteria|p__Desulfobacterota|c__Thermodesulfobacteria|o__Thermodesulfobacteriales|f__Thermodesulfobacteriaceae|g__Thermodesulfobacterium|s__Thermodesulfobacterium sp013153525:0.1341928069)100:0.0588107525,4559-240_metabat2_scaf2bin.116___d__Bacteria|p__Desulfobacterota|c__Thermodesulfobacteria|o__Thermodesulfobacteriales|f__Thermodesulfobacteriaceae|g__Thermodesulfobacterium|s__Thermodesulfobacterium hydrogeniphilum:0.1389568359)100:0.0946222628,(4559-240_metabat2_scaf2bin.056___d__Bacteria|p__Desulfobacterota|c__Thermodesulfobacteria|o__Thermodesulfobacteriales|f__Thermodesulfobacteriaceae|g__|s__:0.0031641892,4571-419_metabat1_scaf2bin.019___d__Bacteria|p__Desulfobacterota|c__Thermodesulfobacteria|o__Thermodesulfobacteriales|f__Thermodesulfobacteriaceae|g__|s__:0.0021804181)100:0.1740457190)100:0.3420143293,(((M10_maxbin2_scaf2bin.017___d__Bacteria|p__Desulfobacterota|c__Thermodesulfobacteria|o__Thermodesulfobacteriales|f__Thermodesulfobacteriaceae|g__Thermosulfurimonas_A|s__Thermosulfurimonas_A dismutans_A:0.0283008528,((((S012_maxbin2_scaf2bin.017___d__Bacteria|p__Desulfobacterota|c__Thermodesulfobacteria|o__Thermodesulfobacteriales|f__Thermodesulfobacteriaceae|g__Thermosulfurimonas_A|s__:0.0000022370,S141_maxbin2_scaf2bin.029___d__Bacteria|p__Desulfobacterota|c__Thermodesulfobacteria|o__Thermodesulfobacteriales|f__Thermodesulfobacteriaceae|g__Thermosulfurimonas_A|s__:0.0013108289)99:0.0039020805,S146_maxbin2_scaf2bin.075___d__Bacteria|p__Desulfobacterota|c__Thermodesulfobacteria|o__Thermodesulfobacteriales|f__Thermodesulfobacteriaceae|g__Thermosulfurimonas_A|s__:0.0011498754)94:0.0028710666,S143_maxbin2_scaf2bin.350___d__Bacteria|p__Desulfobacterota|c__Thermodesulfobacteria|o__Thermodesulfobacteriales|f__Thermodesulfobacteriaceae|g__Thermosulfurimonas_A|s__:0.0000023436)94:0.0009156856,S140_maxbin2_scaf2bin.032___d__Bacteria|p__Desulfobacterota|c__Thermodesulfobacteria|o__Thermodesulfobacteriales|f__Thermodesulfobacteriaceae|g__Thermosulfurimonas_A|s__:0.0005965559)100:0.0141041553)100:0.0891676562,(S012_metabat2_scaf2bin.059___d__Bacteria|p__Desulfobacterota|c__Thermodesulfobacteria|o__Thermodesulfobacteriales|f__Thermodesulfobacteriaceae|g__Thermosulfurimonas_A|s__:0.0307710558,(T10_metabat2_scaf2bin.195___d__Bacteria|p__Desulfobacterota|c__Thermodesulfobacteria|o__Thermodesulfobacteriales|f__Thermodesulfobacteriaceae|g__Thermosulfurimonas_A|s__:0.0029458586,T2_maxbin2_scaf2bin.181___d__Bacteria|p__Desulfobacterota|c__Thermodesulfobacteria|o__Thermodesulfobacteriales|f__Thermodesulfobacteriaceae|g__Thermosulfurimonas_A|s__:0.0028153758)100:0.0376427191)100:0.0589357097)100:0.0722141197,T2_maxbin2_scaf2bin.302___d__Bacteria|p__Desulfobacterota|c__Thermodesulfobacteria|o__Thermodesulfobacteriales|f__Thermodesulfobacteriaceae|g__Thermosulfurimonas|s__:0.1471739200)100:0.1041496382)100:0.1144187026)100:0.1497272586,((M17_metabat2_scaf2bin.166___d__Bacteria|p__Desulfobacterota|c__Thermodesulfobacteria|o__Thermodesulfobacteriales|f__ST65|g__Thermosulfuriphilus|s__Thermosulfuriphilus ammonigenes:0.0015623367,(T10_metabat1_scaf2bin.028___d__Bacteria|p__Desulfobacterota|c__Thermodesulfobacteria|o__Thermodesulfobacteriales|f__ST65|g__Thermosulfuriphilus|s__Thermosulfuriphilus ammonigenes:0.0000021671,T2_maxbin2_scaf2bin.218___d__Bacteria|p__Desulfobacterota|c__Thermodesulfobacteria|o__Thermodesulfobacteriales|f__ST65|g__Thermosulfuriphilus|s__Thermosulfuriphilus ammonigenes:0.0031972394)100:0.0003918840)100:0.0046147806,(((S140_metabat2_scaf2bin.048___d__Bacteria|p__Desulfobacterota|c__Thermodesulfobacteria|o__Thermodesulfobacteriales|f__ST65|g__Thermosulfuriphilus|s__Thermosulfuriphilus ammonigenes:0.0020192726,S143_metabat2_scaf2bin.218___d__Bacteria|p__Desulfobacterota|c__Thermodesulfobacteria|o__Thermodesulfobacteriales|f__ST65|g__Thermosulfuriphilus|s__Thermosulfuriphilus ammonigenes:0.0063204458)100:0.0085171302,S144_metabat2_scaf2bin.201___d__Bacteria|p__Desulfobacterota|c__Thermodesulfobacteria|o__Thermodesulfobacteriales|f__ST65|g__Thermosulfuriphilus|s__Thermosulfuriphilus ammonigenes:0.0011891500)38:0.0019400906,(S141_metabat2_scaf2bin.136___d__Bacteria|p__Desulfobacterota|c__Thermodesulfobacteria|o__Thermodesulfobacteriales|f__ST65|g__Thermosulfuriphilus|s__Thermosulfuriphilus ammonigenes:0.0000025150,S146_metabat1_scaf2bin.071___d__Bacteria|p__Desulfobacterota|c__Thermodesulfobacteria|o__Thermodesulfobacteriales|f__ST65|g__Thermosulfuriphilus|s__Thermosulfuriphilus ammonigenes:0.0006294066)36:0.0001066061)38:0.0044378291)100:0.3050413808)100:0.1558714562)100:0.0726790402)100:0.0754131342,((((((((355-202_metabat1_scaf2bin.015___d__Bacteria|p__Desulfobacterota|c__Desulfobacteria|o__Desulfobacterales|f__Desulfobacteraceae|g__4572-130|s__:0.1002881372,(S014_maxbin2_scaf2bin.026___d__Bacteria|p__Desulfobacterota|c__Desulfobacteria|o__Desulfobacterales|f__Desulfobacteraceae|g__4572-130|s__:0.0240576337,S145_maxbin2_scaf2bin.142___d__Bacteria|p__Desulfobacterota|c__Desulfobacteria|o__Desulfobacterales|f__Desulfobacteraceae|g__4572-130|s__:0.0127337654)100:0.0847086417)100:0.3246366170,(GB_GCA_013619155.1___d__Bacteria|p__Desulfobacterota|c__Desulfobacteria|o__Desulfobacterales|f__Desulfolunaceae|g__Desulfoluna|s__Desulfoluna___sp013619155:0.0928699062,RS_GCF_900101345.1___d__Bacteria|p__Desulfobacterota|c__Desulfobacteria|o__Desulfobacterales|f__Desulfolunaceae|g__Desulfoluna|s__Desulfoluna___spongiiphila:0.0547786731)100:0.2875809600)100:0.0553938066,RS_GCF_006175995.1___d__Bacteria|p__Desulfobacterota|c__Desulfobacteria|o__Desulfobacterales|f__Desulforegulaceae|g__Desulfobotulus|s__Desulfobotulus___mexicanus:0.4083023637)100:0.0838473335,((((356-308_metabat1_scaf2bin.028___d__Bacteria|p__Desulfobacterota|c__Desulfobacteria|o__Desulfobacterales|f__QNYZ01|g__|s__:0.2075603241,((A1_metabat2_scaf2bin.266___d__Bacteria|p__Desulfobacterota|c__Desulfobacteria|o__Desulfobacterales|f__UBA2174|g__|s__:0.0059018135,A3_metabat2_scaf2bin.226___d__Bacteria|p__Desulfobacterota|c__Desulfobacteria|o__Desulfobacterales|f__QNYZ01|g__|s__:0.0003680583)100:0.0110845381,PIR-30_metabat1_scaf2bin.094___d__Bacteria|p__Desulfobacterota|c__Desulfobacteria|o__Desulfobacterales|f__QNYZ01|g__|s__:0.0090671428)100:0.1543298518)100:0.1229930878,(A3_metabat2_scaf2bin.053___d__Bacteria|p__Desulfobacterota|c__Desulfobacteria|o__Desulfobacterales|f__Desulfosarcinaceae|g__|s__:0.1136890762,(A3_metabat2_scaf2bin.167___d__Bacteria|p__Desulfobacterota|c__Desulfobacteria|o__Desulfobacterales|f__Desulfosarcinaceae|g__|s__:0.0581438266,PIR-30_metabat1_scaf2bin.020___d__Bacteria|p__Desulfobacterota|c__Desulfobacteria|o__Desulfobacterales|f__Desulfosarcinaceae|g__|s__:0.0616636571)100:0.0342606617)100:0.2222709311)90:0.0435784842,(A3_metabat1_scaf2bin.214___d__Bacteria|p__Desulfobacterota|c__Desulfobacteria|o__Desulfobacterales|f__Desulfococcaceae|g__|s__:0.2910845158,(GB_GCA_003818505.1___d__Bacteria|p__Desulfobacterota|c__Desulfobacteria|o__Desulfobacterales|f__RPRI01|g__RPRI01|s__RPRI01___sp003818505:0.2407770512,GB_GCA_014381545.1___d__Bacteria|p__Desulfobacterota|c__Desulfobacteria|o__Desulfobacterales|f__ETH-SRB1|g__JACNLL01|s__JACNLL01___sp014381545:0.2251425507)100:0.0550406160)92:0.0296890549)94:0.0326074238,A3_metabat2_scaf2bin.054___d__Bacteria|p__Desulfobacterota|c__Desulfobacteria|o__Desulfobacterales|f__UBA2156|g__GCA-002779465|s__:0.3498141559)96:0.0391254321)100:0.0517053388,GB_GCA_002753725.1___d__Bacteria|p__Desulfobacterota|c__Desulfobacteria|o__Desulfobacterales|f__Magnetomoraceae|g__Magnetomorum|s__Magnetomorum___sp002753725:0.4559071577)100:0.2094214071,(((((356-308_metabat2_scaf2bin.021___d__Bacteria|p__Desulfobacterota|c__Desulfobacteria|o__Desulfatiglandales|f__Desulfatiglandaceae|g__B111-G9|s__:0.0611201785,A3_metabat2_scaf2bin.316___d__Bacteria|p__Desulfobacterota|c__Desulfobacteria|o__Desulfatiglandales|f__Desulfatiglandaceae|g__B111-G9|s__:0.0537748494)100:0.1291454384,A3_metabat2_scaf2bin.378___d__Bacteria|p__Desulfobacterota|c__Desulfobacteria|o__Desulfatiglandales|f__Desulfatiglandaceae|g__|s__:0.2859782458)70:0.0430678053,((A1_metabat2_scaf2bin.347___d__Bacteria|p__Desulfobacterota|c__Desulfobacteria|o__Desulfatiglandales|f__Desulfatiglandaceae|g__|s__:0.0033423365,A3_maxbin2_scaf2bin.080___d__Bacteria|p__Desulfobacterota|c__Desulfobacteria|o__Desulfatiglandales|f__Desulfatiglandaceae|g__|s__:0.0021123682)100:0.1077369122,PIR-30_metabat2_scaf2bin.099___d__Bacteria|p__Desulfobacterota|c__Desulfobacteria|o__Desulfatiglandales|f__Desulfatiglandaceae|g__|s__:0.1071324766)100:0.1508236666)100:0.0832302853,A3_maxbin2_scaf2bin.136___d__Bacteria|p__Desulfobacterota|c__Desulfobacteria|o__Desulfatiglandales|f__|g__|s__:0.3403035786)99:0.0442661663,(4559-240_metabat1_scaf2bin.021___d__Bacteria|p__Desulfobacterota|c__Desulfobacteria|o__Desulfatiglandales|f__Desulfatiglandaceae|g__|s__:0.3600226255,(4559-240_metabat2_scaf2bin.002___d__Bacteria|p__Desulfobacterota|c__Desulfobacteria|o__Desulfatiglandales|f__|g__|s__:0.1377831305,((A1_metabat2_scaf2bin.172___d__Bacteria|p__Desulfobacterota|c__Desulfobacteria|o__Desulfatiglandales|f__|g__|s__:0.0017174967,(T10_metabat1_scaf2bin.050___d__Bacteria|p__Desulfobacterota|c__Desulfobacteria|o__Desulfatiglandales|f__|g__|s__:0.0001184496,T2_metabat1_scaf2bin.112___d__Bacteria|p__Desulfobacterota|c__Desulfobacteria|o__Desulfatiglandales|f__|g__|s__:0.0056856743)100:0.0012014611)100:0.0009757675,T11_metabat2_scaf2bin.051___d__Bacteria|p__Desulfobacterota|c__Desulfobacteria|o__Desulfatiglandales|f__|g__|s__:0.0008217786)100:0.1272143128)100:0.2705570113)96:0.0473509915)100:0.2262821635)49:0.0350796615,((356-308_metabat2_scaf2bin.107___d__Bacteria|p__Desulfobacterota|c__Syntrophobacteria|o__B119-G9|f__B119-G9|g__B119-G9|s__:0.0872750348,((A1_metabat1_scaf2bin.122___d__Bacteria|p__Desulfobacterota|c__Syntrophobacteria|o__B119-G9|f__B119-G9|g__B119-G9|s__:0.0026229343,(A3_maxbin2_scaf2bin.501___d__Bacteria|p__Desulfobacterota|c__Syntrophobacteria|o__B119-G9|f__B119-G9|g__B119-G9|s__:0.0094821297,T11_maxbin2_scaf2bin.305___d__Bacteria|p__Desulfobacterota|c__Syntrophobacteria|o__B119-G9|f__B119-G9|g__B119-G9|s__:0.0004826861)100:0.0023236545)100:0.0008481402,T2_metabat1_scaf2bin.254___d__Bacteria|p__Desulfobacterota|c__Syntrophobacteria|o__B119-G9|f__B119-G9|g__B119-G9|s__:0.0011938760)100:0.0927260122)100:0.2881387074,(GB_GCA_011329395.1___d__Bacteria|p__Desulfobacterota|c__Syntrophobacteria|o__Syntrophobacterales|f__DSM-9756|g__Desulfosoma|s__Desulfosoma___infernum_A:0.3278287851,T2_metabat1_scaf2bin.240___d__Bacteria|p__Desulfobacterota|c__Syntrophobacteria|o__Syntrophobacterales|f__Thermodesulforhabdaceae|g__|s__:0.3642562745)100:0.1429753037)100:0.1354846371)97:0.0339418150,(GB_GCA_011333555.1___d__Bacteria|p__Desulfobacterota|c__Desulfobaccia|o__Desulfobaccales|f__0-14-0-80-60-11|g__DTKJ01|s__DTKJ01___sp011333555:0.5541304923,(PIR-30_maxbin2_scaf2bin.081___d__Bacteria|p__Desulfobacterota|c__Desulfarculia|o__Desulfarculales|f__|g__|s__:0.3351417000,(PIR-30_metabat2_scaf2bin.020___d__Bacteria|p__Desulfobacterota|c__Desulfarculia|o__Desulfarculales|f__Desulfarculaceae|g__JdFR-95|s__:0.1877227670,(PIR-30_metabat2_scaf2bin.069___d__Bacteria|p__Desulfobacterota|c__Desulfarculia|o__Desulfarculales|f__Desulfarculaceae|g__|s__:0.2547956921,RS_GCF_000931935.2___d__Bacteria|p__Desulfobacterota|c__Desulfarculia|o__Desulfarculales|f__Desulfarculaceae|g__Dethiosulfatarculus|s__Dethiosulfatarculus___sandiegensis:0.2916739878)100:0.0478489627)100:0.0791505716)100:0.2390149766)100:0.0835361498)98:0.0370993821)35:0.0269266701,((((4559-240_metabat1_scaf2bin.023___d__Bacteria|p__Desulfobacterota|c__Desulfovibrionia|o__Desulfovibrionales|f__Desulfohalobiaceae|g__Desulfothermus|s__:0.1937952597,(4559-240_metabat2_scaf2bin.103___d__Bacteria|p__Desulfobacterota|c__Desulfovibrionia|o__Desulfovibrionales|f__Desulfohalobiaceae|g__Desulfothermus|s__:0.1330294507,(T10_metabat2_scaf2bin.224___d__Bacteria|p__Desulfobacterota|c__Desulfovibrionia|o__Desulfovibrionales|f__Desulfohalobiaceae|g__Desulfothermus|s__:0.0025972181,(T11_metabat2_scaf2bin.110___d__Bacteria|p__Desulfobacterota|c__Desulfovibrionia|o__Desulfovibrionales|f__Desulfohalobiaceae|g__Desulfothermus|s__:0.0012001016,T2_metabat2_scaf2bin.053___d__Bacteria|p__Desulfobacterota|c__Desulfovibrionia|o__Desulfovibrionales|f__Desulfohalobiaceae|g__Desulfothermus|s__:0.0038868096)100:0.0073009778)100:0.1713622158)100:0.0576177380)100:0.1952997584,(4559-240_metabat2_scaf2bin.108___d__Bacteria|p__Desulfobacterota|c__Desulfovibrionia|o__Desulfovibrionales|f__Desulfohalobiaceae|g__|s__:0.1380038224,T2_metabat1_scaf2bin.079___d__Bacteria|p__Desulfobacterota|c__Desulfovibrionia|o__Desulfovibrionales|f__Desulfohalobiaceae|g__|s__:0.1367945201)100:0.2282189181)100:0.1449152599,(GB_GCA_009930495.1___d__Bacteria|p__Desulfobacterota|c__Desulfovibrionia|o__Desulfovibrionales|f__Desulfomicrobiaceae|g__Desulfomicrobium|s__Desulfomicrobium___sp009930495:0.3788452700,(RS_GCF_001553605.1___d__Bacteria|p__Desulfobacterota|c__Desulfovibrionia|o__Desulfovibrionales|f__Desulfovibrionaceae|g__Desulfovibrio|s__Desulfovibrio___fairfieldensis:0.2762363797,RS_GCF_900770205.1___d__Bacteria|p__Desulfobacterota|c__Desulfovibrionia|o__Desulfovibrionales|f__Desulfovibrionaceae|g__Mailhella|s__Mailhella___sp900770205:0.3355890941)100:0.2139945725)100:0.1222674103)100:0.3245522763,(4559-240_metabat1_scaf2bin.031___d__Bacteria|p__Desulfobacterota|c__Desulfofervidia|o__Desulfofervidales|f__Desulfofervidaceae|g__|s__:0.1135883554,T11_metabat2_scaf2bin.034___d__Bacteria|p__Desulfobacterota|c__Desulfofervidia|o__Desulfofervidales|f__Desulfofervidaceae|g__|s__:0.1644401714)100:0.3988855030)90:0.0697155912)92:0.0513714613,(S014_metabat1_scaf2bin.003___d__Bacteria|p__Desulfobacterota|c__Desulfomonilia|o__UBA1062|f__UBA1062|g__B14-G9|s__:0.0005287394,S016_metabat2_scaf2bin.008___d__Bacteria|p__Desulfobacterota|c__Desulfomonilia|o__UBA1062|f__UBA1062|g__B14-G9|s__:0.0003487304)100:0.7597822000)89:0.0330056633,(((356-284_metabat2_scaf2bin.022___d__Bacteria|p__DQWO01|c__DQWO01|o__|f__|g__|s__:0.1024078255,((A1_metabat2_scaf2bin.299___d__Bacteria|p__DQWO01|c__DQWO01|o__|f__|g__|s__:0.0013170928,T2_metabat2_scaf2bin.269___d__Bacteria|p__DQWO01|c__|o__|f__|g__|s__:0.0037017193)100:0.0435043521,A3_metabat1_scaf2bin.012___d__Bacteria|p__DQWO01|c__DQWO01|o__|f__|g__|s__:0.0367017003)100:0.0411982626)100:0.0508463576,((S014_metabat2_scaf2bin.059___d__Bacteria|p__DQWO01|c__DQWO01|o__|f__|g__|s__:0.1142091749,S016_metabat2_scaf2bin.180___d__Bacteria|p__DQWO01|c__DQWO01|o__|f__|g__|s__:0.1473204908)100:0.0301785017,S145_metabat2_scaf2bin.044___d__Bacteria|p__DQWO01|c__DQWO01|o__|f__|g__|s__:0.1046894106)100:0.0470599778)100:0.4765400929,(GB_GCA_011042595.1___d__Bacteria|p__DQWO01|c__DQWO01|o__DQWO01|f__DQWO01|g__DQWO01|s__DQWO01___sp011042595:0.2743519054,((GB_GCA_011049115.1___d__Bacteria|p__DQWO01|c__DQWO01|o__DQWO01|f__JAADEO01|g__JAADEO01|s__JAADEO01___sp011049115:0.1849556235,S015_maxbin2_scaf2bin.103___d__Bacteria|p__DQWO01|c__DQWO01|o__DQWO01|f__JAADEO01|g__JAADEO01|s__:0.1447837102)100:0.0360075962,GB_GCA_013153415.1___d__Bacteria|p__DQWO01|c__DQWO01|o__DQWO01|f__JAADEO01|g__JAADEO01|s__JAADEO01___sp013153415:0.1145201528)100:0.2237431675)100:0.3341550615)97:0.0946864335)79:0.0242885690,((((A1_maxbin2_scaf2bin.171___d__Bacteria|p__SpSt-318|c__|o__|f__|g__|s__:0.0724027190,S143_maxbin2_scaf2bin.077___d__Bacteria|p__SpSt-318|c__|o__|f__|g__|s__:0.0692239084)100:0.5597317577,(((((((GB_GCA_001603955.1___d__Bacteria|p__Desulfobacterota_G|c__Syntrophorhabdia|o__Syntrophorhabdales|f__Syntrophorhabdaceae|g__Delta-02|s__Delta-02___sp001603955:0.0234832113,(GB_GCA_002067235.1___d__Bacteria|p__Desulfobacterota_G|c__Syntrophorhabdia|o__Syntrophorhabdales|f__Syntrophorhabdaceae|g__Delta-02|s__Delta-02___sp002067235:0.0237611500,(GB_GCA_002067555.1___d__Bacteria|p__Desulfobacterota_G|c__Syntrophorhabdia|o__Syntrophorhabdales|f__Syntrophorhabdaceae|g__Delta-02|s__Delta-02___sp002067555:0.0298445900,GB_GCA_012719415.1___d__Bacteria|p__Desulfobacterota_G|c__Syntrophorhabdia|o__Syntrophorhabdales|f__Syntrophorhabdaceae|g__Delta-02|s__Delta-02___sp012719415:0.0167170635)100:0.0217451733)100:0.0066292721)100:0.0463772815,(GB_GCA_002412715.1___d__Bacteria|p__Desulfobacterota_G|c__Syntrophorhabdia|o__Syntrophorhabdales|f__Syntrophorhabdaceae|g__Delta-02|s__Delta-02___sp002412715:0.0080155786,(GB_GCA_002418985.1___d__Bacteria|p__Desulfobacterota_G|c__Syntrophorhabdia|o__Syntrophorhabdales|f__Syntrophorhabdaceae|g__Delta-02|s__Delta-02___sp002418985:0.0107473507,GB_GCA_003506795.1___d__Bacteria|p__Desulfobacterota_G|c__Syntrophorhabdia|o__Syntrophorhabdales|f__Syntrophorhabdaceae|g__Delta-02|s__Delta-02___sp003506795:0.0067516462)100:0.0036043248)100:0.0582433866)100:0.1640024093,GB_GCA_013824645.1___d__Bacteria|p__Desulfobacterota_G|c__Syntrophorhabdia|o__Syntrophorhabdales|f__Syntrophorhabdaceae|g__PNOF01|s__PNOF01___sp013824645:0.1761355693)100:0.0589548075,((GB_GCA_002418945.1___d__Bacteria|p__Desulfobacterota_G|c__Syntrophorhabdia|o__Syntrophorhabdales|f__Syntrophorhabdaceae|g__UBA5609|s__UBA5609___sp002418945:0.0566426551,GB_GCA_002428485.1___d__Bacteria|p__Desulfobacterota_G|c__Syntrophorhabdia|o__Syntrophorhabdales|f__Syntrophorhabdaceae|g__UBA5609|s__UBA5609___sp002428485:0.0382641034)100:0.0284396392,GB_GCA_002478225.1___d__Bacteria|p__Desulfobacterota_G|c__Syntrophorhabdia|o__Syntrophorhabdales|f__Syntrophorhabdaceae|g__UBA5609|s__UBA5609___sp002478225:0.0585184610)100:0.1367765943)100:0.0561353909,GB_GCA_002071245.1___d__Bacteria|p__Desulfobacterota_G|c__Syntrophorhabdia|o__Syntrophorhabdales|f__Syntrophorhabdaceae|g__MWEV01|s__MWEV01___sp002071245:0.2629252988)99:0.0300158319,(GB_GCA_002067165.1___d__Bacteria|p__Desulfobacterota_G|c__Syntrophorhabdia|o__Syntrophorhabdales|f__Syntrophorhabdaceae|g__Syntrophorhabdus|s__Syntrophorhabdus___sp002067165:0.1198067282,GB_GCA_002067585.1___d__Bacteria|p__Desulfobacterota_G|c__Syntrophorhabdia|o__Syntrophorhabdales|f__Syntrophorhabdaceae|g__Syntrophorhabdus|s__Syntrophorhabdus___sp002067585:0.1532468567)100:0.0955673763)100:0.1132636296,GB_GCA_002067405.1___d__Bacteria|p__Desulfobacterota_G|c__Syntrophorhabdia|o__Syntrophorhabdales|f__WCHB1-27|g__BOG-1155|s__BOG-1155___sp002067405:0.2509474110)100:0.4139725347)100:0.0914167715,((GB_GCA_002347965.1___d__Bacteria|p__UBA2233|c__UBA2233|o__UBA2233|f__UBA2233|g__UBA2233|s__UBA2233___sp002347965:0.0317733221,GB_GCA_011620345.1___d__Bacteria|p__UBA2233|c__UBA2233|o__UBA2233|f__UBA2233|g__UBA2233|s__UBA2233___sp011620345:0.0291751050)100:0.9243012764,(GB_GCA_002387725.1___d__Bacteria|p__Nitrospirota_A|c__Leptospirillia|o__Leptospirillales|f__Leptospirillaceae|g__UBA4572|s__UBA4572___sp002387725:0.3633383095,((GB_GCA_011332985.1___d__Bacteria|p__Nitrospirota_A|c__Leptospirillia|o__Leptospirillales|f__Leptospirillaceae|g__Leptospirillum_A|s__Leptospirillum_A___ferriphilum_B:0.1024000038,(RS_GCF_000299235.1___d__Bacteria|p__Nitrospirota_A|c__Leptospirillia|o__Leptospirillales|f__Leptospirillaceae|g__Leptospirillum_A|s__Leptospirillum_A___rubarum:0.0177283812,RS_GCF_000755505.1___d__Bacteria|p__Nitrospirota_A|c__Leptospirillia|o__Leptospirillales|f__Leptospirillaceae|g__Leptospirillum_A|s__Leptospirillum_A___ferriphilum:0.0165620206)100:0.0989255453)100:0.1813765442,RS_GCF_000284315.1___d__Bacteria|p__Nitrospirota_A|c__Leptospirillia|o__Leptospirillales|f__Leptospirillaceae|g__Leptospirillum|s__Leptospirillum___ferrooxidans:0.3229654448)100:0.1405830015)100:0.5488001270)100:0.1328091372)98:0.0471925446,((((GB_GCA_001443455.1___d__Bacteria|p__Desulfobacterota_E|c__MBNT15|o__MBNT15|f__MBNT15|g__CSP1-8|s__CSP1-8___sp001443455:0.0541862068,GB_GCA_003513855.1___d__Bacteria|p__Desulfobacterota_E|c__MBNT15|o__MBNT15|f__MBNT15|g__CSP1-8|s__CSP1-8___sp003513855:0.1076271475)100:0.0983271979,GB_GCA_001797615.1___d__Bacteria|p__Desulfobacterota_E|c__MBNT15|o__MBNT15|f__MBNT15|g__GWC2-65-14|s__GWC2-65-14___sp001797615:0.1594806512)100:0.0365123382,(((GB_GCA_001797445.1___d__Bacteria|p__Desulfobacterota_E|c__MBNT15|o__MBNT15|f__MBNT15|g__CG2-30-66-27|s__CG2-30-66-27___sp001797445:0.0536435121,(GB_GCA_001873935.1___d__Bacteria|p__Desulfobacterota_E|c__MBNT15|o__MBNT15|f__MBNT15|g__CG2-30-66-27|s__CG2-30-66-27___sp001873935:0.0447353156,((GB_GCA_002279275.1___d__Bacteria|p__Desulfobacterota_E|c__MBNT15|o__MBNT15|f__MBNT15|g__CG2-30-66-27|s__CG2-30-66-27___sp002279275:0.0308555833,GB_GCA_007280195.1___d__Bacteria|p__Desulfobacterota_E|c__MBNT15|o__MBNT15|f__MBNT15|g__CG2-30-66-27|s__CG2-30-66-27___sp007280195:0.0433377820)100:0.0134542523,GB_GCA_011391555.1___d__Bacteria|p__Desulfobacterota_E|c__MBNT15|o__MBNT15|f__MBNT15|g__CG2-30-66-27|s__CG2-30-66-27___sp011391555:0.0391750708)100:0.0064960184)100:0.0448485187)100:0.0792085372,(GB_GCA_002327765.1___d__Bacteria|p__Desulfobacterota_E|c__MBNT15|o__MBNT15|f__MBNT15|g__UBA2219|s__UBA2219___sp002327765:0.0815907809,GB_GCA_009783195.1___d__Bacteria|p__Desulfobacterota_E|c__MBNT15|o__MBNT15|f__MBNT15|g__UBA2219|s__UBA2219___sp009783195:0.1393614514)100:0.0668826799)100:0.1232887900,(GB_GCA_001798885.1___d__Bacteria|p__Desulfobacterota_E|c__MBNT15|o__MBNT15|f__MBNT15|g__RBG-16-64-85|s__RBG-16-64-85___sp001798885:0.0891802453,GB_GCA_003105225.1___d__Bacteria|p__Desulfobacterota_E|c__MBNT15|o__MBNT15|f__MBNT15|g__FEB-35|s__FEB-35___sp003105225:0.0858118650)100:0.0644812888)54:0.0279956322)100:0.3121578076,(GB_GCA_003696505.1___d__Bacteria|p__Desulfobacterota_E|c__MBNT15|o__J040|f__J040|g__J040|s__J040___sp003696505:0.2239557581,GB_GCA_011773515.1___d__Bacteria|p__Desulfobacterota_E|c__MBNT15|o__J040|f__J040|g__WVXK01|s__WVXK01___sp011773515:0.3156607073)100:0.2219440917)100:0.2494646868)86:0.0569724977)79:0.0248896901)81:0.0287324433)98:0.0421791571)76:0.0316446440,((((((((((128-326_maxbin2_scaf2bin.089___d__Bacteria|p__Nitrospirota|c__Thermodesulfovibrionia|o__Thermodesulfovibrionales|f__JdFR-85|g__BMS3Bbin07|s__BMS3Bbin07 sp011051565:0.0040307466,(S140_metabat2_scaf2bin.161___d__Bacteria|p__Nitrospirota|c__Thermodesulfovibrionia|o__Thermodesulfovibrionales|f__JdFR-85|g__BMS3Bbin07|s__BMS3Bbin07 sp011051565:0.0095166265,S146_maxbin2_scaf2bin.181___d__Bacteria|p__Nitrospirota|c__Thermodesulfovibrionia|o__Thermodesulfovibrionales|f__JdFR-85|g__BMS3Bbin07|s__BMS3Bbin07 sp011051565:0.0008079998)100:0.0022847008)100:0.1648390486,S146_metabat2_scaf2bin.135___d__Bacteria|p__Nitrospirota|c__Thermodesulfovibrionia|o__Thermodesulfovibrionales|f__JdFR-85|g__|s__:0.1648433045)100:0.0629474332,((((((128-326_metabat2_scaf2bin.090___d__Bacteria|p__Nitrospirota|c__Thermodesulfovibrionia|o__Thermodesulfovibrionales|f__JdFR-85|g__JAADHP01|s__JAADHP01 sp011321725:0.0016822969,A3_metabat2_scaf2bin.072___d__Bacteria|p__Nitrospirota|c__Thermodesulfovibrionia|o__Thermodesulfovibrionales|f__JdFR-85|g__JAADHP01|s__JAADHP01 sp011321725:0.0032497842)100:0.0024354281,(((S140_metabat2_scaf2bin.232___d__Bacteria|p__Nitrospirota|c__Thermodesulfovibrionia|o__Thermodesulfovibrionales|f__JdFR-85|g__JAADHP01|s__JAADHP01 sp011321725:0.0000027973,S144_maxbin2_scaf2bin.185___d__Bacteria|p__Nitrospirota|c__Thermodesulfovibrionia|o__Thermodesulfovibrionales|f__JdFR-85|g__JAADHP01|s__JAADHP01 sp011321725:0.0140333565)95:0.0009307994,S141_metabat2_scaf2bin.038___d__Bacteria|p__Nitrospirota|c__Thermodesulfovibrionia|o__Thermodesulfovibrionales|f__JdFR-85|g__JAADHP01|s__JAADHP01 sp011321725:0.0019609282)95:0.0003892126,S146_metabat2_scaf2bin.168___d__Bacteria|p__Nitrospirota|c__Thermodesulfovibrionia|o__Thermodesulfovibrionales|f__JdFR-85|g__JAADHP01|s__JAADHP01 sp011321725:0.0006337167)95:0.0031645774)100:0.0870563742,S146_metabat2_scaf2bin.158_VB___d__Bacteria|p__Nitrospirota|c__Thermodesulfovibrionia|o__Thermodesulfovibrionales|f__JdFR-85|g__JAADHP01|s__:0.0783318579)100:0.1066132345,S141_metabat2_scaf2bin.236___d__Bacteria|p__Nitrospirota|c__Thermodesulfovibrionia|o__Thermodesulfovibrionales|f__JdFR-85|g__|s__:0.1115702678)100:0.0662244036,(S009_metabat2_scaf2bin.028___d__Bacteria|p__Nitrospirota|c__Thermodesulfovibrionia|o__Thermodesulfovibrionales|f__JdFR-85|g__JAADIE01|s__:0.2058229723,((S141_maxbin2_scaf2bin.026___d__Bacteria|p__Nitrospirota|c__Thermodesulfovibrionia|o__Thermodesulfovibrionales|f__JdFR-85|g__JdFR-85|s__:0.0054477903,S146_metabat1_scaf2bin.059___d__Bacteria|p__Nitrospirota|c__Thermodesulfovibrionia|o__Thermodesulfovibrionales|f__JdFR-85|g__JdFR-85|s__:0.0000021947)100:0.1912060446,S144_maxbin2_scaf2bin.221___d__Bacteria|p__Nitrospirota|c__Thermodesulfovibrionia|o__Thermodesulfovibrionales|f__JdFR-85|g__JdFR-85|s__:0.3038363268)100:0.1077891338)100:0.0297900539)100:0.0479144884,(GB_GCA_002897935.1___d__Bacteria|p__Nitrospirota|c__Thermodesulfovibrionia|o__Thermodesulfovibrionales|f__JdFR-85|g__BMS3Abin08|s__BMS3Abin08___sp002897935:0.1923595913,S139_metabat1_scaf2bin.093___d__Bacteria|p__Nitrospirota|c__Thermodesulfovibrionia|o__Thermodesulfovibrionales|f__JdFR-85|g__BMS3Abin08|s__:0.2332365607)100:0.0866525386)90:0.0262087096)100:0.1446631345,((GB_GCA_001805125.1___d__Bacteria|p__Nitrospirota|c__Thermodesulfovibrionia|o__Thermodesulfovibrionales|f__SM23-35|g__RBG-13-39-12|s__RBG-13-39-12___sp001805125:0.2156844522,GB_GCA_013388605.1___d__Bacteria|p__Nitrospirota|c__Thermodesulfovibrionia|o__Thermodesulfovibrionales|f__SM23-35|g__JACAEY01|s__JACAEY01___sp013388605:0.2064400018)100:0.1420930635,((GB_GCA_002634385.1___d__Bacteria|p__Nitrospirota|c__Thermodesulfovibrionia|o__Thermodesulfovibrionales|f__UBA9935|g__GCA-2634385|s__GCA-2634385___sp002634385:0.1931752088,GB_GCA_009773415.1___d__Bacteria|p__Nitrospirota|c__Thermodesulfovibrionia|o__Thermodesulfovibrionales|f__UBA9935|g__JAAYUK01|s__JAAYUK01___sp009773415:0.3110282437)100:0.0981437504,GB_GCA_011338125.1___d__Bacteria|p__Nitrospirota|c__Thermodesulfovibrionia|o__Thermodesulfovibrionales|f__Thermodesulfovibrionaceae|g__Thermodesulfovibrio|s__Thermodesulfovibrio___aggregans_B:0.4851417397)100:0.0872373332)100:0.0515371519)100:0.0949417825,(354-166_metabat1_scaf2bin.078___d__Bacteria|p__Nitrospirota|c__Thermodesulfovibrionia|o__UBA6902|f__UBA6902|g__JAADFS01|s__:0.0449058778,S140_metabat2_scaf2bin.187___d__Bacteria|p__Nitrospirota|c__Thermodesulfovibrionia|o__UBA6902|f__UBA6902|g__JAADFS01|s__:0.0347472147)100:0.4001609005)100:0.0550316053,128-326_metabat1_scaf2bin.025___d__Bacteria|p__Nitrospirota|c__Thermodesulfovibrionia|o__SZUA-242|f__SZUA-242|g__|s__:0.4902084741)100:0.1606773804,(((((((128-326_metabat2_scaf2bin.012___d__Bacteria|p__Nitrospirota|c__Nitrospiria|o__Nitrospirales|f__UBA8639|g__SPGG5|s__:0.0051998166,S146_maxbin2_scaf2bin.254___d__Bacteria|p__Nitrospirota|c__Nitrospiria|o__Nitrospirales|f__UBA8639|g__SPGG5|s__:0.0009022515)100:0.1416772787,GB_GCA_011523385.1___d__Bacteria|p__Nitrospirota|c__Nitrospiria|o__Nitrospirales|f__UBA8639|g__Bin75|s__Bin75___sp011523385:0.2010162265)100:0.1213184782,(GB_GCA_003523945.1___d__Bacteria|p__Nitrospirota|c__Nitrospiria|o__Nitrospirales|f__UBA8639|g__UBA8639|s__UBA8639___sp003523945:0.0341267187,GB_GCA_902500695.1___d__Bacteria|p__Nitrospirota|c__Nitrospiria|o__Nitrospirales|f__UBA8639|g__UBA8639|s__UBA8639___sp902500695:0.0498400991)100:0.3022779653)100:0.1004734697,((GB_GCA_002083555.1___d__Bacteria|p__Nitrospirota|c__Nitrospiria|o__Nitrospirales|f__Nitrospiraceae|g__Nitrospira_D|s__Nitrospira_D___sp002083555:0.1400463260,((GB_GCA_002869885.2___d__Bacteria|p__Nitrospirota|c__Nitrospiria|o__Nitrospirales|f__Nitrospiraceae|g__Palsa-1315|s__Palsa-1315___sp002869885:0.0404087681,GB_GCA_005116885.1___d__Bacteria|p__Nitrospirota|c__Nitrospiria|o__Nitrospirales|f__Nitrospiraceae|g__Palsa-1315|s__Palsa-1315___sp005116885:0.0495373744)100:0.0239410033,GB_GCA_005116815.1___d__Bacteria|p__Nitrospirota|c__Nitrospiria|o__Nitrospirales|f__Nitrospiraceae|g__Palsa-1315|s__Palsa-1315___sp005116815:0.0448256825)100:0.0948467030)100:0.1356745299,GB_GCA_005116795.1___d__Bacteria|p__Nitrospirota|c__Nitrospiria|o__Nitrospirales|f__Nitrospiraceae|g__RSF151|s__RSF151___sp005116795:0.2685066859)100:0.0884276268)100:0.2186855963,128-326_metabat2_scaf2bin.035___d__Bacteria|p__Nitrospirota|c__Nitrospiria|o__SBBL01|f__JAADHI01|g__JAADHI01|s__:0.5434678002)92:0.0452986563,(M2_maxbin2_scaf2bin.152_VB___d__Bacteria|p__Nitrospirota|c__Nitrospiria|o__SBBL01|f__|g__|s__:0.2415596310,M2_metabat2_scaf2bin.023___d__Bacteria|p__Nitrospirota|c__Nitrospiria|o__SBBL01|f__|g__|s__:0.3018490519)100:0.4352725578)100:0.0591873891,(GB_GCA_001805165.1___d__Bacteria|p__Nitrospirota|c__Nitrospiria|o__HDB-SIOI813|f__HDB-SIOI813|g__RBG-16-43-11|s__RBG-16-43-11___sp001805165:0.3474542289,S009_maxbin2_scaf2bin.006___d__Bacteria|p__Nitrospirota|c__Nitrospiria|o__HDB-SIOI813|f__|g__|s__:0.2917953177)100:0.2086257264)100:0.0849720660)100:0.0534821512,(GB_GCA_001873285.1___d__Bacteria|p__CG2-30-53-67|c__CG2-30-53-67|o__CG2-30-53-67|f__CG2-30-53-67|g__CG2-30-53-67|s__CG2-30-53-67___sp001873285:0.2369456200,GB_GCA_013151235.1___d__Bacteria|p__CG2-30-53-67|c__CG2-30-53-67|o__CG2-30-53-67|f__CG2-30-53-67|g__JAADIO01|s__JAADIO01___sp013151235:0.2114280478)100:0.3890210449)41:0.0422641124,((((((GB_GCA_000091165.1___d__Bacteria|p__Methylomirabilota|c__Methylomirabilia|o__Methylomirabilales|f__Methylomirabilaceae|g__Methylomirabilis|s__Methylomirabilis___oxyfera:0.0613755371,(GB_GCA_003105305.1___d__Bacteria|p__Methylomirabilota|c__Methylomirabilia|o__Methylomirabilales|f__Methylomirabilaceae|g__Methylomirabilis|s__Methylomirabilis___sp003105305:0.0696195779,GB_GCA_902196205.1___d__Bacteria|p__Methylomirabilota|c__Methylomirabilia|o__Methylomirabilales|f__Methylomirabilaceae|g__Methylomirabilis|s__Methylomirabilis___oxyfera_A:0.0371090811)100:0.0323392537)100:0.2935645251,GB_GCA_001771285.1___d__Bacteria|p__Methylomirabilota|c__Methylomirabilia|o__Methylomirabilales|f__2-02-FULL-66-22|g__2-02-FULL-66-22|s__2-02-FULL-66-22___sp001771285:0.3401214473)100:0.0596644491,GB_GCA_001643535.1___d__Bacteria|p__Methylomirabilota|c__Methylomirabilia|o__Methylomirabilales|f__CSP1-5|g__CSP1-5|s__CSP1-5___sp001643535:0.3701238849)100:0.1556029832,(GB_GCA_001443385.1___d__Bacteria|p__Methylomirabilota|c__Methylomirabilia|o__Rokubacteriales|f__CSP1-6|g__CSP1-6|s__CSP1-6___sp001443385:0.1803022493,((GB_GCA_001788415.1___d__Bacteria|p__Methylomirabilota|c__Methylomirabilia|o__Rokubacteriales|f__GWA2-73-35|g__UBA12499|s__UBA12499___sp001788415:0.1874908498,GB_GCA_003220345.1___d__Bacteria|p__Methylomirabilota|c__Methylomirabilia|o__Rokubacteriales|f__GWA2-73-35|g__AR37|s__AR37___sp003220345:0.1637637788)100:0.0792728648,(((GB_GCA_003220225.1___d__Bacteria|p__Methylomirabilota|c__Methylomirabilia|o__Rokubacteriales|f__GWA2-73-35|g__AR12|s__AR12___sp003220225:0.1309581466,GB_GCA_003220265.1___d__Bacteria|p__Methylomirabilota|c__Methylomirabilia|o__Rokubacteriales|f__GWA2-73-35|g__AR5|s__AR5___sp003220265:0.1371726713)100:0.0407291793,(GB_GCA_003220535.1___d__Bacteria|p__Methylomirabilota|c__Methylomirabilia|o__Rokubacteriales|f__GWA2-73-35|g__AR31|s__AR31___sp003220535:0.0543846455,(GB_GCA_003221595.1___d__Bacteria|p__Methylomirabilota|c__Methylomirabilia|o__Rokubacteriales|f__GWA2-73-35|g__AR31|s__AR31___sp003221595:0.0584426367,GB_GCA_003221635.1___d__Bacteria|p__Methylomirabilota|c__Methylomirabilia|o__Rokubacteriales|f__GWA2-73-35|g__AR31|s__AR31___sp003221635:0.0448498039)100:0.0163877901)100:0.0881552162)100:0.0356837604,(GB_GCA_003220615.1___d__Bacteria|p__Methylomirabilota|c__Methylomirabilia|o__Rokubacteriales|f__GWA2-73-35|g__40CM-68-15|s__40CM-68-15___sp003220615:0.1479177001,GB_GCA_011331415.1___d__Bacteria|p__Methylomirabilota|c__Methylomirabilia|o__Rokubacteriales|f__GWA2-73-35|g__DSRV01|s__DSRV01___sp011331415:0.1119484794)100:0.0391586815)100:0.1389360601)100:0.0522595592)100:0.3968079094)100:0.0834395406,((GB_GCA_000739515.1___d__Bacteria|p__Moduliflexota|c__Moduliflexia|o__Moduliflexales|f__Moduliflexaceae|g__Moduliflexus|s__Moduliflexus___flocculans:0.1953579913,(GB_GCA_000739535.1___d__Bacteria|p__Moduliflexota|c__Moduliflexia|o__Moduliflexales|f__Moduliflexaceae|g__Vecturithrix|s__Vecturithrix___granuli:0.1893852451,GB_GCA_002748425.1___d__Bacteria|p__Moduliflexota|c__Moduliflexia|o__Moduliflexales|f__Moduliflexaceae|g__GCA-2748425|s__GCA-2748425___sp002748425:0.2229772057)100:0.0401740363)100:0.2537614466,GB_GCA_011330975.1___d__Bacteria|p__Moduliflexota|c__Moduliflexia|o__Moduliflexales|f__DSSU01|g__DSSU01|s__DSSU01___sp011330975:0.2885682542)100:0.2265389245)80:0.0345248450,((GB_GCA_003230535.1___d__Bacteria|p__SZUA-182|c__SZUA-182|o__SZUA-182|f__SZUA-191|g__SZUA-191|s__SZUA-191___sp003230535:0.5185887484,GB_GCA_003230635.1___d__Bacteria|p__SZUA-182|c__SZUA-182|o__SZUA-182|f__SZUA-182|g__SZUA-182|s__SZUA-182___sp003230635:0.4053077321)100:0.1169518754,GB_GCA_011338205.1___d__Bacteria|p__SZUA-182|c__SZUA-182|o__DTGQ01|f__DTGQ01|g__DTGQ01|s__DTGQ01___sp011338205:0.5597103942)94:0.0981790720)83:0.0349457525)24:0.0253212583,((((((128-326_metabat2_scaf2bin.081___d__Bacteria|p__Nitrospinota|c__Nitrospinia|o__Nitrospinales|f__Nitrospinaceae|g__|s__:0.3053354688,(GB_GCA_003229345.1___d__Bacteria|p__Nitrospinota|c__Nitrospinia|o__Nitrospinales|f__Nitrospinaceae|g__SZUA-226|s__SZUA-226___sp003229345:0.2319675348,RS_GCF_000341545.2___d__Bacteria|p__Nitrospinota|c__Nitrospinia|o__Nitrospinales|f__Nitrospinaceae|g__Nitrospina|s__Nitrospina___gracilis:0.2174638486)86:0.0318343194)100:0.0590094118,((((GB_GCA_000372225.1___d__Bacteria|p__Nitrospinota|c__Nitrospinia|o__Nitrospinales|f__Nitrospinaceae|g__SCGCAAA288-L16|s__SCGCAAA288-L16___sp000372225:0.1638331951,GB_GCA_002731985.1___d__Bacteria|p__Nitrospinota|c__Nitrospinia|o__Nitrospinales|f__Nitrospinaceae|g__SCGCAAA288-L16|s__SCGCAAA288-L16___sp002731985:0.1149526855)100:0.1638532571,GB_GCA_002787235.1___d__Bacteria|p__Nitrospinota|c__Nitrospinia|o__Nitrospinales|f__Nitrospinaceae|g__1-14-0-20-45-15|s__1-14-0-20-45-15___sp002787235:0.3248026109)100:0.0431217676,(((GB_GCA_001542995.1___d__Bacteria|p__Nitrospinota|c__Nitrospinia|o__Nitrospinales|f__Nitrospinaceae|g__LS-NOB|s__LS-NOB___sp001542995:0.0415979938,(GB_GCA_002705185.1___d__Bacteria|p__Nitrospinota|c__Nitrospinia|o__Nitrospinales|f__Nitrospinaceae|g__LS-NOB|s__LS-NOB___sp002705185:0.0806709948,GB_GCA_014382285.1___d__Bacteria|p__Nitrospinota|c__Nitrospinia|o__Nitrospinales|f__Nitrospinaceae|g__LS-NOB|s__LS-NOB___sp014382285:0.0380252012)100:0.0298292652)100:0.0295319072,GB_GCA_003545625.1___d__Bacteria|p__Nitrospinota|c__Nitrospinia|o__Nitrospinales|f__Nitrospinaceae|g__LS-NOB|s__LS-NOB___sp003545625:0.0705452665)100:0.0645694549,GB_GCA_009873655.1___d__Bacteria|p__Nitrospinota|c__Nitrospinia|o__Nitrospinales|f__Nitrospinaceae|g__UBA8687|s__UBA8687___sp009873655:0.1543010993)100:0.1337371560)98:0.0340371243,GB_GCA_003235465.1___d__Bacteria|p__Nitrospinota|c__Nitrospinia|o__Nitrospinales|f__Nitrospinaceae|g__SZUA-259|s__SZUA-259___sp003235465:0.2717718270)100:0.0475861525)100:0.3013162551,((GB_GCA_001805005.1___d__Bacteria|p__Nitrospinota|c__UBA9942|o__UBA9942|f__UBA9942|g__UBA9942|s__UBA9942___sp001805005:0.3516711660,GB_GCA_003229375.1___d__Bacteria|p__Nitrospinota|c__UBA9942|o__UBA9942|f__SZUA-224|g__SZUA-224|s__SZUA-224___sp003229375:0.3350816258)100:0.0831259101,(GB_GCA_002500605.1___d__Bacteria|p__Nitrospinota|c__UBA7883|o__UBA7883|f__UBA7883|g__UBA7883|s__UBA7883___sp002500605:0.3404506569,GB_GCA_011052055.1___d__Bacteria|p__Nitrospinota|c__UBA7883|o__UBA7883|f__UBA7883|g__DRJW01|s__DRJW01___sp011052055:0.3018429861)100:0.4365175371)91:0.0456309336)98:0.0612785287,((((GB_GCA_000522425.1___d__Bacteria|p__Tectomicrobia|c__Entotheonellia|o__Entotheonellales|f__Entotheonellaceae|g__Entotheonella|s__Entotheonella___factor:0.0269545309,RS_GCF_900079095.1___d__Bacteria|p__Tectomicrobia|c__Entotheonellia|o__Entotheonellales|f__Entotheonellaceae|g__Entotheonella|s__Entotheonella___palauensis:0.0404055808)100:0.2041878873,GB_GCA_005777235.1___d__Bacteria|p__Tectomicrobia|c__Entotheonellia|o__Entotheonellales|f__Entotheonellaceae|g__SXND01|s__SXND01___sp005777235:0.2876260287)100:0.3606461336,GB_GCA_003696125.1___d__Bacteria|p__Tectomicrobia|c__Entotheonellia|o__J063|f__J063|g__J063|s__J063___sp003696125:0.3594239990)99:0.0775815330,GB_GCA_001803565.1___d__Bacteria|p__Nitrospinota_B|c__2-12-FULL-45-22|o__2-12-FULL-45-22|f__2-12-FULL-45-22|g__2-12-FULL-45-22|s__2-12-FULL-45-22___sp001803565:0.4847710490)95:0.0739692751)93:0.0310982449,(((GB_GCA_001790955.1___d__Bacteria|p__Nitrospinota_A|c__UBA8248|o__UBA8248|f__UBA8248|g__2-12-FULL-69-37|s__2-12-FULL-69-37___sp001790955:0.2561880648,(GB_GCA_002238965.1___d__Bacteria|p__Nitrospinota_A|c__UBA8248|o__UBA8248|f__UBA8248|g__Bin107|s__Bin107___sp002238965:0.0408770325,(GB_GCA_009839615.1___d__Bacteria|p__Nitrospinota_A|c__UBA8248|o__UBA8248|f__UBA8248|g__Bin107|s__Bin107___sp009839615:0.0145150075,GB_GCA_011523725.1___d__Bacteria|p__Nitrospinota_A|c__UBA8248|o__UBA8248|f__UBA8248|g__Bin107|s__Bin107___sp011523725:0.0127222364)100:0.0256859630)100:0.2120639182)100:0.0452044545,GB_GCA_002685755.1___d__Bacteria|p__Nitrospinota_A|c__UBA8248|o__UBA8248|f__UBA8248|g__UBA8248|s__UBA8248___sp002685755:0.2642206477)100:0.0753157902,GB_GCA_002377645.1___d__Bacteria|p__Nitrospinota_A|c__UBA8248|o__UBA8248|f__UBA3496|g__UBA3496|s__UBA3496___sp002377645:0.4911332152)100:0.4384645856)98:0.0421273472,(((GB_GCA_001790645.1___d__Bacteria|p__Schekmanbacteria|c__GWA2-38-11|o__GWA2-38-11|f__GWA2-38-11|g__GWA2-38-11|s__GWA2-38-11___sp001790645:0.0012974971,GB_GCA_001790715.1___d__Bacteria|p__Schekmanbacteria|c__GWA2-38-11|o__GWA2-38-11|f__GWA2-38-11|g__GWA2-38-11|s__GWA2-38-11___sp001790715:0.0013264663)100:0.1683903445,GB_GCA_001790855.1___d__Bacteria|p__Schekmanbacteria|c__GWA2-38-11|o__GWA2-38-11|f__GWA2-38-11|g__2-02-FULL-38-14-A|s__2-02-FULL-38-14-A___sp001790855:0.1882333976)100:0.2019967939,GB_GCA_003695725.1___d__Bacteria|p__Schekmanbacteria|c__GWA2-38-11|o__GWA2-38-11|f__J061|g__J061|s__J061___sp003695725:0.4888428244)100:0.2849394121)45:0.0407333756)98:0.0485205989)78:0.0318314469,((((((128-326_metabat1_scaf2bin.003___d__Bacteria|p__Acidobacteriota|c__Mor1|o__J045|f__J045|g__|s__:0.4145926532,S139_metabat2_scaf2bin.030___d__Bacteria|p__Acidobacteriota|c__Mor1|o__J045|f__J045|g__|s__:0.2879821395)100:0.0758618856,((4559-240_metabat2_scaf2bin.017___d__Bacteria|p__Acidobacteriota|c__Mor1|o__J045|f__J045|g__|s__:0.0403992331,T2_maxbin2_scaf2bin.091___d__Bacteria|p__Acidobacteriota|c__Mor1|o__J045|f__J045|g__|s__:0.0747142407)100:0.0244028371,A3_maxbin2_scaf2bin.093___d__Bacteria|p__Acidobacteriota|c__Mor1|o__J045|f__J045|g__|s__:0.2393400965)100:0.1841007317)100:0.3133463320,GB_GCA_003223995.1___d__Bacteria|p__Acidobacteriota|c__Mor1|o__QHYA01|f__QHYA01|g__QHYA01|s__QHYA01___sp003223995:0.4954275351)100:0.1258834928,(GB_GCA_009835985.1___d__Bacteria|p__Acidobacteriota|c__Vicinamibacteria|o__Bin61|f__Bin61|g__Bin61|s__Bin61___sp009835985:0.8127412036,GB_GCA_012516875.1___d__Bacteria|p__Acidobacteriota|c__Aminicenantia|o__Aminicenantales|f__RBG-16-66-30|g__RBG-16-66-30|s__RBG-16-66-30___sp012516875:0.7275956479)95:0.0564624401)95:0.0404637088,((((((128-326_metabat2_scaf2bin.059_VB___d__Bacteria|p__Acidobacteriota|c__Acidobacteriae|o__Bryobacterales|f__Bryobacteraceae|g__DRWS01|s__:0.0092684036,(S139_metabat1_scaf2bin.074___d__Bacteria|p__Acidobacteriota|c__Acidobacteriae|o__Bryobacterales|f__Bryobacteraceae|g__DRWS01|s__:0.0040779292,S146_metabat2_scaf2bin.198___d__Bacteria|p__Acidobacteriota|c__Acidobacteriae|o__Bryobacterales|f__Bryobacteraceae|g__DRWS01|s__:0.0000020355)100:0.0184909512)100:0.0311666473,(354-166_metabat1_scaf2bin.134___d__Bacteria|p__Acidobacteriota|c__Acidobacteriae|o__Bryobacterales|f__Bryobacteraceae|g__DRWS01|s__:0.0443194051,356-308_metabat1_scaf2bin.066___d__Bacteria|p__Acidobacteriota|c__Acidobacteriae|o__Bryobacterales|f__Bryobacteraceae|g__DRWS01|s__:0.0380030228)79:0.0137823246)100:0.2564852679,RS_GCF_000702445.1___d__Bacteria|p__Acidobacteriota|c__Acidobacteriae|o__Bryobacterales|f__Bryobacteraceae|g__Bryobacter|s__Bryobacter___aggregatus:0.4069892694)100:0.1951310942,((((GB_GCA_003132145.1___d__Bacteria|p__Acidobacteriota|c__Acidobacteriae|o__Acidobacteriales|f__Acidobacteriaceae|g__Palsa-288|s__Palsa-288___sp003132145:0.1874514401,RS_GCF_014083945.1___d__Bacteria|p__Acidobacteriota|c__Acidobacteriae|o__Acidobacteriales|f__Acidobacteriaceae|g__UBA5172|s__UBA5172___sp014083945:0.1861689821)100:0.0567641711,RS_GCF_900102185.1___d__Bacteria|p__Acidobacteriota|c__Acidobacteriae|o__Acidobacteriales|f__Acidobacteriaceae|g__Terriglobus|s__Terriglobus___roseus_A:0.2175015296)100:0.0889082444,(GB_GCA_903828675.1___d__Bacteria|p__Acidobacteriota|c__Acidobacteriae|o__Acidobacteriales|f__Acidobacteriaceae|g__Terracidiphilus|s__Terracidiphilus___sp903828675:0.1546235661,GB_GCA_903842845.1___d__Bacteria|p__Acidobacteriota|c__Acidobacteriae|o__Acidobacteriales|f__Acidobacteriaceae|g__CAIMNN01|s__CAIMNN01___sp903842845:0.1629745222)100:0.0994924082)100:0.2808286355,GB_GCA_010365215.1___d__Bacteria|p__Acidobacteriota|c__Acidobacteriae|o__UBA7541|f__UBA7541|g__JAAFGT01|s__JAAFGT01___sp010365215:0.4840131689)100:0.0637600621)100:0.1363372511,((356-308_maxbin2_scaf2bin.121___d__Bacteria|p__Acidobacteriota|c__Blastocatellia|o__HR10|f__HR10|g__J050|s__:0.3791150974,GB_GCA_013140875.1___d__Bacteria|p__Acidobacteriota|c__Blastocatellia|o__Pyrinomonadales|f__Pyrinomonadaceae|g__OLB17|s__OLB17___sp013140875:0.5394828349)100:0.1181184275,GB_GCA_002451015.1___d__Bacteria|p__Acidobacteriota|c__UBA6911|o__UBA6911|f__UBA6911|g__UBA6911|s__UBA6911___sp002451015:0.5873078677)100:0.0528068731)100:0.0506260324,(GB_GCA_003533545.1___d__Bacteria|p__Acidobacteriota|c__Vicinamibacteria|o__Vicinamibacterales|f__UBA8438|g__UBA8438|s__UBA8438___sp003533545:0.3717723261,RS_GCF_001618865.1___d__Bacteria|p__Acidobacteriota|c__Vicinamibacteria|o__Vicinamibacterales|f__Vicinamibacteraceae|g__Luteitalea|s__Luteitalea___pratensis:0.3657622463)100:0.2824935804)97:0.0677024318)100:0.0428799642,(((GB_GCA_003388555.1___d__Bacteria|p__Acidobacteriota|c__Thermoanaerobaculia|o__UBA5704|f__QQVD01|g__QQVD01|s__QQVD01___sp003388555:0.4212734151,(V2_maxbin2_scaf2bin.072___d__Bacteria|p__Acidobacteriota|c__Thermoanaerobaculia|o__UBA5704|f__UBA5704|g__|s__:0.2924914624,V2_maxbin2_scaf2bin.082_VB___d__Bacteria|p__Acidobacteriota|c__Thermoanaerobaculia|o__UBA5704|f__UBA5704|g__SZUA-115|s__:0.3699116780)100:0.1230071421)100:0.1584149106,T2_metabat1_scaf2bin.052___d__Bacteria|p__Acidobacteriota|c__Thermoanaerobaculia|o__|f__|g__|s__:0.8551965794)100:0.1265507873,(PIR-30_metabat2_scaf2bin.045___d__Bacteria|p__Acidobacteriota|c__Thermoanaerobaculia|o__Thermoanaerobaculales|f__FEB-10|g__|s__:0.1806625293,(PIR-30_metabat2_scaf2bin.106___d__Bacteria|p__Acidobacteriota|c__Thermoanaerobaculia|o__Thermoanaerobaculales|f__FEB-10|g__JAADFK01|s__:0.1327072190,S145_metabat2_scaf2bin.001___d__Bacteria|p__Acidobacteriota|c__Thermoanaerobaculia|o__Thermoanaerobaculales|f__FEB-10|g__JAADFN01|s__:0.2167915081)100:0.0866303278)100:0.4175476035)100:0.1316451591)100:0.1370363314)41:0.0321948454,(GB_GCA_003558985.1___d__Bacteria|p__CSSED10-310|c__CSSED10-310|o__CSSED10-310|f__CSSED10-310|g__CSSED10-310|s__CSSED10-310___sp003558985:0.8781079448,S016_metabat1_scaf2bin.010___d__Bacteria|p__Mcinerneyibacteriota|c__|o__|f__|g__|s__:0.9021800697)40:0.1401363660)47:0.0313544185,(((((((((((((((((128-326_maxbin2_scaf2bin.035___d__Bacteria|p__Chloroflexota|c__Anaerolineae|o__B4-G1|f__|g__|s__:0.0049169891,(S140_maxbin2_scaf2bin.264___d__Bacteria|p__Chloroflexota|c__Anaerolineae|o__B4-G1|f__|g__|s__:0.0038789540,S146_metabat2_scaf2bin.178___d__Bacteria|p__Chloroflexota|c__Anaerolineae|o__B4-G1|f__|g__|s__:0.0000029424)100:0.0035393750)100:0.2053290838,A3_metabat2_scaf2bin.207___d__Bacteria|p__Chloroflexota|c__Anaerolineae|o__B4-G1|f__|g__|s__:0.2574326183)100:0.0718832284,((((132-544_maxbin2_scaf2bin.056___d__Bacteria|p__Chloroflexota|c__Anaerolineae|o__B4-G1|f__SLSP01|g__|s__:0.0017581588,((A1_maxbin2_scaf2bin.408___d__Bacteria|p__Chloroflexota|c__Anaerolineae|o__B4-G1|f__SLSP01|g__|s__:0.0077561307,T11_metabat1_scaf2bin.095___d__Bacteria|p__Chloroflexota|c__Anaerolineae|o__B4-G1|f__SLSP01|g__|s__:0.0019746420)43:0.0010684994,(T10_maxbin2_scaf2bin.184___d__Bacteria|p__Chloroflexota|c__Anaerolineae|o__B4-G1|f__SLSP01|g__|s__:0.0008784690,T2_metabat2_scaf2bin.107___d__Bacteria|p__Chloroflexota|c__Anaerolineae|o__B4-G1|f__SLSP01|g__|s__:0.0024837506)52:0.0003660761)48:0.0010685402)100:0.0735724035,((A3_metabat2_scaf2bin.022___d__Bacteria|p__Chloroflexota|c__Anaerolineae|o__B4-G1|f__SLSP01|g__|s__:0.0024510919,T10_maxbin2_scaf2bin.182___d__Bacteria|p__Chloroflexota|c__Anaerolineae|o__B4-G1|f__SLSP01|g__|s__:0.0003238689)100:0.0098344917,PIR-30_maxbin2_scaf2bin.118___d__Bacteria|p__Chloroflexota|c__Anaerolineae|o__B4-G1|f__SLSP01|g__|s__:0.0162959712)100:0.0474608587)100:0.1624729237,S014_metabat2_scaf2bin.110___d__Bacteria|p__Chloroflexota|c__Anaerolineae|o__B4-G1|f__SLSP01|g__JAAAOZ01|s__:0.3087340971)100:0.2369256012,((((A1_maxbin2_scaf2bin.213___d__Bacteria|p__Chloroflexota|c__Anaerolineae|o__B4-G1|f__B4-G1|g__|s__:0.0023788035,M2_maxbin2_scaf2bin.100___d__Bacteria|p__Chloroflexota|c__Anaerolineae|o__B4-G1|f__B4-G1|g__|s__:0.0009258987)100:0.0014896627,T2_maxbin2_scaf2bin.042___d__Bacteria|p__Chloroflexota|c__Anaerolineae|o__B4-G1|f__B4-G1|g__|s__:0.0005418297)100:0.1714307357,A3_metabat2_scaf2bin.208___d__Bacteria|p__Chloroflexota|c__Anaerolineae|o__B4-G1|f__B4-G1|g__|s__:0.2178958680)100:0.0974346335,((A1_metabat2_scaf2bin.002___d__Bacteria|p__Chloroflexota|c__Anaerolineae|o__B4-G1|f__DUEL01|g__DUEL01|s__:0.0341057688,A3_metabat2_scaf2bin.224___d__Bacteria|p__Chloroflexota|c__Anaerolineae|o__B4-G1|f__DUEL01|g__DUEL01|s__DUEL01 sp011388675:0.0267232796)100:0.1010669825,A3_maxbin2_scaf2bin.279___d__Bacteria|p__Chloroflexota|c__Anaerolineae|o__B4-G1|f__DUEL01|g__|s__:0.1350144803)100:0.1015402310)100:0.0548592480)100:0.0678599566)100:0.0666325175,((((128-326_metabat2_scaf2bin.091___d__Bacteria|p__Chloroflexota|c__Anaerolineae|o__Anaerolineales|f__JABWBV01|g__JABWBV01|s__:0.2657311891,((((((134-614_maxbin2_scaf2bin.105_VB___d__Bacteria|p__Chloroflexota|c__Anaerolineae|o__Anaerolineales|f__DRKV01|g__DRKV01|s__DRKV01 sp011051635:0.0090024672,T2_maxbin2_scaf2bin.500___d__Bacteria|p__Chloroflexota|c__Anaerolineae|o__Anaerolineales|f__DRKV01|g__DRKV01|s__DRKV01 sp011051635:0.0028456189)100:0.0014224288,(M2_metabat1_scaf2bin.187___d__Bacteria|p__Chloroflexota|c__Anaerolineae|o__Anaerolineales|f__DRKV01|g__DRKV01|s__DRKV01 sp011051635:0.0031296612,T10_metabat2_scaf2bin.172___d__Bacteria|p__Chloroflexota|c__Anaerolineae|o__Anaerolineales|f__DRKV01|g__DRKV01|s__DRKV01 sp011051635:0.0026286109)100:0.0015895267)100:0.0119456108,A1_maxbin2_scaf2bin.053___d__Bacteria|p__Chloroflexota|c__Anaerolineae|o__Anaerolineales|f__DRKV01|g__DRKV01|s__DRKV01 sp011051635:0.0274068498)100:0.0946875166,M2_metabat2_scaf2bin.161___d__Bacteria|p__Chloroflexota|c__Anaerolineae|o__Anaerolineales|f__DRKV01|g__DRKV01|s__:0.1307049310)100:0.1427429362,((A1_maxbin2_scaf2bin.088___d__Bacteria|p__Chloroflexota|c__Anaerolineae|o__Anaerolineales|f__UBA11858|g__UBA11858|s__:0.2558159738,S139_metabat1_scaf2bin.084___d__Bacteria|p__Chloroflexota|c__Anaerolineae|o__Anaerolineales|f__UBA11858|g__J130|s__:0.2041443185)100:0.0525086609,GB_GCA_011039385.1___d__Bacteria|p__Chloroflexota|c__Anaerolineae|o__Anaerolineales|f__UBA11858|g__B10-G9|s__B10-G9___sp011039385:0.4606634466)100:0.0662661385)100:0.0436833293,(((GB_GCA_002329625.1___d__Bacteria|p__Chloroflexota|c__Anaerolineae|o__Anaerolineales|f__Anaerolineaceae|g__Flexilinea|s__Flexilinea___sp002329625:0.4206918183,GB_GCA_002412595.1___d__Bacteria|p__Chloroflexota|c__Anaerolineae|o__Anaerolineales|f__Anaerolineaceae|g__Pelolinea|s__Pelolinea___sp002412595:0.3458897118)21:0.0612382642,(GB_GCA_011620465.1___d__Bacteria|p__Chloroflexota|c__Anaerolineae|o__Anaerolineales|f__Anaerolineaceae|g__T78|s__T78___sp011620465:0.2151297109,GB_GCA_012839565.1___d__Bacteria|p__Chloroflexota|c__Anaerolineae|o__Anaerolineales|f__Anaerolineaceae|g__T78|s__T78___sp012839565:0.2792063089)100:0.3056226758)100:0.0962896431,(((GB_GCA_002343775.1___d__Bacteria|p__Chloroflexota|c__Anaerolineae|o__Anaerolineales|f__EnvOPS12|g__OLB14|s__OLB14___sp002343775:0.2353336882,GB_GCA_005778035.1___d__Bacteria|p__Chloroflexota|c__Anaerolineae|o__Anaerolineales|f__EnvOPS12|g__UBA5195|s__UBA5195___sp005778035:0.3690863120)100:0.0778206592,(M2_metabat2_scaf2bin.124___d__Bacteria|p__Chloroflexota|c__Anaerolineae|o__Anaerolineales|f__EnvOPS12|g__|s__:0.1459932063,S016_maxbin2_scaf2bin.229___d__Bacteria|p__Chloroflexota|c__Anaerolineae|o__Anaerolineales|f__EnvOPS12|g__NIOZ-UU36|s__:0.2958881286)100:0.0468514354)100:0.0648394136,(M2_metabat2_scaf2bin.173___d__Bacteria|p__Chloroflexota|c__Anaerolineae|o__Anaerolineales|f__EnvOPS12|g__|s__:0.1431747399,S143_metabat1_scaf2bin.026___d__Bacteria|p__Chloroflexota|c__Anaerolineae|o__Anaerolineales|f__EnvOPS12|g__|s__:0.1362505856)100:0.1438809298)100:0.0726618398)100:0.0518077174)100:0.0260723426)100:0.0384531215,(((((((131-447_metabat1_scaf2bin.027___d__Bacteria|p__Chloroflexota|c__Anaerolineae|o__Anaerolineales|f__DRMV01|g__DRMV01|s__:0.0488719859,((356-284_maxbin2_scaf2bin.182___d__Bacteria|p__Chloroflexota|c__Anaerolineae|o__Anaerolineales|f__DRMV01|g__DRMV01|s__:0.0224155334,(((M10_maxbin2_scaf2bin.174___d__Bacteria|p__Chloroflexota|c__Anaerolineae|o__Anaerolineales|f__DRMV01|g__DRMV01|s__DRMV01 sp011322445:0.0088699397,M17_metabat2_scaf2bin.056___d__Bacteria|p__Chloroflexota|c__Anaerolineae|o__Anaerolineales|f__DRMV01|g__DRMV01|s__DRMV01 sp011322445:0.0022133563)100:0.0111177229,S144_maxbin2_scaf2bin.233___d__Bacteria|p__Chloroflexota|c__Anaerolineae|o__Anaerolineales|f__DRMV01|g__DRMV01|s__DRMV01 sp011322445:0.0020601298)95:0.0004546457,S143_maxbin2_scaf2bin.332___d__Bacteria|p__Chloroflexota|c__Anaerolineae|o__Anaerolineales|f__DRMV01|g__DRMV01|s__DRMV01 sp011322445:0.0011313681)100:0.0153859433)100:0.0075623778,M2_metabat1_scaf2bin.183_VB___d__Bacteria|p__Chloroflexota|c__Anaerolineae|o__Anaerolineales|f__DRMV01|g__DRMV01|s__:0.0228278934)100:0.0115250373)100:0.0376345370,356-284_metabat2_scaf2bin.091___d__Bacteria|p__Chloroflexota|c__Anaerolineae|o__Anaerolineales|f__DRMV01|g__DRMV01|s__:0.0827436608)100:0.0161030943,(A3_metabat1_scaf2bin.002___d__Bacteria|p__Chloroflexota|c__Anaerolineae|o__Anaerolineales|f__DRMV01|g__DRMV01|s__:0.0299227030,(S143_metabat2_scaf2bin.065___d__Bacteria|p__Chloroflexota|c__Anaerolineae|o__Anaerolineales|f__DRMV01|g__DRMV01|s__:0.0116426285,T10_maxbin2_scaf2bin.038___d__Bacteria|p__Chloroflexota|c__Anaerolineae|o__Anaerolineales|f__DRMV01|g__DRMV01|s__:0.0193691241)100:0.0161123221)100:0.0717976838)100:0.0213490144,(((((134-614_metabat2_scaf2bin.098___d__Bacteria|p__Chloroflexota|c__Anaerolineae|o__Anaerolineales|f__DRMV01|g__DRMV01|s__:0.0006080876,T2_maxbin2_scaf2bin.300___d__Bacteria|p__Chloroflexota|c__Anaerolineae|o__Anaerolineales|f__DRMV01|g__DRMV01|s__:0.0000027339)100:0.0030368099,T11_metabat2_scaf2bin.093___d__Bacteria|p__Chloroflexota|c__Anaerolineae|o__Anaerolineales|f__DRMV01|g__DRMV01|s__:0.0013460648)100:0.0031666474,T10_metabat1_scaf2bin.054___d__Bacteria|p__Chloroflexota|c__Anaerolineae|o__Anaerolineales|f__DRMV01|g__DRMV01|s__:0.0097353547)100:0.0009386564,A3_metabat2_scaf2bin.317___d__Bacteria|p__Chloroflexota|c__Anaerolineae|o__Anaerolineales|f__DRMV01|g__DRMV01|s__:0.0009705699)100:0.0047612960,S143_maxbin2_scaf2bin.336___d__Bacteria|p__Chloroflexota|c__Anaerolineae|o__Anaerolineales|f__DRMV01|g__DRMV01|s__:0.0100710743)100:0.1039789619)100:0.0474825275,(((((132-544_maxbin2_scaf2bin.145___d__Bacteria|p__Chloroflexota|c__Anaerolineae|o__Anaerolineales|f__DRMV01|g__|s__:0.0000020172,((134-614_metabat1_scaf2bin.065___d__Bacteria|p__Chloroflexota|c__Anaerolineae|o__Anaerolineales|f__DRMV01|g__|s__:0.0008919399,((T10_maxbin2_scaf2bin.078___d__Bacteria|p__Chloroflexota|c__Anaerolineae|o__Anaerolineales|f__DRMV01|g__|s__:0.0000024707,T11_maxbin2_scaf2bin.067___d__Bacteria|p__Chloroflexota|c__Anaerolineae|o__Anaerolineales|f__DRMV01|g__|s__:0.0000025434)20:0.0000024269,T2_metabat2_scaf2bin.241___d__Bacteria|p__Chloroflexota|c__Anaerolineae|o__Anaerolineales|f__DRMV01|g__|s__:0.0012394206)88:0.0028025632)93:0.0011480871,M10_metabat1_scaf2bin.023___d__Bacteria|p__Chloroflexota|c__Anaerolineae|o__Anaerolineales|f__DRMV01|g__|s__:0.0005350485)78:0.0029982571)78:0.0004597599,M17_metabat2_scaf2bin.178___d__Bacteria|p__Chloroflexota|c__Anaerolineae|o__Anaerolineales|f__DRMV01|g__|s__:0.0009162845)100:0.0059661950,A3_maxbin2_scaf2bin.134___d__Bacteria|p__Chloroflexota|c__Anaerolineae|o__Anaerolineales|f__DRMV01|g__|s__:0.0024937231)57:0.0015750070,A1_maxbin2_scaf2bin.234___d__Bacteria|p__Chloroflexota|c__Anaerolineae|o__Anaerolineales|f__DRMV01|g__|s__:0.0005413363)56:0.0073372909,S143_maxbin2_scaf2bin.042___d__Bacteria|p__Chloroflexota|c__Anaerolineae|o__Anaerolineales|f__DRMV01|g__|s__:0.0106244716)100:0.1305667518)100:0.0829444885,T11_metabat2_scaf2bin.009___d__Bacteria|p__Chloroflexota|c__Anaerolineae|o__Anaerolineales|f__DRMV01|g__DUEP01|s__:0.1799708388)100:0.0366296523,((((((134-614_metabat2_scaf2bin.162___d__Bacteria|p__Chloroflexota|c__Anaerolineae|o__Anaerolineales|f__DRMV01|g__JAADEN01|s__:0.0004972136,A1_maxbin2_scaf2bin.076___d__Bacteria|p__Chloroflexota|c__Anaerolineae|o__Anaerolineales|f__DRMV01|g__JAADEN01|s__:0.0077409284)100:0.0007084085,M17_metabat2_scaf2bin.195___d__Bacteria|p__Chloroflexota|c__Anaerolineae|o__Anaerolineales|f__DRMV01|g__JAADEN01|s__:0.0004813683)100:0.0041034607,(S144_metabat2_scaf2bin.008___d__Bacteria|p__Chloroflexota|c__Anaerolineae|o__Anaerolineales|f__DRMV01|g__JAADEN01|s__:0.0098054442,T2_maxbin2_scaf2bin.518___d__Bacteria|p__Chloroflexota|c__Anaerolineae|o__Anaerolineales|f__DRMV01|g__JAADEN01|s__:0.0023124756)100:0.0026747534)100:0.0687583139,PIR-30_metabat2_scaf2bin.004___d__Bacteria|p__Chloroflexota|c__Anaerolineae|o__Anaerolineales|f__DRMV01|g__JAADEN01|s__JAADEN01 sp013153375:0.0536996523)100:0.0204661817,356-284_metabat2_scaf2bin.041___d__Bacteria|p__Chloroflexota|c__Anaerolineae|o__Anaerolineales|f__DRMV01|g__JAADEN01|s__:0.0686226638)100:0.1729398278,((((354-166_metabat1_scaf2bin.107___d__Bacteria|p__Chloroflexota|c__Anaerolineae|o__Anaerolineales|f__DRMV01|g__|s__:0.0133734220,((S012_maxbin2_scaf2bin.166___d__Bacteria|p__Chloroflexota|c__Anaerolineae|o__Anaerolineales|f__DRMV01|g__|s__:0.0109611164,S140_metabat2_scaf2bin.205___d__Bacteria|p__Chloroflexota|c__Anaerolineae|o__Anaerolineales|f__DRMV01|g__|s__:0.0013602267)100:0.0068870083,(S141_maxbin2_scaf2bin.232___d__Bacteria|p__Chloroflexota|c__Anaerolineae|o__Anaerolineales|f__DRMV01|g__|s__:0.0009843606,S146_maxbin2_scaf2bin.009___d__Bacteria|p__Chloroflexota|c__Anaerolineae|o__Anaerolineales|f__DRMV01|g__|s__:0.0211501975)100:0.0059188220)100:0.0103096393)88:0.0081507315,S139_metabat2_scaf2bin.012___d__Bacteria|p__Chloroflexota|c__Anaerolineae|o__Anaerolineales|f__DRMV01|g__|s__:0.0263790659)100:0.0802545803,(((A1_maxbin2_scaf2bin.044___d__Bacteria|p__Chloroflexota|c__Anaerolineae|o__Anaerolineales|f__DRMV01|g__|s__:0.0006076228,A3_maxbin2_scaf2bin.499___d__Bacteria|p__Chloroflexota|c__Anaerolineae|o__Anaerolineales|f__DRMV01|g__|s__:0.0006176309)100:0.0006391501,T2_metabat2_scaf2bin.197___d__Bacteria|p__Chloroflexota|c__Anaerolineae|o__Anaerolineales|f__DRMV01|g__|s__:0.0019218327)100:0.0574422345,(((M17_metabat1_scaf2bin.129___d__Bacteria|p__Chloroflexota|c__Anaerolineae|o__Anaerolineales|f__DRMV01|g__|s__:0.0026570273,T10_metabat2_scaf2bin.165___d__Bacteria|p__Chloroflexota|c__Anaerolineae|o__Anaerolineales|f__DRMV01|g__|s__:0.0024476175)100:0.0013805546,T2_metabat2_scaf2bin.320___d__Bacteria|p__Chloroflexota|c__Anaerolineae|o__Anaerolineales|f__DRMV01|g__|s__:0.0019897685)100:0.0126979963,(S141_metabat2_scaf2bin.203___d__Bacteria|p__Chloroflexota|c__Anaerolineae|o__Anaerolineales|f__DRMV01|g__|s__:0.0003923362,S143_maxbin2_scaf2bin.370___d__Bacteria|p__Chloroflexota|c__Anaerolineae|o__Anaerolineales|f__DRMV01|g__|s__:0.0088768531)100:0.0086449221)100:0.0467216395)100:0.0697811338)100:0.0469730023,(S143_metabat2_scaf2bin.060___d__Bacteria|p__Chloroflexota|c__Anaerolineae|o__Anaerolineales|f__DRMV01|g__|s__:0.0142242226,T2_metabat2_scaf2bin.129___d__Bacteria|p__Chloroflexota|c__Anaerolineae|o__Anaerolineales|f__DRMV01|g__|s__:0.0050121800)100:0.1810184823)100:0.1830058717)100:0.1455507636)100:0.0963583710)100:0.0863970601,((S139_metabat2_scaf2bin.200___d__Bacteria|p__Chloroflexota|c__Anaerolineae|o__Anaerolineales|f__E44-bin32|g__|s__:0.0039505194,S146_metabat2_scaf2bin.273___d__Bacteria|p__Chloroflexota|c__Anaerolineae|o__Anaerolineales|f__E44-bin32|g__|s__:0.0045830756)100:0.2620545178,S146_metabat2_scaf2bin.122___d__Bacteria|p__Chloroflexota|c__Anaerolineae|o__Anaerolineales|f__E44-bin32|g__|s__:0.2150233427)100:0.1374010452)100:0.1594404997,((((((356-284_maxbin2_scaf2bin.144___d__Bacteria|p__Chloroflexota|c__Anaerolineae|o__SBR1031|f__UBA2029|g__UBA2029|s__:0.0050027017,356-308_metabat2_scaf2bin.043___d__Bacteria|p__Chloroflexota|c__Anaerolineae|o__SBR1031|f__UBA2029|g__UBA2029|s__:0.0006276362)100:0.0583448093,T2_maxbin2_scaf2bin.029___d__Bacteria|p__Chloroflexota|c__Anaerolineae|o__SBR1031|f__UBA2029|g__UBA2029|s__:0.0535556667)100:0.2652975612,(356-308_metabat2_scaf2bin.086___d__Bacteria|p__Chloroflexota|c__Anaerolineae|o__SBR1031|f__Ch27|g__Ch27|s__:0.2372873376,S146_metabat2_scaf2bin.179___d__Bacteria|p__Chloroflexota|c__Anaerolineae|o__SBR1031|f__A4b|g__|s__:0.4231104902)100:0.0630190120)100:0.0762592539,T2_metabat2_scaf2bin.447___d__Bacteria|p__Chloroflexota|c__Anaerolineae|o__SBR1031|f__|g__|s__:0.3254840020)100:0.0589551590,A3_maxbin2_scaf2bin.151___d__Bacteria|p__Chloroflexota|c__Anaerolineae|o__SBR1031|f__UBA3940|g__DRKO01|s__DRKO01 sp011051745:0.3572727135)100:0.0640920839,((A3_metabat1_scaf2bin.131___d__Bacteria|p__Chloroflexota|c__Anaerolineae|o__Promineofilales|f__Promineofilaceae|g__GCA-2699125|s__:0.1743038749,S016_metabat1_scaf2bin.002___d__Bacteria|p__Chloroflexota|c__Anaerolineae|o__Promineofilales|f__Promineofilaceae|g__GCA-2746795|s__:0.2822590779)86:0.0653596341,((A3_metabat1_scaf2bin.215_VB___d__Bacteria|p__Chloroflexota|c__Anaerolineae|o__Promineofilales|f__Promineofilaceae|g__|s__:0.0526987743,(S140_metabat2_scaf2bin.155___d__Bacteria|p__Chloroflexota|c__Anaerolineae|o__Promineofilales|f__Promineofilaceae|g__|s__:0.0159530315,S146_maxbin2_scaf2bin.202___d__Bacteria|p__Chloroflexota|c__Anaerolineae|o__Promineofilales|f__Promineofilaceae|g__|s__:0.0005023367)100:0.0514075378)100:0.0193082124,(S139_maxbin2_scaf2bin.129___d__Bacteria|p__Chloroflexota|c__Anaerolineae|o__Promineofilales|f__Promineofilaceae|g__|s__:0.0091541237,(S140_maxbin2_scaf2bin.133___d__Bacteria|p__Chloroflexota|c__Anaerolineae|o__Promineofilales|f__Promineofilaceae|g__|s__:0.0006618220,S146_metabat1_scaf2bin.046___d__Bacteria|p__Chloroflexota|c__Anaerolineae|o__Promineofilales|f__Promineofilaceae|g__|s__:0.0000023163)100:0.0104869612)100:0.0413592307)100:0.1261309253)100:0.3027102851)100:0.0477408330)100:0.0542643546)100:0.0322884130,A3_metabat1_scaf2bin.179___d__Bacteria|p__Chloroflexota|c__Anaerolineae|o__E26-bin7|f__JACIWR01|g__|s__:0.4185138698)100:0.0363037492,(((134-614_metabat2_scaf2bin.028___d__Bacteria|p__Chloroflexota|c__Anaerolineae|o__4572-78|f__4572-78|g__DUEH01|s__:0.0038223216,T10_metabat1_scaf2bin.004___d__Bacteria|p__Chloroflexota|c__Anaerolineae|o__4572-78|f__4572-78|g__DUEH01|s__:0.0067633363)100:0.2028837980,(A1_maxbin2_scaf2bin.308___d__Bacteria|p__Chloroflexota|c__Anaerolineae|o__4572-78|f__4572-78|g__DUEH01|s__:0.0563230191,(A3_maxbin2_scaf2bin.083___d__Bacteria|p__Chloroflexota|c__Anaerolineae|o__4572-78|f__4572-78|g__DUEH01|s__:0.0225947483,T2_metabat2_scaf2bin.051___d__Bacteria|p__Chloroflexota|c__Anaerolineae|o__4572-78|f__4572-78|g__DUEH01|s__:0.0121815007)89:0.0083298313)100:0.2174002945)100:0.3012865339,(A1_maxbin2_scaf2bin.175___d__Bacteria|p__Chloroflexota|c__Anaerolineae|o__JAAYZQ01|f__JAAYZQ01|g__|s__:0.0110581691,A3_maxbin2_scaf2bin.021___d__Bacteria|p__Chloroflexota|c__Anaerolineae|o__JAAYZQ01|f__JAAYZQ01|g__|s__:0.0289634778)100:0.3389361588)100:0.0731235227)100:0.0347232489,(((((((((((((((((132-544_metabat2_scaf2bin.113___d__Bacteria|p__Chloroflexota|c__Anaerolineae|o__Caldilineales|f__J102|g__M2005|s__:0.0005362715,T10_maxbin2_scaf2bin.198___d__Bacteria|p__Chloroflexota|c__Anaerolineae|o__Caldilineales|f__J102|g__M2005|s__:0.0004692891)38:0.0008792792,(T11_maxbin2_scaf2bin.274___d__Bacteria|p__Chloroflexota|c__Anaerolineae|o__Caldilineales|f__J102|g__M2005|s__:0.0009251666,T2_metabat1_scaf2bin.255___d__Bacteria|p__Chloroflexota|c__Anaerolineae|o__Caldilineales|f__J102|g__M2005|s__:0.0012343013)16:0.0007050011)100:0.0007041758,134-614_metabat2_scaf2bin.155___d__Bacteria|p__Chloroflexota|c__Anaerolineae|o__Caldilineales|f__J102|g__M2005|s__:0.0010370451)100:0.0015968530,A3_metabat2_scaf2bin.244___d__Bacteria|p__Chloroflexota|c__Anaerolineae|o__Caldilineales|f__J102|g__M2005|s__:0.0013011577)100:0.0038244006,(S143_metabat2_scaf2bin.191___d__Bacteria|p__Chloroflexota|c__Anaerolineae|o__Caldilineales|f__J102|g__M2005|s__:0.0025540785,S145_metabat1_scaf2bin.029___d__Bacteria|p__Chloroflexota|c__Anaerolineae|o__Caldilineales|f__J102|g__M2005|s__:0.0003722567)100:0.0042963664)100:0.0332161309,356-284_metabat2_scaf2bin.051___d__Bacteria|p__Chloroflexota|c__Anaerolineae|o__Caldilineales|f__J102|g__M2005|s__:0.0555086140)100:0.0202550142,A3_metabat2_scaf2bin.083_VB___d__Bacteria|p__Chloroflexota|c__Anaerolineae|o__Caldilineales|f__J102|g__|s__:0.1137352925)100:0.0315446267,((A1_maxbin2_scaf2bin.441___d__Bacteria|p__Chloroflexota|c__Anaerolineae|o__Caldilineales|f__J102|g__M2005|s__:0.0000027307,T2_metabat1_scaf2bin.243___d__Bacteria|p__Chloroflexota|c__Anaerolineae|o__Caldilineales|f__J102|g__M2005|s__:0.0012255993)100:0.0112589654,T11_maxbin2_scaf2bin.315___d__Bacteria|p__Chloroflexota|c__Anaerolineae|o__Caldilineales|f__J102|g__M2005|s__:0.0142434959)100:0.0411171353)100:0.0230396232,PIR-30_maxbin2_scaf2bin.185___d__Bacteria|p__Chloroflexota|c__Anaerolineae|o__Caldilineales|f__J102|g__M2005|s__:0.0464911016)100:0.0714276359,(M17_metabat1_scaf2bin.140___d__Bacteria|p__Chloroflexota|c__Anaerolineae|o__Caldilineales|f__J102|g__M2005|s__:0.0167965121,S139_maxbin2_scaf2bin.173___d__Bacteria|p__Chloroflexota|c__Anaerolineae|o__Caldilineales|f__J102|g__M2005|s__:0.0051708535)100:0.0774898198)77:0.0198279058,(((134-614_maxbin2_scaf2bin.029___d__Bacteria|p__Chloroflexota|c__Anaerolineae|o__Caldilineales|f__J102|g__M2005|s__:0.0018380335,T2_metabat2_scaf2bin.101___d__Bacteria|p__Chloroflexota|c__Anaerolineae|o__Caldilineales|f__J102|g__M2005|s__:0.0020631858)100:0.0698041897,((((134-614_maxbin2_scaf2bin.159___d__Bacteria|p__Chloroflexota|c__Anaerolineae|o__Caldilineales|f__J102|g__M2005|s__:0.0010803229,T2_metabat2_scaf2bin.134___d__Bacteria|p__Chloroflexota|c__Anaerolineae|o__Caldilineales|f__J102|g__M2005|s__:0.0015765862)81:0.0003357049,T10_metabat1_scaf2bin.099___d__Bacteria|p__Chloroflexota|c__Anaerolineae|o__Caldilineales|f__J102|g__M2005|s__:0.0017952835)81:0.0006062198,A1_maxbin2_scaf2bin.245___d__Bacteria|p__Chloroflexota|c__Anaerolineae|o__Caldilineales|f__J102|g__M2005|s__:0.0002992106)100:0.0195907810,S143_maxbin2_scaf2bin.312_VB___d__Bacteria|p__Chloroflexota|c__Anaerolineae|o__Caldilineales|f__J102|g__M2005|s__:0.0119164748)99:0.0173040417)85:0.0127467333,(S143_maxbin2_scaf2bin.289_VB___d__Bacteria|p__Chloroflexota|c__Anaerolineae|o__Caldilineales|f__J102|g__M2005|s__:0.0017243530,T10_metabat2_scaf2bin.107___d__Bacteria|p__Chloroflexota|c__Anaerolineae|o__Caldilineales|f__J102|g__M2005|s__:0.0009182296)100:0.0592244005)100:0.0190861054)77:0.0133157801,((A1_maxbin2_scaf2bin.029___d__Bacteria|p__Chloroflexota|c__Anaerolineae|o__Caldilineales|f__J102|g__M2005|s__:0.0289901368,A3_metabat1_scaf2bin.197___d__Bacteria|p__Chloroflexota|c__Anaerolineae|o__Caldilineales|f__J102|g__M2005|s__:0.0083190129)33:0.0030203709,S143_maxbin2_scaf2bin.054_VB___d__Bacteria|p__Chloroflexota|c__Anaerolineae|o__Caldilineales|f__J102|g__M2005|s__:0.0113778830)100:0.0564131743)77:0.0326506392,(((A1_maxbin2_scaf2bin.445___d__Bacteria|p__Chloroflexota|c__Anaerolineae|o__Caldilineales|f__J102|g__M2005|s__:0.0007597441,A3_maxbin2_scaf2bin.480___d__Bacteria|p__Chloroflexota|c__Anaerolineae|o__Caldilineales|f__J102|g__M2005|s__:0.0019503364)98:0.0000022677,T11_metabat2_scaf2bin.161___d__Bacteria|p__Chloroflexota|c__Anaerolineae|o__Caldilineales|f__J102|g__M2005|s__:0.0012466462)100:0.0011809834,T2_metabat1_scaf2bin.155___d__Bacteria|p__Chloroflexota|c__Anaerolineae|o__Caldilineales|f__J102|g__M2005|s__:0.0008670774)100:0.0755404958)100:0.1390570612,T2_maxbin2_scaf2bin.437___d__Bacteria|p__Chloroflexota|c__Anaerolineae|o__Caldilineales|f__J102|g__JAADII01|s__:0.1898696555)100:0.2192225576,((((((134-614_maxbin2_scaf2bin.030___d__Bacteria|p__Chloroflexota|c__Anaerolineae|o__Caldilineales|f__Caldilineaceae|g__|s__:0.0039345772,A3_maxbin2_scaf2bin.154___d__Bacteria|p__Chloroflexota|c__Anaerolineae|o__Caldilineales|f__Caldilineaceae|g__|s__:0.0025839720)100:0.0015151605,T2_maxbin2_scaf2bin.351___d__Bacteria|p__Chloroflexota|c__Anaerolineae|o__Caldilineales|f__Caldilineaceae|g__|s__:0.0030506449)100:0.0044186022,S144_metabat2_scaf2bin.182___d__Bacteria|p__Chloroflexota|c__Anaerolineae|o__Caldilineales|f__Caldilineaceae|g__|s__:0.0052832751)100:0.0242001568,356-308_metabat1_scaf2bin.099___d__Bacteria|p__Chloroflexota|c__Anaerolineae|o__Caldilineales|f__Caldilineaceae|g__|s__:0.0240711649)100:0.1545851964,354-166_metabat2_scaf2bin.054___d__Bacteria|p__Chloroflexota|c__Anaerolineae|o__Caldilineales|f__Caldilineaceae|g__|s__:0.2116111900)100:0.0651909617,V2_metabat2_scaf2bin.047___d__Bacteria|p__Chloroflexota|c__Anaerolineae|o__Caldilineales|f__Caldilineaceae|g__JAAUPU01|s__:0.3395414372)100:0.2221358737)100:0.0580863370,(((((134-614_maxbin2_scaf2bin.027___d__Bacteria|p__Chloroflexota|c__Anaerolineae|o__Caldilineales|f__JAADDB01|g__JAADDB01|s__:0.0034886153,T2_maxbin2_scaf2bin.227___d__Bacteria|p__Chloroflexota|c__Anaerolineae|o__Caldilineales|f__JAADDB01|g__JAADDB01|s__:0.0088599369)100:0.1099139824,((((134-614_metabat1_scaf2bin.047___d__Bacteria|p__Chloroflexota|c__Anaerolineae|o__Caldilineales|f__JAADDB01|g__JAADDB01|s__:0.0036410804,A1_metabat2_scaf2bin.365___d__Bacteria|p__Chloroflexota|c__Anaerolineae|o__Caldilineales|f__JAADDB01|g__JAADDB01|s__:0.0000024706)100:0.0013278022,T11_maxbin2_scaf2bin.276___d__Bacteria|p__Chloroflexota|c__Anaerolineae|o__Caldilineales|f__JAADDB01|g__JAADDB01|s__:0.0116322198)36:0.0000021633,((A3_maxbin2_scaf2bin.503___d__Bacteria|p__Chloroflexota|c__Anaerolineae|o__Caldilineales|f__JAADDB01|g__JAADDB01|s__:0.0146073770,T2_maxbin2_scaf2bin.513___d__Bacteria|p__Chloroflexota|c__Anaerolineae|o__Caldilineales|f__JAADDB01|g__JAADDB01|s__:0.0000025434)45:0.0000020359,(S143_maxbin2_scaf2bin.256___d__Bacteria|p__Chloroflexota|c__Anaerolineae|o__Caldilineales|f__JAADDB01|g__JAADDB01|s__:0.0008552365,S144_maxbin2_scaf2bin.216___d__Bacteria|p__Chloroflexota|c__Anaerolineae|o__Caldilineales|f__JAADDB01|g__JAADDB01|s__:0.0177863567)60:0.0016599524)36:0.0005794223)100:0.0675764991,PIR-30_metabat2_scaf2bin.003___d__Bacteria|p__Chloroflexota|c__Anaerolineae|o__Caldilineales|f__JAADDB01|g__JAADDB01|s__JAADDB01 sp013154135:0.0836387065)100:0.0449332441)100:0.0422496178,(((((354-166_metabat1_scaf2bin.108___d__Bacteria|p__Chloroflexota|c__Anaerolineae|o__Caldilineales|f__JAADDB01|g__JAADDB01|s__:0.0423815399,(S012_metabat2_scaf2bin.180___d__Bacteria|p__Chloroflexota|c__Anaerolineae|o__Caldilineales|f__JAADDB01|g__JAADDB01|s__:0.0023697418,(S140_metabat2_scaf2bin.167___d__Bacteria|p__Chloroflexota|c__Anaerolineae|o__Caldilineales|f__JAADDB01|g__JAADDB01|s__:0.0004842374,S141_maxbin2_scaf2bin.048___d__Bacteria|p__Chloroflexota|c__Anaerolineae|o__Caldilineales|f__JAADDB01|g__JAADDB01|s__:0.0000024810)100:0.0010287924)100:0.0674261259)100:0.0510263530,T2_metabat2_scaf2bin.426___d__Bacteria|p__Chloroflexota|c__Anaerolineae|o__Caldilineales|f__JAADDB01|g__JAADDB01|s__:0.0750762817)100:0.0687674966,(((M17_maxbin2_scaf2bin.060___d__Bacteria|p__Chloroflexota|c__Anaerolineae|o__Caldilineales|f__JAADDB01|g__JAADDB01|s__:0.0056372315,T2_metabat2_scaf2bin.132___d__Bacteria|p__Chloroflexota|c__Anaerolineae|o__Caldilineales|f__JAADDB01|g__JAADDB01|s__:0.0036771977)100:0.0136139366,S141_metabat1_scaf2bin.056___d__Bacteria|p__Chloroflexota|c__Anaerolineae|o__Caldilineales|f__JAADDB01|g__JAADDB01|s__:0.0114379399)100:0.0627778032,S141_maxbin2_scaf2bin.235___d__Bacteria|p__Chloroflexota|c__Anaerolineae|o__Caldilineales|f__JAADDB01|g__JAADDB01|s__:0.0872922828)100:0.0587989299)100:0.0282667511,(356-284_maxbin2_scaf2bin.141___d__Bacteria|p__Chloroflexota|c__Anaerolineae|o__Caldilineales|f__JAADDB01|g__JAADDB01|s__:0.0376584775,(A1_maxbin2_scaf2bin.032_VB___d__Bacteria|p__Chloroflexota|c__Anaerolineae|o__Caldilineales|f__JAADDB01|g__JAADDB01|s__:0.0157994475,A3_maxbin2_scaf2bin.485___d__Bacteria|p__Chloroflexota|c__Anaerolineae|o__Caldilineales|f__JAADDB01|g__JAADDB01|s__:0.0198074268)100:0.0436039494)100:0.0882720676)99:0.0179572671,(M17_maxbin2_scaf2bin.050___d__Bacteria|p__Chloroflexota|c__Anaerolineae|o__Caldilineales|f__JAADDB01|g__JAADDB01|s__:0.0338677567,(S139_metabat2_scaf2bin.064___d__Bacteria|p__Chloroflexota|c__Anaerolineae|o__Caldilineales|f__JAADDB01|g__JAADDB01|s__:0.0008676089,S141_metabat2_scaf2bin.197___d__Bacteria|p__Chloroflexota|c__Anaerolineae|o__Caldilineales|f__JAADDB01|g__JAADDB01|s__:0.0012955444)100:0.0078197199)100:0.0904103319)100:0.0286394618)100:0.2296639555,(S014_metabat1_scaf2bin.002___d__Bacteria|p__Chloroflexota|c__Anaerolineae|o__Caldilineales|f__JAADDB01|g__|s__:0.1769164372,S014_metabat1_scaf2bin.018___d__Bacteria|p__Chloroflexota|c__Anaerolineae|o__Caldilineales|f__JAADDB01|g__|s__:0.1707302568)100:0.2703320882)100:0.0706353773,((356-284_metabat1_scaf2bin.080___d__Bacteria|p__Chloroflexota|c__Anaerolineae|o__Caldilineales|f__JAADDB01|g__|s__:0.0761106716,((A1_maxbin2_scaf2bin.378___d__Bacteria|p__Chloroflexota|c__Anaerolineae|o__Caldilineales|f__JAADDB01|g__|s__:0.0022705790,(T10_metabat2_scaf2bin.048___d__Bacteria|p__Chloroflexota|c__Anaerolineae|o__Caldilineales|f__JAADDB01|g__|s__:0.0020014516,T2_metabat2_scaf2bin.393___d__Bacteria|p__Chloroflexota|c__Anaerolineae|o__Caldilineales|f__JAADDB01|g__|s__:0.0020667285)96:0.0013895031)96:0.0036284269,T11_maxbin2_scaf2bin.234___d__Bacteria|p__Chloroflexota|c__Anaerolineae|o__Caldilineales|f__|g__|s__:0.0095176258)100:0.0652395784)100:0.1321072054,(S014_metabat2_scaf2bin.060___d__Bacteria|p__Chloroflexota|c__Anaerolineae|o__Caldilineales|f__|g__|s__:0.0012958865,S016_metabat2_scaf2bin.178___d__Bacteria|p__Chloroflexota|c__Anaerolineae|o__Caldilineales|f__|g__|s__:0.0036007291)100:0.1917414163)100:0.2521282383)100:0.0386602027)100:0.0409350874,(GB_GCA_002366755.1___d__Bacteria|p__Chloroflexota|c__Anaerolineae|o__UBA3071|f__UBA3071|g__UBA3071|s__UBA3071___sp002366755:0.3586417578,S146_maxbin2_scaf2bin.029___d__Bacteria|p__Chloroflexota|c__Anaerolineae|o__DUEN01|f__DUEN01|g__|s__:0.2479584217)100:0.0656187185)100:0.0524872246)100:0.0490985938,(((354-166_metabat2_scaf2bin.128___d__Bacteria|p__Chloroflexota|c__Anaerolineae|o__Ardenticatenales|f__Ardenticatenaceae|g__|s__:0.1116726140,(((S140_metabat2_scaf2bin.107___d__Bacteria|p__Chloroflexota|c__Anaerolineae|o__Ardenticatenales|f__Ardenticatenaceae|g__|s__:0.0011476591,S146_maxbin2_scaf2bin.320___d__Bacteria|p__Chloroflexota|c__Anaerolineae|o__Ardenticatenales|f__Ardenticatenaceae|g__|s__:0.0051601365)100:0.0017854163,S141_metabat2_scaf2bin.078___d__Bacteria|p__Chloroflexota|c__Anaerolineae|o__Ardenticatenales|f__Ardenticatenaceae|g__|s__:0.0020045934)100:0.0065289390,T2_metabat1_scaf2bin.220___d__Bacteria|p__Chloroflexota|c__Anaerolineae|o__Ardenticatenales|f__Ardenticatenaceae|g__|s__:0.0107471320)100:0.0765979584)100:0.1162972201,(S012_metabat2_scaf2bin.173___d__Bacteria|p__Chloroflexota|c__Anaerolineae|o__Ardenticatenales|f__Ardenticatenaceae|g__Ardenticatena|s__:0.0017200627,S141_metabat1_scaf2bin.042___d__Bacteria|p__Chloroflexota|c__Anaerolineae|o__Ardenticatenales|f__Ardenticatenaceae|g__Ardenticatena|s__:0.0021410762)100:0.1977229469)100:0.2480446200,S146_metabat2_scaf2bin.164_VB___d__Bacteria|p__Chloroflexota|c__Anaerolineae|o__UCB3|f__|g__|s__:0.3961626447)100:0.0513193092)100:0.0543756171,A1_metabat2_scaf2bin.241___d__Bacteria|p__Chloroflexota|c__Anaerolineae|o__SpSt-600|f__SpSt-600|g__HyVt-206|s__:0.3948864209)100:0.0951000985,((GB_GCA_007123655.1___d__Bacteria|p__Chloroflexota|c__Chloroflexia|o__Thermomicrobiales|f__Thermomicrobiaceae|g__SLMJ01|s__SLMJ01___sp007123655:0.3964953799,RS_GCF_000744775.1___d__Bacteria|p__Chloroflexota|c__Chloroflexia|o__Thermomicrobiales|f__Thermomicrobiaceae|g__Thermorudis|s__Thermorudis___peleae:0.2801051214)100:0.2999229482,RS_GCF_000702505.1___d__Bacteria|p__Chloroflexota|c__Ktedonobacteria|o__Ktedonobacterales|f__Ktedonobacteraceae|g__Thermogemmatispora|s__Thermogemmatispora___carboxidivorans:0.5383353801)99:0.0951952750)85:0.0399204492,(((GB_GCA_002717565.1___d__Bacteria|p__Chloroflexota|c__Dehalococcoidia|o__GCA-2717565|f__GCA-2717565|g__GCA-2717565|s__GCA-2717565___sp002717565:0.7153428331,GB_GCA_009392005.1___d__Bacteria|p__Chloroflexota|c__Dehalococcoidia|o__UBA6926|f__VFHL01|g__VFHL01|s__VFHL01___sp009392005:0.5761722999)100:0.1157077641,GB_GCA_011174795.1___d__Bacteria|p__Chloroflexota|c__Dehalococcoidia|o__SZUA-161|f__SZUA-161|g__W281|s__W281___sp011174795:0.4292971418)100:0.0873078896,GB_GCA_002840675.1___d__Bacteria|p__Chloroflexota|c__Dehalococcoidia|o__UBA2979|f__UBA2979|g__W-Chloroflexi-9|s__W-Chloroflexi-9___sp002840675:0.8111895943)100:0.1165615987)100:0.1105611073,((GB_GCA_002427995.1___d__Bacteria|p__Dormibacterota|c__Dormibacteria|o__Dormibacterales|f__Dormibacteraceae|g__UBA6019|s__UBA6019___sp002427995:0.2968879732,((GB_GCA_003151665.1___d__Bacteria|p__Dormibacterota|c__Dormibacteria|o__Dormibacterales|f__Dormibacteraceae|g__Palsa-872|s__Palsa-872___sp003151665:0.0944432438,(GB_GCA_003151935.1___d__Bacteria|p__Dormibacterota|c__Dormibacteria|o__Dormibacterales|f__Dormibacteraceae|g__Palsa-870|s__Palsa-870___sp003151935:0.0374305093,GB_GCA_003169845.1___d__Bacteria|p__Dormibacterota|c__Dormibacteria|o__Dormibacterales|f__Dormibacteraceae|g__Palsa-870|s__Palsa-870___sp003169845:0.0293583988)100:0.0753578253)100:0.0318374650,GB_GCA_005879945.1___d__Bacteria|p__Dormibacterota|c__Dormibacteria|o__Dormibacterales|f__Dormibacteraceae|g__UBA10449|s__UBA10449___sp005879945:0.1003057770)100:0.1748414985)100:0.3188908647,((((GB_GCA_003133485.1___d__Bacteria|p__Dormibacterota|c__Dormibacteria|o__UBA8260|f__Bog-877|g__Bog-877|s__Bog-877___sp003133485:0.1230626879,GB_GCA_003164475.1___d__Bacteria|p__Dormibacterota|c__Dormibacteria|o__UBA8260|f__Bog-877|g__Bog-877|s__Bog-877___sp003164475:0.1386778729)100:0.1112984568,GB_GCA_013044295.1___d__Bacteria|p__Dormibacterota|c__Dormibacteria|o__UBA8260|f__Bog-877|g__AG-12|s__AG-12___sp013044295:0.1824254759)100:0.3718215213,(GB_GCA_003135255.1___d__Bacteria|p__Dormibacterota|c__Dormibacteria|o__UBA8260|f__UBA8260|g__UBA8260|s__UBA8260___sp003135255:0.2885960862,GB_GCA_003244045.1___d__Bacteria|p__Dormibacterota|c__Dormibacteria|o__UBA8260|f__UBA8260|g__Palsa-875|s__Palsa-875___sp003244045:0.2726886233)100:0.2091167861)100:0.1359592255,((GB_GCA_005881215.1___d__Bacteria|p__Dormibacterota|c__Dormibacteria|o__CF-121|f__CF-121|g__CF-13|s__CF-13___sp005881215:0.0661205156,(GB_GCA_005889225.1___d__Bacteria|p__Dormibacterota|c__Dormibacteria|o__CF-121|f__CF-121|g__CF-13|s__CF-13___sp005889225:0.0327604141,GB_GCA_005889535.1___d__Bacteria|p__Dormibacterota|c__Dormibacteria|o__CF-121|f__CF-121|g__CF-13|s__CF-13___sp005889535:0.0411917503)100:0.0385457859)100:0.0241383562,(GB_GCA_005881235.1___d__Bacteria|p__Dormibacterota|c__Dormibacteria|o__CF-121|f__CF-121|g__CF-13|s__CF-13___sp005881235:0.0158473004,GB_GCA_005889285.1___d__Bacteria|p__Dormibacterota|c__Dormibacteria|o__CF-121|f__CF-121|g__CF-13|s__CF-13___sp005889285:0.0165037269)100:0.0415534043)100:0.3950172294)100:0.0846942515)100:0.2614278524)100:0.0853798536,((((((((128-326_maxbin2_scaf2bin.082___d__Bacteria|p__Actinobacteriota|c__Acidimicrobiia|o__UBA5794|f__|g__|s__:0.0059613713,((((S012_metabat1_scaf2bin.015___d__Bacteria|p__Actinobacteriota|c__Acidimicrobiia|o__UBA5794|f__Bin76|g__|s__:0.0008931789,S140_metabat1_scaf2bin.028___d__Bacteria|p__Actinobacteriota|c__Acidimicrobiia|o__UBA5794|f__Bin76|g__|s__:0.0010827762)100:0.0000122594,S146_metabat1_scaf2bin.058___d__Bacteria|p__Actinobacteriota|c__Acidimicrobiia|o__UBA5794|f__Bin76|g__|s__:0.0000025434)98:0.0000029518,S141_maxbin2_scaf2bin.255___d__Bacteria|p__Actinobacteriota|c__Acidimicrobiia|o__UBA5794|f__Bin76|g__|s__:0.0000025434)99:0.0019006664,S139_maxbin2_scaf2bin.026___d__Bacteria|p__Actinobacteriota|c__Acidimicrobiia|o__UBA5794|f__|g__|s__:0.0013733047)99:0.0066674746)100:0.0497065656,(354-166_metabat2_scaf2bin.111___d__Bacteria|p__Actinobacteriota|c__Acidimicrobiia|o__UBA5794|f__Bin76|g__|s__:0.0021575373,356-308_metabat2_scaf2bin.076___d__Bacteria|p__Actinobacteriota|c__Acidimicrobiia|o__UBA5794|f__|g__|s__:0.0059912624)100:0.0527016298)100:0.2008830078,S140_maxbin2_scaf2bin.096___d__Bacteria|p__Actinobacteriota|c__Acidimicrobiia|o__UBA5794|f__ZC4RG35|g__|s__:0.2848269148)100:0.1136595041,(((356-308_maxbin2_scaf2bin.115___d__Bacteria|p__Actinobacteriota|c__Acidimicrobiia|o__UBA5794|f__UBA5794|g__|s__:0.0343001513,(A3_metabat2_scaf2bin.085___d__Bacteria|p__Actinobacteriota|c__Acidimicrobiia|o__UBA5794|f__UBA5794|g__|s__:0.0006649318,V2_metabat2_scaf2bin.034___d__Bacteria|p__Actinobacteriota|c__Acidimicrobiia|o__UBA5794|f__UBA5794|g__|s__:0.0021439164)100:0.0179602385)100:0.1296175834,T2_maxbin2_scaf2bin.353___d__Bacteria|p__Actinobacteriota|c__Acidimicrobiia|o__UBA5794|f__UBA5794|g__DRQR01|s__DRQR01 sp011371355:0.1612456229)100:0.0731642829,S015_metabat1_scaf2bin.005___d__Bacteria|p__Actinobacteriota|c__Acidimicrobiia|o__UBA5794|f__UBA5794|g__|s__:0.2546150873)100:0.1821114210)100:0.2771014063,(((134-614_metabat1_scaf2bin.030___d__Bacteria|p__Actinobacteriota|c__Acidimicrobiia|o__Acidimicrobiales|f__TK06|g__DRKF01|s__DRKF01 sp011051915:0.0013373310,356-308_metabat2_scaf2bin.088___d__Bacteria|p__Actinobacteriota|c__Acidimicrobiia|o__Acidimicrobiales|f__TK06|g__DRKF01|s__:0.0497451198)100:0.0061617843,(M2_maxbin2_scaf2bin.126___d__Bacteria|p__Actinobacteriota|c__Acidimicrobiia|o__Acidimicrobiales|f__TK06|g__DRKF01|s__DRKF01 sp011051915:0.0014853779,T2_metabat2_scaf2bin.168___d__Bacteria|p__Actinobacteriota|c__Acidimicrobiia|o__Acidimicrobiales|f__TK06|g__DRKF01|s__DRKF01 sp011051915:0.0023553612)100:0.0090226950)100:0.3546434593,GB_GCA_009923785.1___d__Bacteria|p__Actinobacteriota|c__Acidimicrobiia|o__Acidimicrobiales|f__Ilumatobacteraceae|g__Casp-actino8|s__Casp-actino8___sp009923785:0.4474838675)100:0.2492934086)100:0.1024341539,((((4571-419_maxbin2_scaf2bin.071___d__Bacteria|p__Actinobacteriota|c__Actinomycetia|o__Propionibacteriales|f__Nocardioidaceae|g__Nocardioides|s__:0.1322773136,GB_GCA_014360585.1___d__Bacteria|p__Actinobacteriota|c__Actinomycetia|o__Propionibacteriales|f__Nocardioidaceae|g__Nocardioides|s__Nocardioides___sp014360585:0.1571593518)100:0.2191314630,(((GB_GCA_903880095.1___d__Bacteria|p__Actinobacteriota|c__Actinomycetia|o__Actinomycetales|f__Microbacteriaceae|g__Rhodoluna|s__Rhodoluna___sp903880095:0.3746540338,RS_GCF_001314225.1___d__Bacteria|p__Actinobacteriota|c__Actinomycetia|o__Actinomycetales|f__Microbacteriaceae|g__Microbacterium|s__Microbacterium___sp001314225:0.2502143824)100:0.1477691326,RS_GCF_005937985.2___d__Bacteria|p__Actinobacteriota|c__Actinomycetia|o__Actinomycetales|f__Micrococcaceae|g__Arthrobacter_I|s__Arthrobacter_I___sp005937985:0.2837024535)100:0.0654376958,(RS_GCF_011751985.1___d__Bacteria|p__Actinobacteriota|c__Actinomycetia|o__Actinomycetales|f__Actinomycetaceae|g__Actinomyces|s__Actinomyces___sp011751985:0.2345975639,RS_GCF_014208035.1___d__Bacteria|p__Actinobacteriota|c__Actinomycetia|o__Actinomycetales|f__Actinomycetaceae|g__Pauljensenia|s__Pauljensenia___hyovaginalis:0.3121251873)100:0.1632299324)100:0.1028384414)100:0.0470323966,(RS_GCF_000725555.1___d__Bacteria|p__Actinobacteriota|c__Actinomycetia|o__Streptomycetales|f__Streptomycetaceae|g__Streptomyces|s__Streptomyces___erythrochromogenes:0.0847706592,RS_GCF_012396115.1___d__Bacteria|p__Actinobacteriota|c__Actinomycetia|o__Streptomycetales|f__Streptomycetaceae|g__Streptomyces|s__Streptomyces___somaliensis:0.0534329227)100:0.2500626625)100:0.0582343490,((RS_GCF_000383795.1___d__Bacteria|p__Actinobacteriota|c__Actinomycetia|o__Mycobacteriales|f__Pseudonocardiaceae|g__Saccharomonospora|s__Saccharomonospora___saliphila:0.0723451261,RS_GCF_005862235.1___d__Bacteria|p__Actinobacteriota|c__Actinomycetia|o__Mycobacteriales|f__Pseudonocardiaceae|g__Saccharomonospora|s__Saccharomonospora___piscinae:0.0601853636)100:0.1681622985,(RS_GCF_002086125.1___d__Bacteria|p__Actinobacteriota|c__Actinomycetia|o__Mycobacteriales|f__Mycobacteriaceae|g__Mycobacterium|s__Mycobacterium___arosiense:0.0450562622,RS_GCF_002356315.1___d__Bacteria|p__Actinobacteriota|c__Actinomycetia|o__Mycobacteriales|f__Mycobacteriaceae|g__Mycobacterium|s__Mycobacterium___shigaense:0.0576051052)100:0.2487948777)100:0.1379600924)100:0.3499173635)100:0.1031033003,(GB_GCA_003133565.1___d__Bacteria|p__Actinobacteriota|c__Thermoleophilia|o__Solirubrobacterales|f__Solirubrobacteraceae|g__Palsa-513|s__Palsa-513___sp003133565:0.2902714810,GB_GCA_005883415.1___d__Bacteria|p__Actinobacteriota|c__Thermoleophilia|o__Solirubrobacterales|f__Solirubrobacteraceae|g__Palsa-465|s__Palsa-465___sp005883415:0.2369183145)100:0.5703537249)100:0.0839547867,(A1_metabat2_scaf2bin.229___d__Bacteria|p__Actinobacteriota|c__UBA9087|o__|f__|g__|s__:0.5323711046,V2_metabat2_scaf2bin.028___d__Bacteria|p__Actinobacteriota|c__UBA9087|o__|f__|g__|s__:0.5822416522)100:0.1505045237)99:0.0925644510)99:0.0578893553,((((((((((((4559-240_metabat2_scaf2bin.058___d__Bacteria|p__Firmicutes_A|c__Clostridia|o__Peptostreptococcales|f__Acidaminobacteraceae|g__|s__:0.6602565192,((GB_GCA_002369525.1___d__Bacteria|p__Firmicutes_A|c__Clostridia|o__Lachnospirales|f__Lachnospiraceae|g__UBA3775|s__UBA3775___sp002369525:0.3688071668,(RS_GCF_000154065.1___d__Bacteria|p__Firmicutes_A|c__Clostridia|o__Lachnospirales|f__Lachnospiraceae|g__Dorea_A|s__Dorea_A___longicatena:0.2321070900,RS_GCF_900142215.1___d__Bacteria|p__Firmicutes_A|c__Clostridia|o__Lachnospirales|f__Lachnospiraceae|g__Anaerocolumna|s__Anaerocolumna___jejuensis:0.2271568881)100:0.0508025109)100:0.0445798476,GB_GCA_900770445.1___d__Bacteria|p__Firmicutes_A|c__Clostridia|o__Lachnospirales|f__Lachnospiraceae|g__Oribacterium|s__Oribacterium___sp900770445:0.4152645677)100:0.2661572938)67:0.0739292842,(GB_GCA_001512915.1___d__Bacteria|p__Firmicutes_A|c__Mahellia_A|o__Caldicoprobacterales|f__DTU083|g__DTU083|s__DTU083___sp001512915:0.3962306397,RS_GCF_002006345.1___d__Bacteria|p__Firmicutes_A|c__Clostridia|o__Clostridiales|f__Clostridiaceae|g__Clostridium|s__Clostridium___puniceum:0.5371397740)92:0.0545070004)67:0.0328199793,((GB_GCA_000433515.1___d__Bacteria|p__Firmicutes_A|c__Clostridia|o__Oscillospirales|f__CAG-272|g__CAG-272|s__CAG-272___sp000433515:0.5453564426,(((GB_GCA_002431285.1___d__Bacteria|p__Firmicutes_A|c__Clostridia|o__Oscillospirales|f__Acutalibacteraceae|g__UBA5905|s__UBA5905___sp002431285:0.3577191501,GB_GCA_012516295.1___d__Bacteria|p__Firmicutes_A|c__Clostridia|o__Oscillospirales|f__Acutalibacteraceae|g__Caproiciproducens|s__Caproiciproducens___sp012516295:0.2748335335)100:0.1020349748,((GB_GCA_900545125.1___d__Bacteria|p__Firmicutes_A|c__Clostridia|o__Oscillospirales|f__Ruminococcaceae|g__Ruminococcus|s__Ruminococcus___sp900545125:0.2490612696,GB_GCA_902789705.1___d__Bacteria|p__Firmicutes_A|c__Clostridia|o__Oscillospirales|f__Ruminococcaceae|g__HUN007|s__HUN007___sp902789705:0.2633968664)100:0.2062424965,RS_GCF_900148495.1___d__Bacteria|p__Firmicutes_A|c__Clostridia|o__Oscillospirales|f__Ruminococcaceae|g__Negativibacillus|s__Negativibacillus___massiliensis:0.3298808117)100:0.0663203042)100:0.0954516197,(GB_GCA_012838345.1___d__Bacteria|p__Firmicutes_A|c__Clostridia|o__Oscillospirales|f__Oscillospiraceae|g__DUPK01|s__DUPK01___sp012838345:0.3012983100,GB_GCA_902373635.1___d__Bacteria|p__Firmicutes_A|c__Clostridia|o__Oscillospirales|f__Oscillospiraceae|g__UMGS1872|s__UMGS1872___sp902373635:0.3816973213)100:0.1821866934)100:0.0580804019)100:0.1226929303,GB_GCA_902406115.1___d__Bacteria|p__Firmicutes_A|c__Clostridia|o__TANB77|f__CAG-508|g__CAG-273|s__CAG-273___sp902406115:0.5913371813)95:0.0665221521)100:0.0855610015,((((((((GB_GCA_000007325.1___d__Bacteria|p__Fusobacteriota|c__Fusobacteriia|o__Fusobacteriales|f__Fusobacteriaceae|g__Fusobacterium|s__Fusobacterium___nucleatum:0.0207287322,RS_GCF_008633215.1___d__Bacteria|p__Fusobacteriota|c__Fusobacteriia|o__Fusobacteriales|f__Fusobacteriaceae|g__Fusobacterium|s__Fusobacterium___nucleatum_J:0.0228601552)100:0.0274443141,RS_GCF_002763915.1___d__Bacteria|p__Fusobacteriota|c__Fusobacteriia|o__Fusobacteriales|f__Fusobacteriaceae|g__Fusobacterium|s__Fusobacterium___periodonticum_D:0.0496204540)100:0.0598252635,RS_GCF_900095705.1___d__Bacteria|p__Fusobacteriota|c__Fusobacteriia|o__Fusobacteriales|f__Fusobacteriaceae|g__Fusobacterium|s__Fusobacterium___massiliense:0.0810788501)100:0.2115871936,RS_GCF_002356455.1___d__Bacteria|p__Fusobacteriota|c__Fusobacteriia|o__Fusobacteriales|f__Fusobacteriaceae|g__Fusobacterium_A|s__Fusobacterium_A___varium_A:0.1428769142)100:0.0604217044,(RS_GCF_000799075.1___d__Bacteria|p__Fusobacteriota|c__Fusobacteriia|o__Fusobacteriales|f__Fusobacteriaceae|g__Cetobacterium_A|s__Cetobacterium_A___sp000799075:0.1267476141,RS_GCF_014250685.1___d__Bacteria|p__Fusobacteriota|c__Fusobacteriia|o__Fusobacteriales|f__Fusobacteriaceae|g__Cetobacterium|s__Cetobacterium___sp014250685:0.1271798679)100:0.0762795666)100:0.1091252376,(GB_GCA_003246855.1___d__Bacteria|p__Fusobacteriota|c__Fusobacteriia|o__Fusobacteriales|f__Fusobacteriaceae|g__Ilyobacter_A|s__Ilyobacter_A___polytropus_A:0.1982916646,RS_GCF_000426625.1___d__Bacteria|p__Fusobacteriota|c__Fusobacteriia|o__Fusobacteriales|f__Fusobacteriaceae|g__Psychrilyobacter|s__Psychrilyobacter___atlanticus:0.2854776561)100:0.0571073093)100:0.1202675580,(((RS_GCF_000469505.1___d__Bacteria|p__Fusobacteriota|c__Fusobacteriia|o__Fusobacteriales|f__Leptotrichiaceae|g__Leptotrichia_A|s__Leptotrichia_A___sp000469505:0.0247927901,RS_GCF_001274535.1___d__Bacteria|p__Fusobacteriota|c__Fusobacteriia|o__Fusobacteriales|f__Leptotrichiaceae|g__Leptotrichia_A|s__Leptotrichia_A___sp001274535:0.0229636468)100:0.0903994590,(RS_GCF_007990445.1___d__Bacteria|p__Fusobacteriota|c__Fusobacteriia|o__Fusobacteriales|f__Leptotrichiaceae|g__Leptotrichia|s__Leptotrichia___wadei_A:0.0442227716,RS_GCF_013394795.1___d__Bacteria|p__Fusobacteriota|c__Fusobacteriia|o__Fusobacteriales|f__Leptotrichiaceae|g__Leptotrichia|s__Leptotrichia___sp013394795:0.0380770941)100:0.0967944589)100:0.1336568625,RS_GCF_001612575.1___d__Bacteria|p__Fusobacteriota|c__Fusobacteriia|o__Fusobacteriales|f__Leptotrichiaceae|g__Streptobacillus|s__Streptobacillus___notomytis:0.3480004129)100:0.2802263983)100:0.0631572846,GB_GCA_012519615.1___d__Bacteria|p__Fusobacteriota|c__Fusobacteriia|o__Fusobacteriales|f__JAAYPW01|g__JAAYPW01|s__JAAYPW01___sp012519615:0.3808614485)100:0.5105631785)100:0.0606064409,GB_GCA_009773805.1___d__Bacteria|p__Firmicutes_B|c__TC1|o__TC1|f__TC1|g__WTXA01|s__WTXA01___sp009773805:0.7626729322)97:0.0521156863,((((((GB_GCA_003560455.1___d__Bacteria|p__Firmicutes|c__Bacilli|o__RF39|f__UBA660|g__CSSED10-109M|s__CSSED10-109M___sp003560455:0.7301508805,GB_GCA_900318975.1___d__Bacteria|p__Firmicutes|c__Bacilli|o__Izemoplasmatales|f__UBA1188|g__UBA1188|s__UBA1188___sp900318975:0.8366577962)100:0.1065633009,(GB_GCA_012511085.1___d__Bacteria|p__Firmicutes|c__Bacilli|o__Erysipelotrichales|f__Erysipelotrichaceae|g__UBA6182|s__UBA6182___sp012511085:0.6172828822,RS_GCF_000565215.1___d__Bacteria|p__Firmicutes|c__Bacilli|o__Mycoplasmatales|f__Mycoplasmataceae|g__Spiroplasma_B|s__Spiroplasma_B___sabaudiense:0.9123732956)100:0.1605315992)100:0.1700975328,(RS_GCF_000380125.1___d__Bacteria|p__Firmicutes|c__Bacilli|o__Lactobacillales|f__Streptococcaceae|g__Streptococcus|s__Streptococcus___ovis:0.4127805579,RS_GCF_003797145.1___d__Bacteria|p__Firmicutes|c__Bacilli|o__Lactobacillales|f__Aerococcaceae|g__Aerococcus|s__Aerococcus___sp003797145:0.3685101214)100:0.1843925461)100:0.0822891949,((GB_GCA_012838505.1___d__Bacteria|p__Firmicutes|c__Bacilli|o__Bacillales_D|f__Amphibacillaceae|g__Amphibacillus|s__Amphibacillus___sp012838505:0.2541293108,RS_GCF_900162695.1___d__Bacteria|p__Firmicutes|c__Bacilli|o__Bacillales_D|f__Amphibacillaceae|g__Lentibacillus|s__Lentibacillus___siamensis:0.1900050772)100:0.1154000165,(RS_GCF_000724485.1___d__Bacteria|p__Firmicutes|c__Bacilli|o__Bacillales_B|f__DSM-18226|g__Bacillus_Z|s__Bacillus_Z___methanolicus_A:0.1292149456,RS_GCF_013760845.1___d__Bacteria|p__Firmicutes|c__Bacilli|o__Bacillales|f__Anoxybacillaceae|g__Anoxybacillus_B|s__Anoxybacillus_B___calidus:0.1078563195)100:0.0852517466)100:0.0597350973)100:0.1030118905,(((RS_GCF_000381905.1___d__Bacteria|p__Firmicutes|c__Bacilli|o__Paenibacillales|f__Paenibacillaceae|g__Paenibacillus_A|s__Paenibacillus_A___fonticola:0.1184619436,RS_GCF_000756615.1___d__Bacteria|p__Firmicutes|c__Bacilli|o__Paenibacillales|f__Paenibacillaceae|g__Paenibacillus|s__Paenibacillus___durus:0.1290616118)100:0.0655809347,RS_GCF_003583765.1___d__Bacteria|p__Firmicutes|c__Bacilli|o__Paenibacillales|f__Paenibacillaceae|g__Paenibacillus_C|s__Paenibacillus_C___nanensis:0.1528473658)100:0.1882609120,RS_GCF_900116235.1___d__Bacteria|p__Firmicutes|c__Bacilli|o__Thermoactinomycetales|f__Thermoactinomycetaceae|g__Marininema|s__Marininema___halotolerans:0.3520794309)100:0.0477369058)100:0.0850534269,RS_GCF_001516615.1___d__Bacteria|p__Firmicutes|c__Alicyclobacillia|o__Alicyclobacillales|f__Acidibacillaceae|g__Acidibacillus|s__Acidibacillus___ferrooxidans_B:0.5635675481)100:0.1203305698)94:0.0433322161,(((GB_GCA_002482545.1___d__Bacteria|p__Firmicutes_C|c__Negativicutes|o__Sporomusales|f__UBA7701|g__UBA7701|s__UBA7701___sp002482545:0.2353373528,((((GB_GCA_900770895.1___d__Bacteria|p__Firmicutes_C|c__Negativicutes|o__Selenomonadales|f__Selenomonadaceae|g__UBA2913|s__UBA2913___sp900770895:0.1740231087,RS_GCF_900186465.1___d__Bacteria|p__Firmicutes_C|c__Negativicutes|o__Selenomonadales|f__Selenomonadaceae|g__Centipeda|s__Centipeda___felix:0.2652648201)93:0.0360039203,RS_GCF_003458855.1___d__Bacteria|p__Firmicutes_C|c__Negativicutes|o__Selenomonadales|f__Selenomonadaceae|g__Mitsuokella|s__Mitsuokella___sp003458855:0.0998357681)100:0.0892148708,GB_GCA_902785445.1___d__Bacteria|p__Firmicutes_C|c__Negativicutes|o__Selenomonadales|f__Selenomonadaceae|g__Anaerovibrio|s__Anaerovibrio___sp902785445:0.2094621102)100:0.1427615606,RS_GCF_900086705.1___d__Bacteria|p__Firmicutes_C|c__Negativicutes|o__Selenomonadales|f__Massilibacillaceae|g__Massilibacillus|s__Massilibacillus___massiliensis:0.1967129599)100:0.0807872796)98:0.0385622009,RS_GCF_000188175.1___d__Bacteria|p__Firmicutes_C|c__Negativicutes|o__Acidaminococcales|f__Acidaminococcaceae|g__Phascolarctobacterium_A|s__Phascolarctobacterium_A___succinatutens:0.4269742176)100:0.0598777218,((GB_GCA_900314595.1___d__Bacteria|p__Firmicutes_C|c__Negativicutes|o__Veillonellales|f__Dialisteraceae|g__Dialister|s__Dialister___sp900314595:0.2133031796,RS_GCF_001717505.1___d__Bacteria|p__Firmicutes_C|c__Negativicutes|o__Veillonellales|f__Dialisteraceae|g__Allisonella|s__Allisonella___pneumosintes:0.2113229985)100:0.3138279061,(((GB_GCA_900538355.1___d__Bacteria|p__Firmicutes_C|c__Negativicutes|o__Veillonellales|f__Veillonellaceae|g__Veillonella|s__Veillonella___sp900538355:0.0090935466,GB_GCA_900556785.1___d__Bacteria|p__Firmicutes_C|c__Negativicutes|o__Veillonellales|f__Veillonellaceae|g__Veillonella|s__Veillonella___sp900556785:0.0169828717)100:0.1426224133,(RS_GCF_000428745.1___d__Bacteria|p__Firmicutes_C|c__Negativicutes|o__Veillonellales|f__Veillonellaceae|g__Veillonella_A|s__Veillonella_A___magna:0.1102204366,RS_GCF_003992055.1___d__Bacteria|p__Firmicutes_C|c__Negativicutes|o__Veillonellales|f__Veillonellaceae|g__F0422|s__F0422___sp003992055:0.1889279903)93:0.0414121828)100:0.1746138790,(RS_GCF_003367905.1___d__Bacteria|p__Firmicutes_C|c__Negativicutes|o__Veillonellales|f__Megasphaeraceae|g__Megasphaera|s__Megasphaera___stantonii:0.1202850290,RS_GCF_900103535.1___d__Bacteria|p__Firmicutes_C|c__Negativicutes|o__Veillonellales|f__Megasphaeraceae|g__Megasphaera_A|s__Megasphaera_A___paucivorans:0.1364372950)100:0.2056713886)100:0.0689092067)100:0.1469471831)100:0.1739818632)94:0.0484271016,(((GB_GCA_002339745.1___d__Bacteria|p__Firmicutes_B|c__Thermincolia|o__Thermincolales|f__UBA2595|g__UBA2595|s__UBA2595___sp002339745:0.3201320424,(GB_GCA_002365865.1___d__Bacteria|p__Firmicutes_B|c__Desulfotomaculia|o__Desulfotomaculales|f__Pelotomaculaceae|g__UBA3102|s__UBA3102___sp002365865:0.3002303007,RS_GCF_900129285.1___d__Bacteria|p__Firmicutes_B|c__Desulfotomaculia|o__Desulfotomaculales|f__Desulfovirgulaceae|g__Desulfofundulus|s__Desulfofundulus___australicus:0.2142016515)100:0.1003185140)100:0.0845796624,((GB_GCA_002352935.1___d__Bacteria|p__Firmicutes_B|c__Moorellia|o__UBA1874|f__UBA1874|g__UBA1874|s__UBA1874___sp002352935:0.4415141986,RS_GCF_900176005.1___d__Bacteria|p__Firmicutes_B|c__Moorellia|o__Moorellales|f__Moorellaceae|g__Thermanaeromonas|s__Thermanaeromonas___toyohensis:0.3446577476)97:0.0741226376,(GB_GCA_002402575.1___d__Bacteria|p__Firmicutes_B|c__Syntrophomonadia|o__Syntrophomonadales|f__Syntrophomonadaceae|g__DTU019|s__DTU019___sp002402575:0.6017080876,GB_GCA_012519455.1___d__Bacteria|p__Firmicutes_B|c__Syntrophomonadia|o__Ch66|f__Ch109|g__JAAYQE01|s__JAAYQE01___sp012519455:0.3656661705)95:0.0684673628)98:0.0318028340)87:0.0448936257,(((GB_GCA_009782505.1___d__Bacteria|p__Firmicutes_B|c__Peptococcia|o__DRI-13|f__UBA5745|g__WRMS01|s__WRMS01___sp009782505:0.5998005338,GB_GCA_902766525.1___d__Bacteria|p__Firmicutes_B|c__Dehalobacteriia|o__UBA7702|f__UBA7702|g__UBA7702|s__UBA7702___sp902766525:0.5849113619)53:0.0675959700,(GB_GCA_012523535.1___d__Bacteria|p__Firmicutes_B|c__Desulfitobacteriia|o__Desulfitobacteriales|f__Syntrophobotulaceae|g__JAAYMU01|s__JAAYMU01___sp012523535:0.2710402357,(GB_GCA_012799495.1___d__Bacteria|p__Firmicutes_B|c__Desulfitobacteriia|o__Desulfitobacteriales|f__Desulfitobacteriaceae|g__Desulfitobacterium|s__Desulfitobacterium___sp012799495:0.1269314351,RS_GCF_000243135.2___d__Bacteria|p__Firmicutes_B|c__Desulfitobacteriia|o__Desulfitobacteriales|f__Desulfitobacteriaceae|g__Desulfitobacterium|s__Desulfitobacterium___dichloroeliminans:0.1252961065)100:0.1408886912)100:0.2053462983)50:0.0386104921,(RS_GCF_004341395.1___d__Bacteria|p__Firmicutes_B|c__Desulfitobacteriia|o__Heliobacteriales|f__Heliobacteriaceae|g__Heliophilum|s__Heliophilum___fasciatum:0.1972039142,RS_GCF_009877425.1___d__Bacteria|p__Firmicutes_B|c__Desulfitobacteriia|o__Heliobacteriales|f__Heliobacteriaceae|g__Heliobacterium_A|s__Heliobacterium_A___undosum:0.1645944043)100:0.2606082581)95:0.0367885208)98:0.0729277878)92:0.0325546695,((((((GB_GCA_001512835.1___d__Bacteria|p__Firmicutes_D|c__Dethiobacteria|o__DTU022|f__DTU022|g__DTU022|s__DTU022___sp001512835:0.2421391964,((((GB_GCA_003550645.1___d__Bacteria|p__Firmicutes_D|c__Dethiobacteria|o__DTU022|f__DTU022|g__B1SED10-74M|s__B1SED10-74M___sp003550645:0.0759723515,GB_GCA_007121075.1___d__Bacteria|p__Firmicutes_D|c__Dethiobacteria|o__DTU022|f__DTU022|g__B1SED10-74M|s__B1SED10-74M___sp007121075:0.0754319354)100:0.0243275325,GB_GCA_003554395.1___d__Bacteria|p__Firmicutes_D|c__Dethiobacteria|o__DTU022|f__DTU022|g__B1SED10-74M|s__B1SED10-74M___sp003554395:0.0896692490)100:0.0495243449,GB_GCA_007130825.1___d__Bacteria|p__Firmicutes_D|c__Dethiobacteria|o__DTU022|f__DTU022|g__B1SED10-74M|s__B1SED10-74M___sp007130825:0.1100659253)100:0.2227651024,GB_GCA_012797175.1___d__Bacteria|p__Firmicutes_D|c__Dethiobacteria|o__DTU022|f__DTU022|g__JAAZPQ01|s__JAAZPQ01___sp012797175:0.2884180569)100:0.0552756961)100:0.0531414478,GB_GCA_012799185.1___d__Bacteria|p__Firmicutes_D|c__Dethiobacteria|o__DTU022|f__DTU022|g__JAAZLS01|s__JAAZLS01___sp012799185:0.3400126307)100:0.1697613755,(((GB_GCA_003563895.1___d__Bacteria|p__Firmicutes_D|c__Dethiobacteria|o__DTU022|f__UBA8154|g__CSSED11-181|s__CSSED11-181___sp003563895:0.2685689207,GB_GCA_007120815.1___d__Bacteria|p__Firmicutes_D|c__Dethiobacteria|o__DTU022|f__UBA8154|g__SKMY01|s__SKMY01___sp007120815:0.2630119346)100:0.0364069745,GB_GCA_012798755.1___d__Bacteria|p__Firmicutes_D|c__Dethiobacteria|o__DTU022|f__UBA8154|g__UBA9862|s__UBA9862___sp012798755:0.2849989790)100:0.0522360296,GB_GCA_007122565.1___d__Bacteria|p__Firmicutes_D|c__Dethiobacteria|o__DTU022|f__UBA8154|g__UBA8154|s__UBA8154___sp007122565:0.3035444837)100:0.1640020147)100:0.0855151369,(GB_GCA_003561835.1___d__Bacteria|p__Firmicutes_D|c__Dethiobacteria|o__PWVN01|f__PWVN01|g__PWVN01|s__PWVN01___sp003561835:0.4291626244,(GB_GCA_012521345.1___d__Bacteria|p__Firmicutes_D|c__Dethiobacteria|o__Dethiobacterales|f__Dethiobacteraceae|g__DUUE01|s__DUUE01___sp012521345:0.1699285921,(GB_GCA_012521405.1___d__Bacteria|p__Firmicutes_D|c__Dethiobacteria|o__Dethiobacterales|f__Dethiobacteraceae|g__JAAYSO01|s__JAAYSO01___sp012521405:0.0461155517,GB_GCA_012523945.1___d__Bacteria|p__Firmicutes_D|c__Dethiobacteria|o__Dethiobacterales|f__Dethiobacteraceae|g__JAAYSO01|s__JAAYSO01___sp012523945:0.0511891256)100:0.1163445031)100:0.2061875368)80:0.0489887802)100:0.1147520011,(((((GB_GCA_002292025.1___d__Bacteria|p__Firmicutes_H|c__UBA994|o__UBA994|f__UBA994|g__UBA994|s__UBA994___sp002292025:0.3045305001,GB_GCA_009773495.1___d__Bacteria|p__Firmicutes_H|c__UBA994|o__UBA994|f__UBA994|g__WSXW01|s__WSXW01___sp009773495:0.1848567483)100:0.0662530738,GB_GCA_002345475.1___d__Bacteria|p__Firmicutes_H|c__UBA994|o__UBA994|f__UBA994|g__UBA2296|s__UBA2296___sp002345475:0.2771018183)100:0.2369883480,((GB_GCA_002427055.1___d__Bacteria|p__Firmicutes_H|c__UBA994|o__UBA994|f__UBA5500|g__UBA5500|s__UBA5500___sp002427055:0.1229176748,GB_GCA_012727835.1___d__Bacteria|p__Firmicutes_H|c__UBA994|o__UBA994|f__UBA5500|g__UBA5500|s__UBA5500___sp012727835:0.1069856835)100:0.0623050978,GB_GCA_012735505.1___d__Bacteria|p__Firmicutes_H|c__UBA994|o__UBA994|f__UBA5500|g__JAAYHE01|s__JAAYHE01___sp012735505:0.1257779675)100:0.2584427331)100:0.1018785477,GB_GCA_003557085.1___d__Bacteria|p__Firmicutes_H|c__UBA994|o__PWPR01|f__PWPR01|g__PWPR01|s__PWPR01___sp003557085:0.6817747966)100:0.0592996016,((GB_GCA_009779515.1___d__Bacteria|p__Firmicutes_H|c__UBA994|o__JAAYKD01|f__WRDA01|g__WREE01|s__WREE01___sp009779515:0.2559448634,GB_GCA_009783675.1___d__Bacteria|p__Firmicutes_H|c__UBA994|o__JAAYKD01|f__WRDA01|g__WRDA01|s__WRDA01___sp009783675:0.2871589706)100:0.2379320621,GB_GCA_012522585.1___d__Bacteria|p__Firmicutes_H|c__UBA994|o__JAAYKD01|f__JAAYKD01|g__JAAYKD01|s__JAAYKD01___sp012522585:0.4251461025)100:0.2844684702)100:0.0674953325)98:0.0414753844,(((((GB_GCA_001513125.1___d__Bacteria|p__DTU030|c__DTU030|o__DTU030|f__DTU030|g__DTU030|s__DTU030___sp001513125:0.0562586131,GB_GCA_012842325.1___d__Bacteria|p__DTU030|c__DTU030|o__DTU030|f__DTU030|g__DTU030|s__DTU030___sp012842325:0.0692308236)100:0.0312201683,GB_GCA_012841005.1___d__Bacteria|p__DTU030|c__DTU030|o__DTU030|f__DTU030|g__DTU030|s__DTU030___sp012841005:0.0613932195)100:0.0833504237,(GB_GCA_012518435.1___d__Bacteria|p__DTU030|c__DTU030|o__DTU030|f__DTU030|g__JAAYTH01|s__JAAYTH01___sp012518435:0.0857967726,GB_GCA_012523785.1___d__Bacteria|p__DTU030|c__DTU030|o__DTU030|f__DTU030|g__JAAYTH01|s__JAAYTH01___sp012523785:0.0832258994)100:0.1352360300)100:0.2025389915,((GB_GCA_012516165.1___d__Bacteria|p__DTU030|c__DTU030|o__DUMP01|f__DUMP01|g__JAAYWY01|s__JAAYWY01___sp012516165:0.1291827953,((GB_GCA_012799605.1___d__Bacteria|p__DTU030|c__DTU030|o__DUMP01|f__DUMP01|g__DUNI01|s__DUNI01___sp012799605:0.2000340331,GB_GCA_012837285.1___d__Bacteria|p__DTU030|c__DTU030|o__DUMP01|f__DUMP01|g__DUNI01|s__DUNI01___sp012837285:0.0674565940)100:0.0645422026,GB_GCA_012839445.1___d__Bacteria|p__DTU030|c__DTU030|o__DUMP01|f__DUMP01|g__DUNI01|s__DUNI01___sp012839445:0.1097734605)100:0.0372908041)100:0.1228674007,(GB_GCA_012735455.1___d__Bacteria|p__DTU030|c__DTU030|o__DUMP01|f__DUMP01|g__JAAYHG01|s__JAAYHG01___sp012735455:0.1645093768,GB_GCA_012839755.1___d__Bacteria|p__DTU030|c__DTU030|o__DUMP01|f__DUMP01|g__DUMP01|s__DUMP01___sp012839755:0.1127893081)100:0.0663106342)100:0.2437048920)100:0.1070815662,GB_GCA_007132905.1___d__Bacteria|p__SLNR01|c__SLNR01|o__SLNR01|f__SLNR01|g__SLNR01|s__SLNR01___sp007132905:0.5364382504)100:0.0534969468)86:0.0286591217)88:0.0344650413,(((GB_GCA_001512545.1___d__Bacteria|p__Firmicutes_G|c__DTU065|o__DTU065|f__DTU065|g__DTU065|s__DTU065___sp001512545:0.6311515961,((GB_GCA_003387805.1___d__Bacteria|p__Firmicutes_G|c__Limnochordia|o__Limnochordales_A|f__ZCTH02-B6|g__ZC3RG10|s__ZC3RG10___sp003387805:0.3701797795,GB_GCA_012839805.1___d__Bacteria|p__Firmicutes_G|c__Limnochordia|o__Limnochordales|f__DUMU01|g__DUMU01|s__DUMU01___sp012839805:0.5382696351)99:0.0899612165,(GB_GCA_012510855.1___d__Bacteria|p__Firmicutes_G|c__Limnochordia|o__DTU087|f__DTU087|g__DTU087|s__DTU087___sp012510855:0.3537132296,(GB_GCA_012521755.1___d__Bacteria|p__Firmicutes_G|c__Limnochordia|o__JAAZLZ01|f__JAAZLZ01|g__JAAZLZ01|s__JAAZLZ01___sp012521755:0.3755907563,((GB_GCA_012799255.1___d__Bacteria|p__Firmicutes_G|c__Limnochordia|o__DTU010|f__DTU010|g__JAAZLQ01|s__JAAZLQ01___sp012799255:0.1009323157,GB_GCA_012837925.1___d__Bacteria|p__Firmicutes_G|c__Limnochordia|o__DTU010|f__DTU010|g__UBA5420|s__UBA5420___sp012837925:0.1294299761)100:0.0497836039,GB_GCA_012799535.1___d__Bacteria|p__Firmicutes_G|c__Limnochordia|o__DTU010|f__DTU010|g__UBA4996|s__UBA4996___sp012799535:0.1163806113)100:0.3670178535)99:0.0434610236)75:0.0319296509)100:0.0658497120)98:0.0440574039,((GB_GCA_002426645.1___d__Bacteria|p__Firmicutes_G|c__UBA5435|o__UBA5435|f__UBA5435|g__UBA5435|s__UBA5435___sp002426645:0.4818300072,GB_GCA_002452295.1___d__Bacteria|p__Firmicutes_G|c__SHA-98|o__UBA4971|f__UBA4971|g__UBA6256|s__UBA6256___sp002452295:0.4605155004)98:0.0721921101,((((GB_GCA_012512605.1___d__Bacteria|p__Firmicutes_G|c__UBA4882|o__UBA10575|f__UBA10575|g__UBA11021|s__UBA11021___sp012512605:0.1193126926,GB_GCA_012735135.1___d__Bacteria|p__Firmicutes_G|c__UBA4882|o__UBA10575|f__UBA10575|g__UBA11021|s__UBA11021___sp012735135:0.0916385399)100:0.1004873225,GB_GCA_012727535.1___d__Bacteria|p__Firmicutes_G|c__UBA4882|o__UBA10575|f__UBA10575|g__JAAYGU01|s__JAAYGU01___sp012727535:0.1542270484)100:0.1390611487,GB_GCA_012838955.1___d__Bacteria|p__Firmicutes_G|c__UBA4882|o__UBA10575|f__UBA10575|g__DUOH01|s__DUOH01___sp012838955:0.2448509505)100:0.1701865985,GB_GCA_012735315.1___d__Bacteria|p__Firmicutes_G|c__UBA4882|o__UBA8346|f__UBA8346|g__JAAYHS01|s__JAAYHS01___sp012735315:0.3774359685)100:0.2181958120)98:0.0351915608)100:0.0459046215,((((((((GB_GCA_003070825.1___d__Bacteria|p__Firmicutes_F|c__Halanaerobiia|o__Halanaerobiales|f__Halanaerobiaceae|g__Halanaerobium|s__Halanaerobium___sp003070825:0.0144859702,RS_GCF_003053565.1___d__Bacteria|p__Firmicutes_F|c__Halanaerobiia|o__Halanaerobiales|f__Halanaerobiaceae|g__Halanaerobium|s__Halanaerobium___saccharolyticum_B:0.0069045386)100:0.0232338136,RS_GCF_900156285.1___d__Bacteria|p__Firmicutes_F|c__Halanaerobiia|o__Halanaerobiales|f__Halanaerobiaceae|g__Halanaerobium|s__Halanaerobium___kushneri:0.0356075364)93:0.0131672005,(RS_GCF_003259895.1___d__Bacteria|p__Firmicutes_F|c__Halanaerobiia|o__Halanaerobiales|f__Halanaerobiaceae|g__Halanaerobium|s__Halanaerobium___saccharolyticum_A:0.0159186635,RS_GCF_004362045.1___d__Bacteria|p__Firmicutes_F|c__Halanaerobiia|o__Halanaerobiales|f__Halanaerobiaceae|g__Halanaerobium|s__Halanaerobium___saccharolyticum_C:0.0212328229)100:0.0257478467)100:0.2585476347,(GB_GCA_003553485.1___d__Bacteria|p__Firmicutes_F|c__Halanaerobiia|o__Halanaerobiales|f__Halarsenatibacteraceae|g__T1SED10-84|s__T1SED10-84___sp003553485:0.1442746090,GB_GCA_007134885.1___d__Bacteria|p__Firmicutes_F|c__Halanaerobiia|o__Halanaerobiales|f__Halarsenatibacteraceae|g__T1SED10-84|s__T1SED10-84___sp007134885:0.1194426610)100:0.3229435394)100:0.0845055712,((GB_GCA_012518635.1___d__Bacteria|p__Firmicutes_F|c__Halanaerobiia|o__Halanaerobiales|f__DTU029|g__DTU029|s__DTU029___sp012518635:0.1882790049,GB_GCA_012521855.1___d__Bacteria|p__Firmicutes_F|c__Halanaerobiia|o__Halanaerobiales|f__DTU029|g__JAAYLO01|s__JAAYLO01___sp012521855:0.1780993404)100:0.0797045988,RS_GCF_003953885.1___d__Bacteria|p__Firmicutes_F|c__Halanaerobiia|o__Halanaerobiales|f__DTU029|g__Halocella|s__Halocella___sp003953885:0.2226375723)100:0.1184538383)100:0.1486732614,(RS_GCF_000328625.1___d__Bacteria|p__Firmicutes_F|c__Halanaerobiia|o__Halobacteroidales|f__Halobacteroidaceae|g__Halobacteroides|s__Halobacteroides___halobius:0.2458953951,(RS_GCF_000379025.1___d__Bacteria|p__Firmicutes_F|c__Halanaerobiia|o__Halobacteroidales|f__Halobacteroidaceae|g__Orenia|s__Orenia___marismortui:0.0928050599,RS_GCF_001693735.1___d__Bacteria|p__Firmicutes_F|c__Halanaerobiia|o__Halobacteroidales|f__Halobacteroidaceae|g__Orenia|s__Orenia___metallireducens:0.1177075546)100:0.1117857417)100:0.2159647913)100:0.0537023776,RS_GCF_003991135.1___d__Bacteria|p__Firmicutes_F|c__Halanaerobiia|o__DY22613|f__DY22613|g__Anoxybacter|s__Anoxybacter___fermentans:0.3224762755)95:0.0542543318,GB_GCA_007122335.1___d__Bacteria|p__Firmicutes_F|c__Halanaerobiia|o__B1SED10-174|f__B1SED10-174|g__T1SED10-26|s__T1SED10-26___sp007122335:0.5631817119)100:0.1456711607)76:0.0277912223)83:0.0487565920,((GB_GCA_002376005.1___d__Bacteria|p__Firmicutes_E|c__DTU015|o__UBA3561|f__UBA3561|g__UBA3561|s__UBA3561___sp002376005:0.5023087831,((GB_GCA_007130145.1___d__Bacteria|p__Firmicutes_E|c__DTU015|o__UBA8153|f__UBA8153|g__SLSY01|s__SLSY01___sp007130145:0.5136271398,((GB_GCA_012840505.1___d__Bacteria|p__Firmicutes_E|c__DTU015|o__D8A-2|f__D2|g__DULV01|s__DULV01___sp012840505:0.1752460722,GB_GCA_012842105.1___d__Bacteria|p__Firmicutes_E|c__DTU015|o__D8A-2|f__D2|g__DTU015|s__DTU015___sp012842105:0.3202207237)100:0.0874969861,((GB_GCA_012841375.1___d__Bacteria|p__Firmicutes_E|c__DTU015|o__D8A-2|f__D2|g__UBA3951|s__UBA3951___sp012841375:0.1277021611,GB_GCA_012842425.1___d__Bacteria|p__Firmicutes_E|c__DTU015|o__D8A-2|f__D2|g__UBA3951|s__UBA3951___sp012842425:0.0455423233)100:0.0489191241,GB_GCA_012842685.1___d__Bacteria|p__Firmicutes_E|c__DTU015|o__D8A-2|f__D2|g__UBA3951|s__UBA3951___sp012842685:0.0810860530)100:0.2209908510)100:0.4015702649)94:0.0525114991,GB_GCA_013178305.1___d__Bacteria|p__Firmicutes_E|c__DTU015|o__JABLXB01|f__JABLXB01|g__JABLXB01|s__JABLXB01___sp013178305:0.4313972631)100:0.0563337882)100:0.0633758571,((((GB_GCA_003551215.1___d__Bacteria|p__Firmicutes_E|c__SLMV01|o__SLMV01|f__PUMD01|g__PUMD01|s__PUMD01___sp003551215:0.3311337112,GB_GCA_003566675.1___d__Bacteria|p__Firmicutes_E|c__SLMV01|o__SLMV01|f__PUMD01|g__PWUC01|s__PWUC01___sp003566675:0.3229288625)100:0.0839368463,GB_GCA_007133365.1___d__Bacteria|p__Firmicutes_E|c__SLMV01|o__SLMV01|f__SLMV01|g__SLMV01|s__SLMV01___sp007133365:0.3663631433)100:0.3373869910,RS_GCF_000184705.1___d__Bacteria|p__Firmicutes_E|c__Thermaerobacteria|o__Thermaerobacterales|f__Thermaerobacteraceae|g__Thermaerobacter|s__Thermaerobacter___marianensis:0.4421103168)99:0.0758825693,((RS_GCF_001280565.1___d__Bacteria|p__Firmicutes_E|c__Sulfobacillia|o__Sulfobacillales|f__Sulfobacillaceae|g__Sulfobacillus|s__Sulfobacillus___thermosulfidooxidans_A:0.0131939976,RS_GCF_900176145.1___d__Bacteria|p__Firmicutes_E|c__Sulfobacillia|o__Sulfobacillales|f__Sulfobacillaceae|g__Sulfobacillus|s__Sulfobacillus___thermosulfidooxidans:0.0143779540)100:0.6468543000,RS_GCF_902812875.1___d__Bacteria|p__Firmicutes_E|c__DTU015|o__CADDZV01|f__CADDZV01|g__CADDZV01|s__CADDZV01___sp902812875:0.5503062820)93:0.0705450116)94:0.0505678255)100:0.0795514582)100:0.0694165045,((((((((GB_GCA_001443485.1___d__Bacteria|p__CSP1-3|c__CSP1-3|o__CSP1-3|f__CSP1-3|g__CSP1-3|s__CSP1-3___sp001443485:0.1284982652,GB_GCA_011047475.1___d__Bacteria|p__CSP1-3|c__CSP1-3|o__CSP1-3|f__CSP1-3|g__CSP1-3|s__CSP1-3___sp011047475:0.1008129227)100:0.1025672888,GB_GCA_011055945.1___d__Bacteria|p__CSP1-3|c__CSP1-3|o__CSP1-3|f__CSP1-3|g__SpSt-190|s__SpSt-190___sp011055945:0.2134821740)100:0.1325217075,((GB_GCA_001917855.1___d__Bacteria|p__CSP1-3|c__CSP1-3|o__CSP1-3|f__13-1-40CM-64-14|g__13-1-40CM-64-14|s__13-1-40CM-64-14___sp001917855:0.1702121295,(GB_GCA_005882295.1___d__Bacteria|p__CSP1-3|c__CSP1-3|o__CSP1-3|f__13-1-40CM-64-14|g__NP-4|s__NP-4___sp005882295:0.0756612142,(GB_GCA_005882335.1___d__Bacteria|p__CSP1-3|c__CSP1-3|o__CSP1-3|f__13-1-40CM-64-14|g__NP-4|s__NP-4___sp005882335:0.0314150613,GB_GCA_005888595.1___d__Bacteria|p__CSP1-3|c__CSP1-3|o__CSP1-3|f__13-1-40CM-64-14|g__NP-4|s__NP-4___sp005888595:0.0237564679)100:0.0500671595)100:0.0813776037)100:0.0981277886,GB_GCA_011046845.1___d__Bacteria|p__CSP1-3|c__CSP1-3|o__CSP1-3|f__13-1-40CM-64-14|g__SpSt-315|s__SpSt-315___sp011046845:0.2157351371)100:0.1374406119)100:0.0569341932,((GB_GCA_005882275.1___d__Bacteria|p__CSP1-3|c__CSP1-3|o__CSP1-3|f__NP-7|g__VBAK01|s__VBAK01___sp005882275:0.0205722625,GB_GCA_005882445.1___d__Bacteria|p__CSP1-3|c__CSP1-3|o__CSP1-3|f__NP-7|g__VBAK01|s__VBAK01___sp005882445:0.0355826361)100:0.0921504122,GB_GCA_005883865.1___d__Bacteria|p__CSP1-3|c__CSP1-3|o__CSP1-3|f__NP-7|g__NP-7|s__NP-7___sp005883865:0.1388381513)100:0.3056909504)100:0.0449144477,GB_GCA_011057335.1___d__Bacteria|p__CSP1-3|c__CSP1-3|o__CSP1-3|f__SpSt-165|g__SpSt-165|s__SpSt-165___sp011057335:0.3265209915)100:0.0486290109,((GB_GCA_002898935.1___d__Bacteria|p__CSP1-3|c__CSP1-3|o__CSP1-3|f__HRBIN32|g__HRBIN32|s__HRBIN32___sp002898935:0.1082104913,GB_GCA_011053555.1___d__Bacteria|p__CSP1-3|c__CSP1-3|o__CSP1-3|f__HRBIN32|g__HRBIN32|s__HRBIN32___sp011053555:0.0935040504)100:0.1244146199,GB_GCA_011056185.1___d__Bacteria|p__CSP1-3|c__CSP1-3|o__CSP1-3|f__HRBIN32|g__SpSt-150|s__SpSt-150___sp011056185:0.2087407471)100:0.1955977421)100:0.2970481011,(((GB_GCA_002069885.1___d__Bacteria|p__UBP15|c__UBA6099|o__UBA6099|f__UBA6099|g__UBA6099|s__UBA6099___sp002069885:0.0092368891,GB_GCA_002435745.1___d__Bacteria|p__UBP15|c__UBA6099|o__UBA6099|f__UBA6099|g__UBA6099|s__UBA6099___sp002435745:0.0169314062)100:0.4529100364,GB_GCA_011368175.1___d__Bacteria|p__UBP15|c__UBA6099|o__UBA6099|f__DSWB01|g__DSWB01|s__DSWB01___sp011368175:0.3870471384)100:0.5722351477,(((GB_GCA_002329445.1___d__Bacteria|p__Eremiobacterota|c__Xenobia|o__Xenobiales|f__Xenobiaceae|g__Xenobium|s__Xenobium___purgamenti:0.3235242881,((GB_GCA_002407045.1___d__Bacteria|p__Eremiobacterota|c__Xenobia|o__Xenobiales|f__Xenobiaceae|g__Bruticola|s__Bruticola___papionis:0.0132423373,GB_GCA_004554425.1___d__Bacteria|p__Eremiobacterota|c__Xenobia|o__Xenobiales|f__Xenobiaceae|g__Bruticola|s__Bruticola___sp004554425:0.0131434473)100:0.1314811765,GB_GCA_900313515.1___d__Bacteria|p__Eremiobacterota|c__Xenobia|o__Xenobiales|f__Xenobiaceae|g__Bruticola|s__Bruticola___sp900313515:0.1704945012)100:0.2739550208)100:0.3017141695,GB_GCA_902790465.1___d__Bacteria|p__Eremiobacterota|c__Xenobia|o__CADAWZ01|f__CADAWZ01|g__CADAWZ01|s__CADAWZ01___sp902790465:0.7641592689)100:0.1421549228,(((((GB_GCA_002413145.1___d__Bacteria|p__Eremiobacterota|c__Eremiobacteria|o__Baltobacterales|f__Baltobacteraceae|g__Zemynaea|s__Zemynaea___sp002413145:0.1818605081,GB_GCA_014304965.1___d__Bacteria|p__Eremiobacterota|c__Eremiobacteria|o__Baltobacterales|f__Baltobacteraceae|g__Cryoxeromicrobium|s__Cryoxeromicrobium___davisii:0.1238561487)100:0.0635524973,GB_GCA_014305025.1___d__Bacteria|p__Eremiobacterota|c__Eremiobacteria|o__Baltobacterales|f__Baltobacteraceae|g__Nyctobacter|s__Nyctobacter___psychrophilus:0.2015577914)100:0.0924399318,(GB_GCA_003134035.1___d__Bacteria|p__Eremiobacterota|c__Eremiobacteria|o__Baltobacterales|f__Baltobacteraceae|g__Velthaea|s__Velthaea___versatilis:0.1844053559,GB_GCA_003140215.1___d__Bacteria|p__Eremiobacterota|c__Eremiobacteria|o__Baltobacterales|f__Baltobacteraceae|g__Elarobacter|s__Elarobacter___beijerinckii:0.2028106366)100:0.0978717454)100:0.0544036037,(((GB_GCA_003140835.1___d__Bacteria|p__Eremiobacterota|c__Eremiobacteria|o__Baltobacterales|f__Baltobacteraceae|g__Tumulicola|s__Tumulicola___scandinaviensis:0.1794885432,GB_GCA_003167055.1___d__Bacteria|p__Eremiobacterota|c__Eremiobacteria|o__Baltobacterales|f__Baltobacteraceae|g__Aquilonibacter|s__Aquilonibacter___stordalenmirensis:0.1659502106)100:0.0703040890,GB_GCA_003140855.1___d__Bacteria|p__Eremiobacterota|c__Eremiobacteria|o__Baltobacterales|f__Baltobacteraceae|g__Rubrimentiphilum|s__Rubrimentiphilum___sp003140855:0.2111713979)100:0.0463293302,GB_GCA_014305015.1___d__Bacteria|p__Eremiobacterota|c__Eremiobacteria|o__Baltobacterales|f__Baltobacteraceae|g__JACRUB01|s__JACRUB01___sp014305015:0.1996245021)100:0.0689603111)100:0.2680612466,GB_GCA_014304875.1___d__Bacteria|p__Eremiobacterota|c__Eremiobacteria|o__Eremiobacterales|f__Eremiobacteraceae|g__Mawsoniella|s__Mawsoniella___australis:0.5072530615)100:0.3634428431)100:0.0670227641)82:0.0428887917)72:0.0446254083,((((((GB_GCA_002335425.1___d__Bacteria|p__Armatimonadota|c__Fimbriimonadia|o__Fimbriimonadales|f__Fimbriimonadaceae|g__UBA2017|s__UBA2017___sp002335425:0.3284188800,(GB_GCA_903904815.1___d__Bacteria|p__Armatimonadota|c__Fimbriimonadia|o__Fimbriimonadales|f__Fimbriimonadaceae|g__Fimbriimonas|s__Fimbriimonas___sp903904815:0.2130591229,RS_GCF_000724625.1___d__Bacteria|p__Armatimonadota|c__Fimbriimonadia|o__Fimbriimonadales|f__Fimbriimonadaceae|g__Fimbriimonas|s__Fimbriimonas___ginsengisoli:0.1751966549)100:0.1793067108)100:0.5743524557,(GB_GCA_014377395.1___d__Bacteria|p__Armatimonadota|c__Chthonomonadetes|o__Chthonomonadales|f__Chthonomonadaceae|g__JACMPS01|s__JACMPS01___sp014377395:0.5375106913,(((GB_GCA_014379275.1___d__Bacteria|p__Armatimonadota|c__Armatimonadia|o__Armatimonadales|f__Armatimonadaceae|g__JACMIU01|s__JACMIU01___sp014379275:0.0836139007,GB_GCA_014380985.1___d__Bacteria|p__Armatimonadota|c__Armatimonadia|o__Armatimonadales|f__Armatimonadaceae|g__JACMIU01|s__JACMIU01___sp014380985:0.1127067045)100:0.2740320336,GB_GCA_902805585.1___d__Bacteria|p__Armatimonadota|c__Armatimonadia|o__Armatimonadales|f__Armatimonadaceae|g__CADCTO01|s__CADCTO01___sp902805585:0.2411995504)100:0.2125306150,RS_GCF_003574315.1___d__Bacteria|p__Armatimonadota|c__Armatimonadia|o__Armatimonadales|f__Capsulimonadaceae|g__Capsulimonas|s__Capsulimonas___corticalis:0.4378885577)100:0.0946692647)100:0.0773804424)99:0.0755407914,(GB_GCA_005805375.1___d__Bacteria|p__Armatimonadota|c__SYMT01|o__SYMT01|f__SYMT01|g__SYMT01|s__SYMT01___sp005805375:0.6262866030,GB_GCA_012522555.1___d__Bacteria|p__Armatimonadota|c__UBA5829|o__UBA5829|f__UBA5829|g__DTKD01|s__DTKD01___sp012522555:0.5238753957)96:0.0713020098)97:0.0569609881,GB_GCA_011333895.1___d__Bacteria|p__Armatimonadota|c__DTGP01|o__DTGP01|f__DTGP01|g__DTJC01|s__DTJC01___sp011333895:0.4969871381)100:0.1118913500,((GB_GCA_003542955.1___d__Bacteria|p__Armatimonadota|c__UBA5377|o__UBA5377|f__UBA11051|g__UBA11051|s__UBA11051___sp003542955:0.8213525387,S016_metabat1_scaf2bin.008___d__Bacteria|p__Armatimonadota|c__CAIYQO01|o__WVXJ01|f__DTIZ01|g__|s__:0.5839618368)89:0.1001845052,((GB_GCA_011055095.1___d__Bacteria|p__Armatimonadota|c__HRBIN17|o__HRBIN17|f__HRBIN17|g__HRBIN17|s__HRBIN17___sp011055095:0.1413922056,(GB_GCA_011335125.1___d__Bacteria|p__Armatimonadota|c__HRBIN17|o__HRBIN17|f__HRBIN17|g__HRBIN17|s__HRBIN17___sp011335125:0.0555523645,GB_GCA_011380395.1___d__Bacteria|p__Armatimonadota|c__HRBIN17|o__HRBIN17|f__HRBIN17|g__HRBIN17|s__HRBIN17___sp011380395:0.0697446038)100:0.0626167157)100:0.5864575601,(GB_GCA_014360465.1___d__Bacteria|p__JACIXR01|c__JACIXR01|o__JACIXR01|f__JACIXR01|g__JACIXR01|s__JACIXR01___sp014360465:0.1580602157,GB_GCA_014360495.1___d__Bacteria|p__JACIXR01|c__JACIXR01|o__JACIXR01|f__JACIXR01|g__JACIXR01|s__JACIXR01___sp014360495:0.1589568811)100:0.5585657484)97:0.1070820436)92:0.0423646524)100:0.0655892113,GB_GCA_002410925.1___d__Bacteria|p__UBP13|c__UBA5359|o__UBA5359|f__UBA5359|g__UBA5359|s__UBA5359___sp002410925:0.6905466606)99:0.0394057538)62:0.0353022583)74:0.0398278365)83:0.0618679734,(((((((((((128-326_maxbin2_scaf2bin.048___d__Bacteria|p__Bipolaricaulota|c__Bipolaricaulia|o__Bipolaricaulales|f__Bipolaricaulaceae|g__UBA3571|s__:0.0007016360,S139_metabat2_scaf2bin.226___d__Bacteria|p__Bipolaricaulota|c__Bipolaricaulia|o__Bipolaricaulales|f__Bipolaricaulaceae|g__UBA3571|s__:0.0043714510)100:0.0885423531,GB_GCA_002010365.1___d__Bacteria|p__Bipolaricaulota|c__Bipolaricaulia|o__Bipolaricaulales|f__Bipolaricaulaceae|g__UBA3571|s__UBA3571___sp002010365:0.0557082828)100:0.0310939831,(128-326_metabat1_scaf2bin.028___d__Bacteria|p__Bipolaricaulota|c__Bipolaricaulia|o__Bipolaricaulales|f__Bipolaricaulaceae|g__UBA3571|s__:0.0138043820,GB_GCA_002375995.1___d__Bacteria|p__Bipolaricaulota|c__Bipolaricaulia|o__Bipolaricaulales|f__Bipolaricaulaceae|g__UBA3571|s__UBA3571___sp002375995:0.0235501238)100:0.0568994253)100:0.0497447910,(A1_metabat2_scaf2bin.286___d__Bacteria|p__Bipolaricaulota|c__Bipolaricaulia|o__Bipolaricaulales|f__Bipolaricaulaceae|g__|s__:0.0082290326,V2_metabat2_scaf2bin.009___d__Bacteria|p__Bipolaricaulota|c__Bipolaricaulia|o__Bipolaricaulales|f__Bipolaricaulaceae|g__|s__:0.0105650848)100:0.1019551338)100:0.1979849165,((((GB_GCA_002479455.1___d__Bacteria|p__Bipolaricaulota|c__Bipolaricaulia|o__Bipolaricaulales|f__Bipolaricaulaceae|g__Bipolaricaulis|s__Bipolaricaulis___sp002479455:0.1154173527,GB_GCA_004102645.1___d__Bacteria|p__Bipolaricaulota|c__Bipolaricaulia|o__Bipolaricaulales|f__Bipolaricaulaceae|g__Bipolaricaulis|s__Bipolaricaulis___sibiricus:0.1039800324)100:0.0554281433,GB_GCA_014361015.1___d__Bacteria|p__Bipolaricaulota|c__Bipolaricaulia|o__Bipolaricaulales|f__Bipolaricaulaceae|g__Bipolaricaulis|s__Bipolaricaulis___sp014361015:0.0940435846)100:0.2213277505,(GB_GCA_011371555.1___d__Bacteria|p__Bipolaricaulota|c__Bipolaricaulia|o__Bipolaricaulales|f__Bipolaricaulaceae|g__DTER01|s__DTER01___sp011371555:0.0857331986,(GB_GCA_014360945.1___d__Bacteria|p__Bipolaricaulota|c__Bipolaricaulia|o__Bipolaricaulales|f__Bipolaricaulaceae|g__DTER01|s__DTER01___sp014360945:0.0915743316,GB_GCA_014360995.1___d__Bacteria|p__Bipolaricaulota|c__Bipolaricaulia|o__Bipolaricaulales|f__Bipolaricaulaceae|g__DTER01|s__DTER01___sp014360995:0.0696388824)100:0.0424273174)100:0.1918852901)100:0.0702177860,(GB_GCA_003562845.1___d__Bacteria|p__Bipolaricaulota|c__Bipolaricaulia|o__Bipolaricaulales|f__Bipolaricaulaceae|g__T3SED10-47|s__T3SED10-47___sp003562845:0.1198772305,GB_GCA_003566155.1___d__Bacteria|p__Bipolaricaulota|c__Bipolaricaulia|o__Bipolaricaulales|f__Bipolaricaulaceae|g__T3SED10-47|s__T3SED10-47___sp003566155:0.1716695687)100:0.2853863713)100:0.0567535621)100:0.2493179719,(GB_GCA_003535305.1___d__Bacteria|p__Bipolaricaulota|c__Bipolaricaulia|o__UBA7950|f__UBA7950|g__UBA7950|s__UBA7950___sp003535305:0.4787326163,(((GB_GCA_003545155.1___d__Bacteria|p__Bipolaricaulota|c__Bipolaricaulia|o__UBA7950|f__UBA9294|g__UBA9294|s__UBA9294___sp003545155:0.1924882659,(((S014_maxbin2_scaf2bin.020___d__Bacteria|p__Bipolaricaulota|c__Bipolaricaulia|o__UBA7950|f__UBA9294|g__|s__:0.0024528022,S016_maxbin2_scaf2bin.002___d__Bacteria|p__Bipolaricaulota|c__Bipolaricaulia|o__UBA7950|f__UBA9294|g__|s__:0.0014180025)100:0.0935219446,(S016_maxbin2_scaf2bin.331_VB___d__Bacteria|p__Bipolaricaulota|c__Bipolaricaulia|o__UBA7950|f__UBA9294|g__|s__:0.0277832414,S016_maxbin2_scaf2bin.344___d__Bacteria|p__Bipolaricaulota|c__Bipolaricaulia|o__UBA7950|f__UBA9294|g__|s__:0.0190267147)100:0.0837748781)100:0.1557353809,S014_metabat2_scaf2bin.116___d__Bacteria|p__Bipolaricaulota|c__Bipolaricaulia|o__UBA7950|f__UBA9294|g__|s__:0.2713880159)100:0.0360674673)96:0.0466738090,(GB_GCA_003650505.1___d__Bacteria|p__Bipolaricaulota|c__Bipolaricaulia|o__UBA7950|f__UBA9294|g__B2-G16|s__B2-G16___sp003650505:0.2265636576,GB_GCA_004525685.1___d__Bacteria|p__Bipolaricaulota|c__Bipolaricaulia|o__UBA7950|f__UBA9294|g__SPBW01|s__SPBW01___sp004525685:0.3562932056)100:0.0936851408)96:0.0384737820,GB_GCA_003979035.1___d__Bacteria|p__Bipolaricaulota|c__Bipolaricaulia|o__UBA7950|f__UBA9294|g__RXOA01|s__RXOA01___sp003979035:0.4075199683)100:0.1232424139)100:0.1731780679)100:0.1491013684,((128-326_maxbin2_scaf2bin.065___d__Bacteria|p__Bipolaricaulota|c__Bipolaricaulia|o__RBG-16-55-9|f__RBG-16-55-9|g__|s__:0.0551366359,354-166_maxbin2_scaf2bin.100___d__Bacteria|p__Bipolaricaulota|c__Bipolaricaulia|o__RBG-16-55-9|f__RBG-16-55-9|g__|s__:0.0620230144)100:0.1124383902,((S012_maxbin2_scaf2bin.045___d__Bacteria|p__Bipolaricaulota|c__Bipolaricaulia|o__RBG-16-55-9|f__RBG-16-55-9|g__|s__:0.0019408499,((S140_maxbin2_scaf2bin.246___d__Bacteria|p__Bipolaricaulota|c__Bipolaricaulia|o__RBG-16-55-9|f__RBG-16-55-9|g__|s__:0.0029774905,S141_metabat2_scaf2bin.208___d__Bacteria|p__Bipolaricaulota|c__Bipolaricaulia|o__RBG-16-55-9|f__RBG-16-55-9|g__|s__:0.0040894034)96:0.0017570686,S146_maxbin2_scaf2bin.089___d__Bacteria|p__Bipolaricaulota|c__Bipolaricaulia|o__RBG-16-55-9|f__RBG-16-55-9|g__|s__:0.0077689374)96:0.0032880508)96:0.0059246646,T2_maxbin2_scaf2bin.376___d__Bacteria|p__Bipolaricaulota|c__Bipolaricaulia|o__RBG-16-55-9|f__RBG-16-55-9|g__|s__:0.0056231039)100:0.1619056662)100:0.3814897830)100:0.3248966584,(((GB_GCA_001618605.1___d__Bacteria|p__Fermentibacterota|c__Fermentibacteria|o__Fermentibacterales|f__Fermentibacteraceae|g__Fermentibacter|s__Fermentibacter___daniensis:0.2907017984,(GB_GCA_002414865.1___d__Bacteria|p__Fermentibacterota|c__Fermentibacteria|o__Fermentibacterales|f__Fermentibacteraceae|g__UBA5938|s__UBA5938___sp002414865:0.2952364785,GB_GCA_012523605.1___d__Bacteria|p__Fermentibacterota|c__Fermentibacteria|o__Fermentibacterales|f__Fermentibacteraceae|g__JAAYTY01|s__JAAYTY01___sp012523605:0.2720167770)100:0.0592559472)100:0.1652524032,(((GB_GCA_001875255.1___d__Bacteria|p__Fermentibacterota|c__Fermentibacteria|o__Fermentibacterales|f__Fermentibacteraceae|g__Sabulitectum|s__Sabulitectum___silens:0.1631305851,GB_GCA_002748705.1___d__Bacteria|p__Fermentibacterota|c__Fermentibacteria|o__Fermentibacterales|f__Fermentibacteraceae|g__Sabulitectum|s__Sabulitectum___sp002748705:0.1669134574)100:0.0457732167,GB_GCA_003646025.1___d__Bacteria|p__Fermentibacterota|c__Fermentibacteria|o__Fermentibacterales|f__Fermentibacteraceae|g__Sabulitectum|s__Sabulitectum___sp003646025:0.1752533224)100:0.1962967503,GB_GCA_002436025.1___d__Bacteria|p__Fermentibacterota|c__Fermentibacteria|o__Fermentibacterales|f__Fermentibacteraceae|g__UBA6080|s__UBA6080___sp002436025:0.3603294555)100:0.1394188490)100:0.0686559544,((GB_GCA_002030045.1___d__Bacteria|p__Fermentibacterota|c__Fermentibacteria|o__Fermentibacterales|f__Fermentibacteraceae|g__Aegiribacteria|s__Aegiribacteria___sp002030045:0.1655184881,(GB_GCA_003644925.1___d__Bacteria|p__Fermentibacterota|c__Fermentibacteria|o__Fermentibacterales|f__Fermentibacteraceae|g__Aegiribacteria|s__Aegiribacteria___sp003644925:0.0783769171,GB_GCA_013138965.1___d__Bacteria|p__Fermentibacterota|c__Fermentibacteria|o__Fermentibacterales|f__Fermentibacteraceae|g__Aegiribacteria|s__Aegiribacteria___sp013138965:0.0715634679)100:0.1684825443)50:0.0553007761,PIR-30_metabat1_scaf2bin.043___d__Bacteria|p__Fermentibacterota|c__Fermentibacteria|o__Fermentibacterales|f__Fermentibacteraceae|g__Aegiribacteria|s__:0.2358404396)100:0.2021969560)100:0.7348941107)98:0.0887251707,(((((((((132-544_metabat1_scaf2bin.025___d__Bacteria|p__Deinococcota|c__Deinococci|o__Deinococcales|f__Marinithermaceae|g__Oceanithermus|s__:0.0014657449,134-614_maxbin2_scaf2bin.181___d__Bacteria|p__Deinococcota|c__Deinococci|o__Deinococcales|f__Marinithermaceae|g__Oceanithermus|s__:0.0021737824)36:0.0016979292,M10_metabat2_scaf2bin.054___d__Bacteria|p__Deinococcota|c__Deinococci|o__Deinococcales|f__Marinithermaceae|g__|s__:0.0041862969)49:0.0023702322,S145_maxbin2_scaf2bin.157___d__Bacteria|p__Deinococcota|c__Deinococci|o__Deinococcales|f__Marinithermaceae|g__|s__:0.0104688981)100:0.0810139507,(356-284_maxbin2_scaf2bin.112___d__Bacteria|p__Deinococcota|c__Deinococci|o__Deinococcales|f__Marinithermaceae|g__|s__:0.0006813695,356-308_metabat2_scaf2bin.071___d__Bacteria|p__Deinococcota|c__Deinococci|o__Deinococcales|f__Marinithermaceae|g__|s__:0.0004347741)100:0.1525793706)100:0.0314490421,(((((134-614_maxbin2_scaf2bin.171___d__Bacteria|p__Deinococcota|c__Deinococci|o__Deinococcales|f__Marinithermaceae|g__Oceanithermus|s__:0.0000025598,S140_maxbin2_scaf2bin.237___d__Bacteria|p__Deinococcota|c__Deinococci|o__Deinococcales|f__Marinithermaceae|g__Oceanithermus|s__:0.0004029384)100:0.0003604322,S144_maxbin2_scaf2bin.173___d__Bacteria|p__Deinococcota|c__Deinococci|o__Deinococcales|f__Marinithermaceae|g__Oceanithermus|s__:0.0005011714)100:0.0000022186,((A3_maxbin2_scaf2bin.129___d__Bacteria|p__Deinococcota|c__Deinococci|o__Deinococcales|f__Marinithermaceae|g__Oceanithermus|s__:0.0028355834,M10_maxbin2_scaf2bin.164___d__Bacteria|p__Deinococcota|c__Deinococci|o__Deinococcales|f__Marinithermaceae|g__Oceanithermus|s__:0.0025447306)99:0.0000027529,M17_maxbin2_scaf2bin.347___d__Bacteria|p__Deinococcota|c__Deinococci|o__Deinococcales|f__Marinithermaceae|g__Oceanithermus|s__:0.0003030598)100:0.0004706753)100:0.0160928276,(356-284_metabat2_scaf2bin.115___d__Bacteria|p__Deinococcota|c__Deinococci|o__Deinococcales|f__Marinithermaceae|g__Oceanithermus|s__:0.0181011885,4281-140_metabat2_scaf2bin.023___d__Bacteria|p__Deinococcota|c__Deinococci|o__Deinococcales|f__Marinithermaceae|g__Oceanithermus|s__:0.0048499910)100:0.0097118234)100:0.0459514485,(((((((134-614_metabat1_scaf2bin.051___d__Bacteria|p__Deinococcota|c__Deinococci|o__Deinococcales|f__Marinithermaceae|g__Oceanithermus|s__Oceanithermus desulfurans:0.0000020246,S141_maxbin2_scaf2bin.145___d__Bacteria|p__Deinococcota|c__Deinococci|o__Deinococcales|f__Marinithermaceae|g__Oceanithermus|s__Oceanithermus desulfurans:0.0023768991)100:0.0032865154,S012_maxbin2_scaf2bin.170___d__Bacteria|p__Deinococcota|c__Deinococci|o__Deinococcales|f__Marinithermaceae|g__Oceanithermus|s__Oceanithermus desulfurans:0.0015242899)100:0.0023184066,S139_metabat2_scaf2bin.234___d__Bacteria|p__Deinococcota|c__Deinococci|o__Deinococcales|f__Marinithermaceae|g__Oceanithermus|s__Oceanithermus desulfurans:0.0000026222)100:0.0167088642,(354-166_metabat2_scaf2bin.008___d__Bacteria|p__Deinococcota|c__Deinococci|o__Deinococcales|f__Marinithermaceae|g__Oceanithermus|s__:0.0019342293,356-284_metabat2_scaf2bin.017___d__Bacteria|p__Deinococcota|c__Deinococci|o__Deinococcales|f__Marinithermaceae|g__Oceanithermus|s__:0.0033077622)100:0.0238638185)100:0.0140271230,(134-614_metabat1_scaf2bin.062___d__Bacteria|p__Deinococcota|c__Deinococci|o__Deinococcales|f__Marinithermaceae|g__Oceanithermus|s__Oceanithermus profundus_A:0.0326615015,A3_metabat1_scaf2bin.185___d__Bacteria|p__Deinococcota|c__Deinococci|o__Deinococcales|f__Marinithermaceae|g__Oceanithermus|s__:0.0444448437)100:0.0324334868)100:0.0096400585,PIR-30_metabat1_scaf2bin.030_VB___d__Bacteria|p__Deinococcota|c__Deinococci|o__Deinococcales|f__Marinithermaceae|g__Oceanithermus|s__:0.0448434045)100:0.0116590179,PIR-30_metabat1_scaf2bin.041___d__Bacteria|p__Deinococcota|c__Deinococci|o__Deinococcales|f__Marinithermaceae|g__Oceanithermus|s__:0.0852583409)100:0.0237708948)100:0.0260930178)100:0.1800032150,((((((132-544_metabat2_scaf2bin.019___d__Bacteria|p__Deinococcota|c__Deinococci|o__Deinococcales|f__Marinithermaceae|g__|s__:0.0050451582,T10_maxbin2_scaf2bin.030___d__Bacteria|p__Deinococcota|c__Deinococci|o__Deinococcales|f__Marinithermaceae|g__|s__:0.0161135350)29:0.0008548207,134-614_metabat1_scaf2bin.058___d__Bacteria|p__Deinococcota|c__Deinococci|o__Deinococcales|f__Marinithermaceae|g__|s__:0.0075677085)29:0.0069517791,A1_maxbin2_scaf2bin.163___d__Bacteria|p__Deinococcota|c__Deinococci|o__Deinococcales|f__Marinithermaceae|g__|s__:0.0463357343)100:0.0135446253,134-614_metabat2_scaf2bin.031_VB___d__Bacteria|p__Deinococcota|c__Deinococci|o__Deinococcales|f__Marinithermaceae|g__|s__:0.0248931466)100:0.1229108327,((((((((134-614_metabat2_scaf2bin.110___d__Bacteria|p__Deinococcota|c__Deinococci|o__Deinococcales|f__Marinithermaceae|g__|s__:0.0000025799,(A3_metabat2_scaf2bin.086___d__Bacteria|p__Deinococcota|c__Deinococci|o__Deinococcales|f__Marinithermaceae|g__|s__:0.0016673750,M17_maxbin2_scaf2bin.023___d__Bacteria|p__Deinococcota|c__Deinococci|o__Deinococcales|f__Marinithermaceae|g__|s__:0.0048163074)77:0.0005046779)77:0.0024836451,(M10_metabat1_scaf2bin.035___d__Bacteria|p__Deinococcota|c__Deinococci|o__Deinococcales|f__Marinithermaceae|g__|s__:0.0047219121,S143_maxbin2_scaf2bin.067___d__Bacteria|p__Deinococcota|c__Deinococci|o__Deinococcales|f__Marinithermaceae|g__|s__:0.0044931707)55:0.0011624798)52:0.0000022175,T2_maxbin2_scaf2bin.145___d__Bacteria|p__Deinococcota|c__Deinococci|o__Deinococcales|f__Marinithermaceae|g__|s__:0.0000023700)77:0.0006445213,T11_maxbin2_scaf2bin.167___d__Bacteria|p__Deinococcota|c__Deinococci|o__Deinococcales|f__Marinithermaceae|g__|s__:0.0019269419)100:0.0221739992,S143_metabat1_scaf2bin.001_VB___d__Bacteria|p__Deinococcota|c__Deinococci|o__Deinococcales|f__|g__|s__:0.0637101807)100:0.0179861841,((354-166_metabat2_scaf2bin.080___d__Bacteria|p__Deinococcota|c__Deinococci|o__Deinococcales|f__Marinithermaceae|g__|s__:0.0171426826,(356-284_metabat1_scaf2bin.100___d__Bacteria|p__Deinococcota|c__Deinococci|o__Deinococcales|f__Marinithermaceae|g__|s__:0.0035951628,356-308_maxbin2_scaf2bin.010_VB___d__Bacteria|p__Deinococcota|c__Deinococci|o__Deinococcales|f__Marinithermaceae|g__|s__:0.0066020282)100:0.0074822110)100:0.0162022510,S141_maxbin2_scaf2bin.212___d__Bacteria|p__Deinococcota|c__Deinococci|o__Deinococcales|f__Marinithermaceae|g__|s__:0.0224245146)100:0.0311621234)100:0.0212393551,(PIR-30_maxbin2_scaf2bin.186___d__Bacteria|p__Deinococcota|c__Deinococci|o__Deinococcales|f__Marinithermaceae|g__|s__:0.0334340403,PIR-30_metabat2_scaf2bin.053___d__Bacteria|p__Deinococcota|c__Deinococci|o__Deinococcales|f__Marinithermaceae|g__|s__:0.0394146837)100:0.0534332664)100:0.0511879253,((356-284_metabat1_scaf2bin.097___d__Bacteria|p__Deinococcota|c__Deinococci|o__Deinococcales|f__Marinithermaceae|g__|s__:0.0012454383,356-308_metabat1_scaf2bin.078___d__Bacteria|p__Deinococcota|c__Deinococci|o__Deinococcales|f__Marinithermaceae|g__|s__:0.0014858336)100:0.0594329220,(M1_metabat2_scaf2bin.064___d__Bacteria|p__Deinococcota|c__Deinococci|o__Deinococcales|f__Marinithermaceae|g__|s__:0.0015894487,(S012_maxbin2_scaf2bin.009___d__Bacteria|p__Deinococcota|c__Deinococci|o__Deinococcales|f__Marinithermaceae|g__|s__:0.0004452031,S146_maxbin2_scaf2bin.011___d__Bacteria|p__Deinococcota|c__Deinococci|o__Deinococcales|f__Marinithermaceae|g__|s__:0.0005875044)100:0.0000028007)100:0.0570545872)100:0.0629995374)100:0.0569764317)100:0.0378350822,S012_metabat2_scaf2bin.112___d__Bacteria|p__Deinococcota|c__Deinococci|o__Deinococcales|f__Marinithermaceae|g__|s__:0.1722565657)100:0.1327340690)100:0.0635069617,((((GB_GCA_001311585.1___d__Bacteria|p__Deinococcota|c__Deinococci|o__Deinococcales|f__Thermaceae|g__Thermus|s__Thermus___sp001311585:0.0451583781,RS_GCF_900102145.1___d__Bacteria|p__Deinococcota|c__Deinococci|o__Deinococcales|f__Thermaceae|g__Thermus|s__Thermus___arciformis:0.0284224264)100:0.0393976911,(GB_GCA_014647535.1___d__Bacteria|p__Deinococcota|c__Deinococci|o__Deinococcales|f__Thermaceae|g__Thermus|s__Thermus___composti:0.0649924406,RS_GCF_000794385.1___d__Bacteria|p__Deinococcota|c__Deinococci|o__Deinococcales|f__Thermaceae|g__Thermus|s__Thermus___sp000794385:0.0558630229)98:0.0172590294)100:0.0248900594,RS_GCF_000381045.1___d__Bacteria|p__Deinococcota|c__Deinococci|o__Deinococcales|f__Thermaceae|g__Thermus|s__Thermus___scotoductus:0.0589553023)100:0.2011146266,((RS_GCF_003351145.1___d__Bacteria|p__Deinococcota|c__Deinococci|o__Deinococcales|f__Thermaceae|g__Meiothermus|s__Meiothermus___sp003351145:0.0806664619,RS_GCF_003574085.1___d__Bacteria|p__Deinococcota|c__Deinococci|o__Deinococcales|f__Thermaceae|g__Meiothermus|s__Meiothermus___luteus:0.0767854694)100:0.1278502835,RS_GCF_003574095.1___d__Bacteria|p__Deinococcota|c__Deinococci|o__Deinococcales|f__Thermaceae|g__Calidithermus|s__Calidithermus___roseus:0.1782580141)100:0.1323467553)100:0.0858488169)100:0.1644672921,(((((134-614_metabat2_scaf2bin.018___d__Bacteria|p__Deinococcota|c__Deinococci|o__Deinococcales|f__|g__|s__:0.0037569281,T2_maxbin2_scaf2bin.296___d__Bacteria|p__Deinococcota|c__Deinococci|o__Deinococcales|f__|g__|s__:0.0000022834)100:0.1498715909,A1_metabat1_scaf2bin.133___d__Bacteria|p__Deinococcota|c__Deinococci|o__Deinococcales|f__|g__|s__:0.1301037246)100:0.3153540322,RS_GCF_000092425.1___d__Bacteria|p__Deinococcota|c__Deinococci|o__Deinococcales|f__Trueperaceae|g__Truepera|s__Truepera___radiovictrix:0.2394816345)100:0.0634677834,GB_GCA_007121175.1___d__Bacteria|p__Deinococcota|c__Deinococci|o__Deinococcales|f__Trueperaceae|g__CSSed10-48|s__CSSed10-48___sp007121175:0.3491173703)100:0.2028251256,(RS_GCF_000186385.1___d__Bacteria|p__Deinococcota|c__Deinococci|o__Deinococcales|f__Deinococcaceae|g__Deinococcus_B|s__Deinococcus_B___maricopensis:0.1384681784,(((RS_GCF_002017875.1___d__Bacteria|p__Deinococcota|c__Deinococci|o__Deinococcales|f__Deinococcaceae|g__Deinococcus|s__Deinococcus___sp002017875:0.0570631954,RS_GCF_009755355.1___d__Bacteria|p__Deinococcota|c__Deinococci|o__Deinococcales|f__Deinococcaceae|g__Deinococcus|s__Deinococcus___sp009755355:0.0656321200)100:0.0464059717,RS_GCF_900109185.1___d__Bacteria|p__Deinococcota|c__Deinococci|o__Deinococcales|f__Deinococcaceae|g__Deinococcus|s__Deinococcus___reticulitermitis:0.1276358085)100:0.0290604778,RS_GCF_014201885.1___d__Bacteria|p__Deinococcota|c__Deinococci|o__Deinococcales|f__Deinococcaceae|g__Deinococcus|s__Deinococcus___budaensis:0.0909716439)100:0.1012585589)100:0.3422587236)100:0.1045645070)100:0.4586031642,(((354-166_metabat2_scaf2bin.017___d__Bacteria|p__UBP7_A|c__4484-113|o__4484-113|f__|g__|s__:0.0491129044,S146_metabat1_scaf2bin.106___d__Bacteria|p__UBP7_A|c__4484-113|o__4484-113|f__|g__|s__:0.0332250250)100:0.6304874902,GB_GCA_002050035.1___d__Bacteria|p__UBP7_A|c__4484-113|o__4484-113|f__4484-113|g__4484-113|s__4484-113___sp002050035:0.7275293197)100:0.3746129041,(((GB_GCA_002501535.1___d__Bacteria|p__UBP7|c__UBA6624|o__UBA6624|f__UBA6624|g__UBA6624|s__UBA6624___sp002501535:0.0441934382,GB_GCA_002716355.1___d__Bacteria|p__UBP7|c__UBA6624|o__UBA6624|f__UBA6624|g__UBA6624|s__UBA6624___sp002716355:0.0378671939)100:0.6125200205,GB_GCA_014384545.1___d__Bacteria|p__UBP7|c__UBA6624|o__UBA6624|f__UBA6624|g__NIOZ-UU106|s__NIOZ-UU106___sp014384545:0.5429641792)100:0.7879863154,(S141_maxbin2_scaf2bin.266___d__Bacteria|p__UBP7|c__UBA6624|o__|f__|g__|s__:0.0000026749,S146_metabat2_scaf2bin.234___d__Bacteria|p__UBP7|c__UBA6624|o__|f__|g__|s__:0.0015926326)100:0.8968468506)100:0.2373831408)100:0.1240352761)97:0.0633528247)83:0.0745701907,(((((((((((131-447_maxbin2_scaf2bin.136___d__Bacteria|p__Thermotogota|c__Thermotogae|o__Mesoaciditogales|f__Mesoaciditogaceae|g__|s__:0.0000026823,M2_metabat2_scaf2bin.222___d__Bacteria|p__Thermotogota|c__Thermotogae|o__Mesoaciditogales|f__Mesoaciditogaceae|g__Mesoaciditoga|s__:0.0013156410)100:0.1170385108,355-202_metabat2_scaf2bin.063___d__Bacteria|p__Thermotogota|c__Thermotogae|o__Mesoaciditogales|f__Mesoaciditogaceae|g__|s__:0.0842053343)100:0.1216268583,(S014_metabat2_scaf2bin.019_VB___d__Bacteria|p__Thermotogota|c__Thermotogae|o__Mesoaciditogales|f__Mesoaciditogaceae|g__Mesoaciditoga|s__:0.0545700418,S147_metabat2_scaf2bin.011___d__Bacteria|p__Thermotogota|c__Thermotogae|o__Mesoaciditogales|f__Mesoaciditogaceae|g__Mesoaciditoga|s__:0.0806738492)100:0.0913882640)100:0.0567872592,((355-202_maxbin2_scaf2bin.026___d__Bacteria|p__Thermotogota|c__Thermotogae|o__Mesoaciditogales|f__Mesoaciditogaceae|g__Mesoaciditoga|s__:0.0064790393,356-284_maxbin2_scaf2bin.136___d__Bacteria|p__Thermotogota|c__Thermotogae|o__Mesoaciditogales|f__Mesoaciditogaceae|g__Mesoaciditoga|s__:0.0221244427)100:0.0751674945,((((M10_metabat1_scaf2bin.067___d__Bacteria|p__Thermotogota|c__Thermotogae|o__Mesoaciditogales|f__Mesoaciditogaceae|g__Mesoaciditoga|s__:0.0000024807,M1_metabat2_scaf2bin.048___d__Bacteria|p__Thermotogota|c__Thermotogae|o__Mesoaciditogales|f__Mesoaciditogaceae|g__Mesoaciditoga|s__:0.0016359370)100:0.0020939329,M2_metabat2_scaf2bin.259___d__Bacteria|p__Thermotogota|c__Thermotogae|o__Mesoaciditogales|f__Mesoaciditogaceae|g__Mesoaciditoga|s__:0.0003723941)100:0.0141470049,(S142_metabat2_scaf2bin.015___d__Bacteria|p__Thermotogota|c__Thermotogae|o__Mesoaciditogales|f__Mesoaciditogaceae|g__Mesoaciditoga|s__:0.0009916754,S145_metabat2_scaf2bin.008___d__Bacteria|p__Thermotogota|c__Thermotogae|o__Mesoaciditogales|f__Mesoaciditogaceae|g__Mesoaciditoga|s__:0.0056358994)100:0.0149324078)100:0.0911901625,(RS_GCF_000745455.1___d__Bacteria|p__Thermotogota|c__Thermotogae|o__Mesoaciditogales|f__Mesoaciditogaceae|g__Mesoaciditoga|s__Mesoaciditoga___lauensis:0.0097221839,(S013_metabat2_scaf2bin.101___d__Bacteria|p__Thermotogota|c__Thermotogae|o__Mesoaciditogales|f__Mesoaciditogaceae|g__Mesoaciditoga|s__Mesoaciditoga lauensis:0.0032356398,S014_maxbin2_scaf2bin.120___d__Bacteria|p__Thermotogota|c__Thermotogae|o__Mesoaciditogales|f__Mesoaciditogaceae|g__Mesoaciditoga|s__:0.0405517918)100:0.0058901860)100:0.0589534426)100:0.0247175784)100:0.0792921250)100:0.5125284270,(((((((((((((132-544_metabat2_scaf2bin.132___d__Bacteria|p__Thermotogota|c__Thermotogae|o__Thermotogales|f__Thermotogaceae|g__|s__:0.0010143702,T11_metabat1_scaf2bin.101___d__Bacteria|p__Thermotogota|c__Thermotogae|o__Thermotogales|f__Thermotogaceae|g__|s__:0.0009761906)100:0.0005374275,A1_metabat1_scaf2bin.178___d__Bacteria|p__Thermotogota|c__Thermotogae|o__Thermotogales|f__Thermotogaceae|g__|s__:0.0011744098)99:0.0005737726,T10_metabat2_scaf2bin.148___d__Bacteria|p__Thermotogota|c__Thermotogae|o__Thermotogales|f__Thermotogaceae|g__|s__:0.0030359285)99:0.0017970283,T2_maxbin2_scaf2bin.529___d__Bacteria|p__Thermotogota|c__Thermotogae|o__Thermotogales|f__Thermotogaceae|g__|s__:0.0261050515)100:0.0701140582,((M10_metabat2_scaf2bin.068___d__Bacteria|p__Thermotogota|c__Thermotogae|o__Thermotogales|f__Thermotogaceae|g__|s__:0.0010070629,M17_metabat1_scaf2bin.025___d__Bacteria|p__Thermotogota|c__Thermotogae|o__Thermotogales|f__Thermotogaceae|g__|s__:0.0009398736)100:0.0471067207,(T10_metabat2_scaf2bin.066___d__Bacteria|p__Thermotogota|c__Thermotogae|o__Thermotogales|f__Thermotogaceae|g__|s__:0.0022722160,T11_maxbin2_scaf2bin.172___d__Bacteria|p__Thermotogota|c__Thermotogae|o__Thermotogales|f__Thermotogaceae|g__|s__:0.0299102727)100:0.0352572693)100:0.0339090737)100:0.0485363520,M2_metabat2_scaf2bin.213___d__Bacteria|p__Thermotogota|c__Thermotogae|o__Thermotogales|f__Thermotogaceae|g__|s__:0.1419548141)100:0.0767530470,4559-240_maxbin2_scaf2bin.028_VB___d__Bacteria|p__Thermotogota|c__Thermotogae|o__Thermotogales|f__Thermotogaceae|g__|s__:0.1145769877)100:0.0637140736,((4559-240_maxbin2_scaf2bin.115___d__Bacteria|p__Thermotogota|c__Thermotogae|o__Thermotogales|f__Thermotogaceae|g__|s__:0.0013553595,4571-419_metabat2_scaf2bin.048___d__Bacteria|p__Thermotogota|c__Thermotogae|o__Thermotogales|f__Thermotogaceae|g__|s__:0.0043108567)100:0.1778353910,M2_metabat2_scaf2bin.041___d__Bacteria|p__Thermotogota|c__Thermotogae|o__Thermotogales|f__Thermotogaceae|g__|s__:0.1768049488)100:0.0634385371)100:0.2181251031,(RS_GCF_000018945.1___d__Bacteria|p__Thermotogota|c__Thermotogae|o__Thermotogales|f__Thermotogaceae|g__Thermotoga|s__Thermotoga___neapolitana:0.0862760872,RS_GCF_002866025.1___d__Bacteria|p__Thermotogota|c__Thermotogae|o__Thermotogales|f__Thermotogaceae|g__Thermotoga|s__Thermotoga___sp002866025:0.0807200527)100:0.2662247774)100:0.0724289575,(((GB_GCA_003526765.1___d__Bacteria|p__Thermotogota|c__Thermotogae|o__Thermotogales|f__Fervidobacteriaceae|g__Fervidobacterium|s__Fervidobacterium___sp003526765:0.1637001776,RS_GCF_000017545.1___d__Bacteria|p__Thermotogota|c__Thermotogae|o__Thermotogales|f__Fervidobacteriaceae|g__Fervidobacterium|s__Fervidobacterium___nodosum:0.1254953544)100:0.0548524778,RS_GCF_001719065.1___d__Bacteria|p__Thermotogota|c__Thermotogae|o__Thermotogales|f__Fervidobacteriaceae|g__Fervidobacterium_A|s__Fervidobacterium_A___thailandense:0.1294584445)100:0.3170280862,RS_GCF_000217815.1___d__Bacteria|p__Thermotogota|c__Thermotogae|o__Thermotogales|f__Thermotogaceae|g__Pseudothermotoga|s__Pseudothermotoga___thermarum:0.4287396809)100:0.0669249971)100:0.1119273268,GB_GCA_003538775.1___d__Bacteria|p__Thermotogota|c__Thermotogae|o__UBA12178|f__UBA12178|g__UBA12178|s__UBA12178___sp003538775:0.5151753264)100:0.0455872534,((GB_GCA_003561215.1___d__Bacteria|p__Thermotogota|c__Thermotogae|o__Petrotogales|f__Kosmotogaceae|g__UBA9910|s__UBA9910___sp003561215:0.4523958649,(RS_GCF_000023325.1___d__Bacteria|p__Thermotogota|c__Thermotogae|o__Petrotogales|f__Kosmotogaceae|g__Kosmotoga|s__Kosmotoga___olearia:0.2044929475,RS_GCF_001027025.1___d__Bacteria|p__Thermotogota|c__Thermotogae|o__Petrotogales|f__Kosmotogaceae|g__Kosmotoga_B|s__Kosmotoga_B___pacifica:0.2325605870)100:0.0787362617)100:0.2408085049,((RS_GCF_001021165.1___d__Bacteria|p__Thermotogota|c__Thermotogae|o__Petrotogales|f__Petrotogaceae|g__Marinitoga|s__Marinitoga___sp001021165:0.0985810864,RS_GCF_011057715.1___d__Bacteria|p__Thermotogota|c__Thermotogae|o__Petrotogales|f__Petrotogaceae|g__Marinitoga|s__Marinitoga___sp011057715:0.0848751675)100:0.2658491196,RS_GCF_002895565.1___d__Bacteria|p__Thermotogota|c__Thermotogae|o__Petrotogales|f__Petrotogaceae|g__Petrotoga|s__Petrotoga___mexicana:0.4680675241)100:0.2310251329)100:0.0892022587)100:0.0642527551,GB_GCA_003641545.1___d__Bacteria|p__Thermotogota|c__Thermotogae|o__B21-G9|f__B21-G9|g__B21-G9|s__B21-G9___sp003641545:0.4699651335)100:0.0783603054)100:0.0734457063,M10_metabat2_scaf2bin.075___d__Bacteria|p__Thermotogota|c__|o__|f__|g__|s__:0.8075323931)92:0.0507440713,S016_metabat2_scaf2bin.169___d__Bacteria|p__Thermotogota|c__Thermotogae|o__B3-G13|f__B3-G13|g__B3-G13|s__:0.6301972875)100:0.2270053834,(4559-240_maxbin2_scaf2bin.073___d__Bacteria|p__Lindowbacteria|c__|o__|f__|g__|s__:0.9000064709,4571-419_metabat2_scaf2bin.021___d__Bacteria|p__UBP7|c__UBA6624|o__|f__|g__|s__:0.9587609834)87:0.1452475360)87:0.0883967902,((((((((((((((132-544_maxbin2_scaf2bin.095___d__Bacteria|p__Caldisericota|c__Caldisericia|o__Caldisericales|f__Caldisericaceae|g__|s__:0.0006276724,T11_maxbin2_scaf2bin.269___d__Bacteria|p__Caldisericota|c__Caldisericia|o__Caldisericales|f__Caldisericaceae|g__|s__:0.0000025474)100:0.0000024646,T10_maxbin2_scaf2bin.201___d__Bacteria|p__Caldisericota|c__Caldisericia|o__Caldisericales|f__Caldisericaceae|g__|s__:0.0004832973)100:0.0007487452,T2_maxbin2_scaf2bin.467___d__Bacteria|p__Caldisericota|c__Caldisericia|o__Caldisericales|f__Caldisericaceae|g__|s__:0.0005687634)100:0.0007194236,(A1_maxbin2_scaf2bin.418___d__Bacteria|p__Caldisericota|c__Caldisericia|o__Caldisericales|f__Caldisericaceae|g__|s__:0.0020092223,M17_maxbin2_scaf2bin.156___d__Bacteria|p__Caldisericota|c__Caldisericia|o__Caldisericales|f__Caldisericaceae|g__|s__:0.0052266645)100:0.0009547356)100:0.0032371551,(((S013_maxbin2_scaf2bin.042___d__Bacteria|p__Caldisericota|c__Caldisericia|o__Caldisericales|f__Caldisericaceae|g__|s__:0.0005407313,(S017_maxbin2_scaf2bin.039___d__Bacteria|p__Caldisericota|c__Caldisericia|o__Caldisericales|f__Caldisericaceae|g__|s__:0.0007720266,S145_metabat1_scaf2bin.014___d__Bacteria|p__Caldisericota|c__Caldisericia|o__Caldisericales|f__Caldisericaceae|g__|s__:0.0004603615)100:0.0080160913)78:0.0005635485,S143_metabat1_scaf2bin.042___d__Bacteria|p__Caldisericota|c__Caldisericia|o__Caldisericales|f__Caldisericaceae|g__|s__:0.0002625886)78:0.0005296440,S142_metabat2_scaf2bin.017___d__Bacteria|p__Caldisericota|c__Caldisericia|o__Caldisericales|f__Caldisericaceae|g__|s__:0.0007735567)100:0.0132079902)100:0.0120972518,(M10_metabat2_scaf2bin.063___d__Bacteria|p__Caldisericota|c__Caldisericia|o__Caldisericales|f__Caldisericaceae|g__|s__:0.0003228250,M17_metabat1_scaf2bin.020___d__Bacteria|p__Caldisericota|c__Caldisericia|o__Caldisericales|f__Caldisericaceae|g__|s__:0.0000020191)100:0.0129728938)98:0.0162978898,S016_maxbin2_scaf2bin.127___d__Bacteria|p__Caldisericota|c__Caldisericia|o__Caldisericales|f__|g__|s__:0.2900843668)100:0.1556287184,((356-284_maxbin2_scaf2bin.171___d__Bacteria|p__Caldisericota|c__Caldisericia|o__Caldisericales|f__Caldisericaceae|g__|s__:0.0986642022,S016_metabat2_scaf2bin.137___d__Bacteria|p__Caldisericota|c__Caldisericia|o__Caldisericales|f__Caldisericaceae|g__|s__:0.1629821182)100:0.0808932915,4559-240_metabat1_scaf2bin.037___d__Bacteria|p__Caldisericota|c__Caldisericia|o__Caldisericales|f__Caldisericaceae|g__|s__:0.1640635990)86:0.0305779215)100:0.0955362066,(GB_GCA_002299965.1___d__Bacteria|p__Caldisericota|c__Caldisericia|o__Caldisericales|f__Caldisericaceae|g__UBA646|s__UBA646___sp002299965:0.0404447469,GB_GCA_003650285.1___d__Bacteria|p__Caldisericota|c__Caldisericia|o__Caldisericales|f__Caldisericaceae|g__UBA646|s__UBA646___sp003650285:0.0575082672)100:0.3175470144)100:0.0930099312,((GB_GCA_001871575.1___d__Bacteria|p__Caldisericota|c__Caldisericia|o__Caldisericales|f__Caldisericaceae|g__CG2-30-36-11|s__CG2-30-36-11___sp001871575:0.2706929587,GB_GCA_002403335.1___d__Bacteria|p__Caldisericota|c__Caldisericia|o__Caldisericales|f__Caldisericaceae|g__UBA4770|s__UBA4770___sp002403335:0.2884393690)100:0.0933933393,(GB_GCA_002877955.1___d__Bacteria|p__Caldisericota|c__Caldisericia|o__Caldisericales|f__Caldisericaceae|g__Caldisericum|s__Caldisericum___exile_A:0.1201879801,GB_GCA_011334675.1___d__Bacteria|p__Caldisericota|c__Caldisericia|o__Caldisericales|f__Caldisericaceae|g__Caldisericum|s__Caldisericum___exile_B:0.1271805021)100:0.2855212992)100:0.0916034447)100:0.3077634514,(GB_GCA_002402295.1___d__Bacteria|p__Caldisericota|c__Caldisericia|o__Cryosericales|f__Cryosericaceae|g__Cryosericum|s__Cryosericum___sp002402295:0.1318687903,(GB_GCA_013824685.1___d__Bacteria|p__Caldisericota|c__Caldisericia|o__Cryosericales|f__Cryosericaceae|g__Cryosericum|s__Cryosericum___sp013824685:0.0302765178,(RS_GCF_003570925.1___d__Bacteria|p__Caldisericota|c__Caldisericia|o__Cryosericales|f__Cryosericaceae|g__Cryosericum|s__Cryosericum___terrychapinii:0.0256297886,((RS_GCF_003570935.1___d__Bacteria|p__Caldisericota|c__Caldisericia|o__Cryosericales|f__Cryosericaceae|g__Cryosericum|s__Cryosericum___odellii:0.0150108164,RS_GCF_003570985.1___d__Bacteria|p__Caldisericota|c__Caldisericia|o__Cryosericales|f__Cryosericaceae|g__Cryosericum|s__Cryosericum___hinesii:0.0151881073)100:0.0104465721,RS_GCF_003570995.1___d__Bacteria|p__Caldisericota|c__Caldisericia|o__Cryosericales|f__Cryosericaceae|g__Cryosericum|s__Cryosericum___septentrionale:0.0194326664)96:0.0080471844)96:0.0171629205)96:0.1238807265)100:0.7895341462)100:0.1665977055,(GB_GCA_002070635.1___d__Bacteria|p__Caldisericota|c__Caldisericia|o__JAAYUI01|f__JAAYUI01|g__JAAYUI01|s__JAAYUI01___sp002070635:0.8170517537,GB_GCA_002428295.1___d__Bacteria|p__Caldisericota|c__Caldisericia|o__UBA6126|f__UBA6126|g__UBA6126|s__UBA6126___sp002428295:0.9351665668)100:0.1735879378)75:0.0494377626,(4559-240_maxbin2_scaf2bin.146___d__Bacteria|p__Caldisericota|c__Caldisericia|o__B22-G15|f__B22-G15|g__B22-G15|s__:0.2359625611,GB_GCA_012517755.1___d__Bacteria|p__Caldisericota|c__Caldisericia|o__B22-G15|f__B22-G15|g__JAAYUH01|s__JAAYUH01___sp012517755:0.3763276266)100:0.5257405747)100:0.1837118560,(((((132-544_metabat2_scaf2bin.097_VB___d__Bacteria|p__Coprothermobacterota|c__Coprothermobacteria|o__Coprothermobacterales|f__JAADFF01|g__JAADFF01|s__:0.0223406711,S143_maxbin2_scaf2bin.181___d__Bacteria|p__Coprothermobacterota|c__Coprothermobacteria|o__Coprothermobacterales|f__JAADFF01|g__JAADFF01|s__:0.0493683033)100:0.0874736945,((4561-380_metabat1_scaf2bin.008___d__Bacteria|p__Coprothermobacterota|c__Coprothermobacteria|o__Coprothermobacterales|f__JAADFF01|g__JAADFF01|s__:0.0003335327,4571-419_metabat1_scaf2bin.010___d__Bacteria|p__Coprothermobacterota|c__Coprothermobacteria|o__Coprothermobacterales|f__JAADFF01|g__JAADFF01|s__:0.0003522325)100:0.0432267498,(GB_GCA_013153035.1___d__Bacteria|p__Coprothermobacterota|c__Coprothermobacteria|o__Coprothermobacterales|f__JAADFF01|g__JAADFF01|s__JAADFF01___sp013153035:0.0024551286,PIR-30_metabat1_scaf2bin.069___d__Bacteria|p__Coprothermobacterota|c__Coprothermobacteria|o__Coprothermobacterales|f__JAADFF01|g__JAADFF01|s__JAADFF01 sp013153035:0.0006352658)100:0.0263088589)100:0.0584734213)100:0.0563077306,356-284_maxbin2_scaf2bin.106___d__Bacteria|p__Coprothermobacterota|c__Coprothermobacteria|o__Coprothermobacterales|f__JAADFF01|g__JAADFF01|s__:0.1505449943)100:0.5621564813,((((GB_GCA_003476705.1___d__Bacteria|p__Coprothermobacterota|c__Coprothermobacteria|o__Coprothermobacterales|f__Coprothermobacteraceae|g__Coprothermobacter|s__Coprothermobacter___sp003476705:0.0224176178,RS_GCF_000020945.1___d__Bacteria|p__Coprothermobacterota|c__Coprothermobacteria|o__Coprothermobacterales|f__Coprothermobacteraceae|g__Coprothermobacter|s__Coprothermobacter___proteolyticus:0.0132788458)100:0.0441924570,GB_GCA_012842545.1___d__Bacteria|p__Coprothermobacterota|c__Coprothermobacteria|o__Coprothermobacterales|f__Coprothermobacteraceae|g__Coprothermobacter|s__Coprothermobacter___sp012842545:0.0481041177)100:0.0921749926,RS_GCF_000378005.1___d__Bacteria|p__Coprothermobacterota|c__Coprothermobacteria|o__Coprothermobacterales|f__Coprothermobacteraceae|g__Coprothermobacter|s__Coprothermobacter___platensis:0.1683447033)100:0.1525014408,GB_GCA_013178255.1___d__Bacteria|p__Coprothermobacterota|c__Coprothermobacteria|o__Coprothermobacterales|f__Coprothermobacteraceae|g__JABLWY01|s__JABLWY01___sp013178255:0.2308878539)100:0.5156781332)100:0.3084649101,(((A1_maxbin2_scaf2bin.232___d__Bacteria|p__Calescibacterota|c__Calescibacteriia|o__DRYD01|f__|g__|s__:0.0143792227,S143_metabat1_scaf2bin.054___d__Bacteria|p__Calescibacterota|c__Calescibacteriia|o__DRYD01|f__|g__|s__:0.0111655413)100:0.3653436465,A1_maxbin2_scaf2bin.366___d__Bacteria|p__Calescibacterota|c__Calescibacteriia|o__DRYD01|f__|g__|s__:0.4009574996)100:0.2383112954,(GB_GCA_011047215.1___d__Bacteria|p__Calescibacterota|c__Calescibacteriia|o__DRYD01|f__DRYD01|g__DSNQ01|s__DSNQ01___sp011047215:0.3454423132,GB_GCA_011388315.1___d__Bacteria|p__Calescibacterota|c__Calescibacteriia|o__DRYD01|f__DRYD01|g__DRYD01|s__DRYD01___sp011388315:0.3903986041)100:0.5332562831)100:0.3821804866)77:0.0821318200)66:0.0547269142)35:0.0478885948,((((GB_GCA_002878375.1___d__Bacteria|p__Dictyoglomota|c__Dictyoglomia|o__Dictyoglomales|f__Dictyoglomaceae|g__NZ13-RE01|s__NZ13-RE01___sp002878375:0.2278954323,((GB_GCA_011333985.1___d__Bacteria|p__Dictyoglomota|c__Dictyoglomia|o__Dictyoglomales|f__Dictyoglomaceae|g__OB1-4|s__OB1-4___thermophilum_A:0.0349357601,RS_GCF_008124665.1___d__Bacteria|p__Dictyoglomota|c__Dictyoglomia|o__Dictyoglomales|f__Dictyoglomaceae|g__OB1-4|s__OB1-4___sp008124665:0.0187102011)100:0.1017274848,(RS_GCF_000020965.1___d__Bacteria|p__Dictyoglomota|c__Dictyoglomia|o__Dictyoglomales|f__Dictyoglomaceae|g__Dictyoglomus|s__Dictyoglomus___thermophilum:0.0574522908,RS_GCF_000021645.1___d__Bacteria|p__Dictyoglomota|c__Dictyoglomia|o__Dictyoglomales|f__Dictyoglomaceae|g__Dictyoglomus|s__Dictyoglomus___turgidum:0.0544117094)100:0.0840498990)100:0.1332573786)100:0.4742780651,(GB_GCA_011374175.1___d__Bacteria|p__Thermodesulfobiota|c__Thermodesulfobiia|o__Thermodesulfobiales|f__Thermodesulfobiaceae|g__Thermodesulfobium|s__Thermodesulfobium___narugense_A:0.0807764514,(RS_GCF_000212395.1___d__Bacteria|p__Thermodesulfobiota|c__Thermodesulfobiia|o__Thermodesulfobiales|f__Thermodesulfobiaceae|g__Thermodesulfobium|s__Thermodesulfobium___narugense:0.0341222046,RS_GCF_003057965.1___d__Bacteria|p__Thermodesulfobiota|c__Thermodesulfobiia|o__Thermodesulfobiales|f__Thermodesulfobiaceae|g__Thermodesulfobium|s__Thermodesulfobium___acidiphilum:0.0366761087)100:0.0409510159)100:0.9504734216)75:0.0900840865,(((GB_GCA_011333285.1___d__Bacteria|p__DUMJ01|c__DUMJ01|o__DUMJ01|f__DUMJ01|g__DUMJ01|s__DUMJ01___sp011333285:0.0230821976,GB_GCA_011334575.1___d__Bacteria|p__DUMJ01|c__DUMJ01|o__DUMJ01|f__DUMJ01|g__DUMJ01|s__DUMJ01___sp011334575:0.0209553720)100:0.0541003265,GB_GCA_014360335.1___d__Bacteria|p__DUMJ01|c__DUMJ01|o__DUMJ01|f__DUMJ01|g__DUMJ01|s__DUMJ01___sp014360335:0.0664258969)100:0.0626832560,GB_GCA_012839925.1___d__Bacteria|p__DUMJ01|c__DUMJ01|o__DUMJ01|f__DUMJ01|g__DUMJ01|s__DUMJ01___sp012839925:0.1540932804)100:0.6374611174)75:0.0490042260,GB_GCA_011343225.1___d__Bacteria|p__SpSt-956|c__SpSt-956|o__SpSt-956|f__SpSt-956|g__SpSt-956|s__SpSt-956___sp011343225:0.8896491464)58:0.0561276096)77:0.0599353430,((((356-284_maxbin2_scaf2bin.040_VB___d__Bacteria|p__Caldatribacteriota|c__|o__|f__|g__|s__:0.1292001838,((((A1_metabat1_scaf2bin.155___d__Bacteria|p__Caldatribacteriota|c__|o__|f__|g__|s__:0.0003731642,A3_metabat2_scaf2bin.253___d__Bacteria|p__Caldatribacteriota|c__JS1|o__|f__|g__|s__:0.0011446791)100:0.0000028718,T11_metabat2_scaf2bin.078___d__Bacteria|p__Caldatribacteriota|c__JS1|o__|f__|g__|s__:0.0020944663)100:0.0009906077,(T10_metabat2_scaf2bin.122___d__Bacteria|p__Caldatribacteriota|c__JS1|o__|f__|g__|s__:0.0009537115,T2_metabat2_scaf2bin.044___d__Bacteria|p__Caldatribacteriota|c__JS1|o__|f__|g__|s__:0.0039855143)100:0.0012883311)100:0.0523948258,S143_metabat2_scaf2bin.232___d__Bacteria|p__Caldatribacteriota|c__JS1|o__|f__|g__|s__:0.0750698439)100:0.0841574099)100:0.5179204993,(((((GB_GCA_001773955.1___d__Bacteria|p__Caldatribacteriota|c__JS1|o__SB-45|f__34-128|g__34-128|s__34-128___sp001773955:0.0556321702,GB_GCA_011056645.1___d__Bacteria|p__Caldatribacteriota|c__JS1|o__SB-45|f__34-128|g__34-128|s__34-128___sp011056645:0.0984906555)100:0.0162182867,(GB_GCA_002084865.1___d__Bacteria|p__Caldatribacteriota|c__JS1|o__SB-45|f__34-128|g__34-128|s__34-128___sp002084865:0.0175982745,GB_GCA_003527405.1___d__Bacteria|p__Caldatribacteriota|c__JS1|o__SB-45|f__34-128|g__34-128|s__34-128___sp003527405:0.0066736524)100:0.0493413347)100:0.0147273087,GB_GCA_002849045.2___d__Bacteria|p__Caldatribacteriota|c__JS1|o__SB-45|f__34-128|g__34-128|s__34-128___sp002849045:0.0705472085)100:0.0812294344,GB_GCA_002782675.1___d__Bacteria|p__Caldatribacteriota|c__JS1|o__SB-45|f__34-128|g__CG2-30-33-13|s__CG2-30-33-13___sp002782675:0.1230368724)100:0.0987667217,GB_GCA_002383355.1___d__Bacteria|p__Caldatribacteriota|c__JS1|o__SB-45|f__34-128|g__UBA4082|s__UBA4082___sp002383355:0.1904329577)100:0.3829927097)100:0.1055365288,(((GB_GCA_000353875.1___d__Bacteria|p__Caldatribacteriota|c__Caldatribacteriia|o__Caldatribacteriales|f__Caldatribacteriaceae|g__Caldatribacterium|s__Caldatribacterium___californiense_A:0.0904188236,GB_GCA_014359405.1___d__Bacteria|p__Caldatribacteriota|c__Caldatribacteriia|o__Caldatribacteriales|f__Caldatribacteriaceae|g__Caldatribacterium|s__Caldatribacterium___sp014359405:0.1117830052)100:0.2215311074,GB_GCA_002385475.1___d__Bacteria|p__Caldatribacteriota|c__Caldatribacteriia|o__Caldatribacteriales|f__Caldatribacteriaceae|g__UBA3950|s__UBA3950___sp002385475:0.2712824298)100:0.0873629499,((GB_GCA_003542295.1___d__Bacteria|p__Caldatribacteriota|c__Caldatribacteriia|o__Caldatribacteriales|f__UBA8910|g__UBA8910|s__UBA8910___sp003542295:0.0586951772,(GB_GCA_012517485.1___d__Bacteria|p__Caldatribacteriota|c__Caldatribacteriia|o__Caldatribacteriales|f__UBA8910|g__UBA8910|s__UBA8910___sp012517485:0.0412255154,GB_GCA_012517635.1___d__Bacteria|p__Caldatribacteriota|c__Caldatribacteriia|o__Caldatribacteriales|f__UBA8910|g__UBA8910|s__UBA8910___sp012517635:0.0383029670)100:0.0310899687)100:0.3651116535,(GB_GCA_003561145.1___d__Bacteria|p__Caldatribacteriota|c__Caldatribacteriia|o__Caldatribacteriales|f__UBA8910|g__SKXZ01|s__SKXZ01___sp003561145:0.1257917418,GB_GCA_007128145.1___d__Bacteria|p__Caldatribacteriota|c__Caldatribacteriia|o__Caldatribacteriales|f__UBA8910|g__SKXZ01|s__SKXZ01___sp007128145:0.0938485399)100:0.3253488185)100:0.0826443268)100:0.4844794477)100:0.0942362141,(4559-240_metabat1_scaf2bin.054___d__Bacteria|p__Synergistota|c__GBS-1|o__GBS-1|f__GBS-1|g__GBS-1|s__:0.5448390360,((GB_GCA_001508935.1___d__Bacteria|p__Synergistota|c__Synergistia|o__Synergistales|f__54-24|g__54-24|s__54-24___sp001508935:0.3425287271,GB_GCA_002433005.1___d__Bacteria|p__Synergistota|c__Synergistia|o__Synergistales|f__Acetomicrobiaceae|g__Acetomicrobium|s__Acetomicrobium___sp002433005:0.4145687880)93:0.0635574138,((GB_GCA_001509095.1___d__Bacteria|p__Synergistota|c__Synergistia|o__Synergistales|f__Thermovirgaceae|g__58-81|s__58-81___sp001509095:0.4451583866,((GB_GCA_002432275.1___d__Bacteria|p__Synergistota|c__Synergistia|o__Synergistales|f__Aminobacteriaceae|g__Aminobacterium|s__Aminobacterium___sp002432275:0.2584168394,(GB_GCA_009784305.1___d__Bacteria|p__Synergistota|c__Synergistia|o__Synergistales|f__Aminobacteriaceae|g__WRNQ01|s__WRNQ01___sp009784305:0.4658078023,(GB_GCA_009929115.1___d__Bacteria|p__Synergistota|c__Synergistia|o__Synergistales|f__Aminobacteriaceae|g__Aminivibrio|s__Aminivibrio___sp009929115:0.1059520747,GB_GCA_012523155.1___d__Bacteria|p__Synergistota|c__Synergistia|o__Synergistales|f__Aminobacteriaceae|g__Aminivibrio|s__Aminivibrio___sp012523155:0.1076225310)100:0.1476254596)100:0.0659477102)100:0.1087776808,(RS_GCF_000172975.1___d__Bacteria|p__Synergistota|c__Synergistia|o__Synergistales|f__Dethiosulfovibrionaceae|g__Dethiosulfovibrio|s__Dethiosulfovibrio___peptidovorans:0.1521517206,RS_GCF_900177735.1___d__Bacteria|p__Synergistota|c__Synergistia|o__Synergistales|f__Dethiosulfovibrionaceae|g__Dethiosulfovibrio|s__Dethiosulfovibrio___salsuginis:0.1768079457)100:0.2964132589)100:0.0739928302)95:0.0345846058,(((GB_GCA_002839185.1___d__Bacteria|p__Synergistota|c__Synergistia|o__Synergistales|f__Synergistaceae|g__Syner-03|s__Syner-03___sp002839185:0.1504367177,(GB_GCA_012728165.1___d__Bacteria|p__Synergistota|c__Synergistia|o__Synergistales|f__Synergistaceae|g__JAAYFL01|s__JAAYFL01___sp012728165:0.1153308866,GB_GCA_012728235.1___d__Bacteria|p__Synergistota|c__Synergistia|o__Synergistales|f__Synergistaceae|g__JAAYFL01|s__JAAYFL01___sp012728235:0.1809825908)100:0.1384444053)100:0.0563737766,(GB_GCA_900544635.1___d__Bacteria|p__Synergistota|c__Synergistia|o__Synergistales|f__Synergistaceae|g__An23|s__An23___sp900544635:0.0430773224,RS_GCF_002159945.1___d__Bacteria|p__Synergistota|c__Synergistia|o__Synergistales|f__Synergistaceae|g__An23|s__An23___sp002159945:0.0333949536)100:0.1677959422)100:0.3145013841,GB_GCA_012517195.1___d__Bacteria|p__Synergistota|c__Synergistia|o__Synergistales|f__79-D21|g__79-D21|s__79-D21___sp012517195:0.3799854856)100:0.0590550285)100:0.0519577831)100:0.3484127571)100:0.1491406816)95:0.0494748632)66:0.0492435767)44:0.0279688783,((((((GB_GCA_001771535.1___d__Bacteria|p__Margulisbacteria|c__WOR-1|o__XYC2-FULL-46-14|f__XYC2-FULL-37-10|g__XYC2-FULL-37-10|s__XYC2-FULL-37-10___sp001771535:0.3795556727,(GB_GCA_009772965.1___d__Bacteria|p__Margulisbacteria|c__WOR-1|o__XYC2-FULL-46-14|f__WPAF01|g__WPAF01|s__WPAF01___sp009772965:0.2679506522,GB_GCA_903930225.1___d__Bacteria|p__Margulisbacteria|c__WOR-1|o__XYC2-FULL-46-14|f__WPAF01|g__CAIYXV01|s__CAIYXV01___sp903930225:0.2374686192)100:0.1230560252)100:0.0579467964,GB_GCA_001771585.1___d__Bacteria|p__Margulisbacteria|c__WOR-1|o__XYC2-FULL-46-14|f__XYC2-FULL-46-14|g__XYC2-FULL-46-14|s__XYC2-FULL-46-14___sp001771585:0.4538550066)100:0.0917565943,((GB_GCA_001771575.1___d__Bacteria|p__Margulisbacteria|c__WOR-1|o__O2-12-FULL-45-9|f__XYB2-FULL-48-7|g__XYB2-FULL-45-9|s__XYB2-FULL-45-9___sp001771575:0.2993862181,GB_GCA_001771615.1___d__Bacteria|p__Margulisbacteria|c__WOR-1|o__O2-12-FULL-45-9|f__XYB2-FULL-48-7|g__OXYB2-FULL-48-7-A|s__OXYB2-FULL-48-7-A___sp001771615:0.2783573567)100:0.0753027653,GB_GCA_011333685.1___d__Bacteria|p__Margulisbacteria|c__WOR-1|o__O2-12-FULL-45-9|f__XYB2-FULL-48-7|g__SpSt-849|s__SpSt-849___sp011333685:0.2435335115)100:0.1647976121)100:0.2849512679,((((GB_GCA_002296285.1___d__Bacteria|p__Margulisbacteria|c__Marinamargulisbacteria|o__UBA817|f__UBA817|g__UBA817|s__UBA817___sp002296285:0.6498987390,GB_GCA_902558105.1___d__Bacteria|p__Margulisbacteria|c__Marinamargulisbacteria|o__UBA817|f__UBA817|g__CACECR01|s__CACECR01___sp902558105:0.5282077158)100:0.1304826390,GB_GCA_013215865.1___d__Bacteria|p__Margulisbacteria|c__Marinamargulisbacteria|o__DT-59|f__DT-59|g__DT-59|s__DT-59___sp013215865:0.5188469559)100:0.0593824593,(GB_GCA_002697535.1___d__Bacteria|p__Margulisbacteria|c__Marinamargulisbacteria|o__GCA-2716485|f__GCA-002719695|g__GCA-002719695|s__GCA-002719695___sp002697535:0.5265506465,(GB_GCA_002716485.1___d__Bacteria|p__Margulisbacteria|c__Marinamargulisbacteria|o__GCA-2716485|f__GCA-2716485|g__GCA-2716485|s__GCA-2716485___sp002716485:0.5369121955,GB_GCA_003265895.1___d__Bacteria|p__Margulisbacteria|c__Marinamargulisbacteria|o__GCA-2716485|f__AG-410-N11|g__AG-410-N11|s__AG-410-N11___sp003265895:0.5741367153)100:0.0733313820)100:0.1176519466)100:0.2975406152,(GB_GCA_903897765.1___d__Bacteria|p__Margulisbacteria|c__Riflemargulisbacteria|o__GWF2-35-9|f__GWF2-35-9|g__CAIWAN01|s__CAIWAN01___sp903897765:0.3952108748,GB_GCA_903902445.1___d__Bacteria|p__Margulisbacteria|c__Riflemargulisbacteria|o__GWF2-35-9|f__GWF2-35-9|g__CAIUUT01|s__CAIUUT01___sp903902445:0.3473466704)100:0.5041452705)100:0.1710329380)100:0.1131688406,((((((GB_GCA_002170825.1___d__Bacteria|p__Cyanobacteria|c__Cyanobacteriia|o__PCC-6307|f__Cyanobiaceae|g__Synechococcus_E|s__Synechococcus_E___sp002170825:0.0927180641,GB_GCA_003211515.1___d__Bacteria|p__Cyanobacteria|c__Cyanobacteriia|o__PCC-6307|f__Cyanobiaceae|g__Synechococcus_E|s__Synechococcus_E___sp003211515:0.0969310230)100:0.0653434109,GB_GCA_903934375.1___d__Bacteria|p__Cyanobacteria|c__Cyanobacteriia|o__PCC-6307|f__Cyanobiaceae|g__Vulcanococcus|s__Vulcanococcus___sp903934375:0.1734237102)67:0.0709841003,GB_GCA_003280345.1___d__Bacteria|p__Cyanobacteria|c__Cyanobacteriia|o__PCC-6307|f__Cyanobiaceae|g__AG-363-A16|s__AG-363-A16___sp003280345:0.1943179032)67:0.0686292797,((GB_GCA_003216635.1___d__Bacteria|p__Cyanobacteria|c__Cyanobacteriia|o__PCC-6307|f__Cyanobiaceae|g__Prochlorococcus_A|s__Prochlorococcus_A___sp003216635:0.0251685544,GB_GCA_902572825.1___d__Bacteria|p__Cyanobacteria|c__Cyanobacteriia|o__PCC-6307|f__Cyanobiaceae|g__Prochlorococcus_A|s__Prochlorococcus_A___sp902572825:0.0225870532)100:0.0152996198,GB_GCA_902618335.1___d__Bacteria|p__Cyanobacteria|c__Cyanobacteriia|o__PCC-6307|f__Cyanobiaceae|g__Prochlorococcus_A|s__Prochlorococcus_A___sp902618335:0.0330707927)100:0.3715517403)100:0.2484887292,((((GB_GCA_012034595.1___d__Bacteria|p__Cyanobacteria|c__Cyanobacteriia|o__Cyanobacteriales|f__Nostocaceae|g__Calothrix|s__Calothrix___sp012034595:0.1362179249,(RS_GCF_000315565.1___d__Bacteria|p__Cyanobacteria|c__Cyanobacteriia|o__Cyanobacteriales|f__Nostocaceae|g__Mastigocladopsis|s__Mastigocladopsis___repens:0.0878753842,RS_GCF_001597745.1___d__Bacteria|p__Cyanobacteria|c__Cyanobacteriia|o__Cyanobacteriales|f__Nostocaceae|g__Trichormus|s__Trichormus___sp001597745:0.0952497131)100:0.0285742869)100:0.1134438828,RS_GCF_000017845.1___d__Bacteria|p__Cyanobacteria|c__Cyanobacteriia|o__Cyanobacteriales|f__Microcystaceae|g__Crocosphaera|s__Crocosphaera___subtropica:0.2589063224)100:0.0683052465,RS_GCF_013361095.1___d__Bacteria|p__Cyanobacteria|c__Cyanobacteriia|o__Pseudanabaenales|f__Pseudanabaenaceae|g__Pseudanabaena|s__Pseudanabaena___biceps_B:0.3570163782)100:0.0726870029,RS_GCF_000010065.1___d__Bacteria|p__Cyanobacteria|c__Cyanobacteriia|o__Synechococcales|f__Synechococcaceae|g__Synechococcus|s__Synechococcus___elongatus:0.2182399749)72:0.0966003929)100:0.4433395299,(GB_GCA_900554095.1___d__Bacteria|p__Cyanobacteria|c__Vampirovibrionia|o__Gastranaerophilales|f__Gastranaerophilaceae|g__QAMI01|s__QAMI01___sp900554095:0.2233875092,GB_GCA_902776035.1___d__Bacteria|p__Cyanobacteria|c__Vampirovibrionia|o__Gastranaerophilales|f__Gastranaerophilaceae|g__UBA6984|s__UBA6984___sp900321735:0.2299657445)100:0.5500301060)100:0.1817656800)99:0.0655431076,(((((((((GB_GCA_001787855.1___d__Bacteria|p__Riflebacteria|c__Ozemobacteria|o__Ozemobacterales|f__Ozemobacteraceae|g__Rifleibacterium|s__Rifleibacterium___sp001787855:0.0361678749,GB_GCA_002839445.1___d__Bacteria|p__Riflebacteria|c__Ozemobacteria|o__Ozemobacterales|f__Ozemobacteraceae|g__Rifleibacterium|s__Rifleibacterium___sp002839445:0.0248442825)100:0.0347064709,(GB_GCA_002839435.1___d__Bacteria|p__Riflebacteria|c__Ozemobacteria|o__Ozemobacterales|f__Ozemobacteraceae|g__Rifleibacterium|s__Rifleibacterium___sp002839435:0.0348194333,GB_GCA_009917695.1___d__Bacteria|p__Riflebacteria|c__Ozemobacteria|o__Ozemobacterales|f__Ozemobacteraceae|g__Rifleibacterium|s__Rifleibacterium___amylolyticum:0.0326726269)100:0.0320227374)100:0.0983212700,GB_GCA_009928855.1___d__Bacteria|p__Riflebacteria|c__Ozemobacteria|o__Ozemobacterales|f__Ozemobacteraceae|g__Rifleibacterium|s__Rifleibacterium___sp009928855:0.1018739985)100:0.0762862335,GB_GCA_002070375.1___d__Bacteria|p__Riflebacteria|c__Ozemobacteria|o__Ozemobacterales|f__Ozemobacteraceae|g__MWDD01|s__MWDD01___sp002070375:0.1856290770)99:0.0445885402,GB_GCA_900317935.1___d__Bacteria|p__Riflebacteria|c__Ozemobacteria|o__Ozemobacterales|f__Ozemobacteraceae|g__RUG334|s__RUG334___sp900317935:0.2396399068)100:0.0842422297,GB_GCA_012520995.1___d__Bacteria|p__Riflebacteria|c__Ozemobacteria|o__Ozemobacterales|f__Ozemobacteraceae|g__JAAYNI01|s__JAAYNI01___sp012520995:0.4236176650)100:0.1145440713,((GB_GCA_001872985.1___d__Bacteria|p__Riflebacteria|c__Ozemobacteria|o__Ozemobacterales|f__Ozemobacteraceae|g__CG2-30-54-10|s__CG2-30-54-10___sp001872985:0.1847063416,(GB_GCA_003327425.1___d__Bacteria|p__Riflebacteria|c__Ozemobacteria|o__Ozemobacterales|f__Ozemobacteraceae|g__Ozemobacter|s__Ozemobacter___sibiricus:0.1228374547,GB_GCA_012517355.1___d__Bacteria|p__Riflebacteria|c__Ozemobacteria|o__Ozemobacterales|f__Ozemobacteraceae|g__Ozemobacter|s__Ozemobacter___sp012517355:0.1071622801)100:0.0665824236)100:0.1114908335,GB_GCA_002068715.1___d__Bacteria|p__Riflebacteria|c__Ozemobacteria|o__Ozemobacterales|f__Ozemobacteraceae|g__MWAR01|s__MWAR01___sp002068715:0.2927374752)100:0.1196398900)100:0.5423028165,(GB_GCA_002402105.1___d__Bacteria|p__UBP17|c__UBA6191|o__UBA6191|f__UBA6191|g__GCA-2402105|s__GCA-2402105___sp002402105:0.4754480440,GB_GCA_002422125.1___d__Bacteria|p__UBP17|c__UBA6191|o__UBA6191|f__UBA6191|g__UBA6191|s__UBA6191___sp002422125:0.4136639356)100:0.6996401509)88:0.0913431059,(((GB_GCA_001791795.1___d__Bacteria|p__Wallbacteria|c__UBA9980|o__UBA9980|f__UBA9980|g__UBA9980|s__UBA9980___sp001791795:0.0996879763,GB_GCA_002423385.1___d__Bacteria|p__Wallbacteria|c__UBA9980|o__UBA9980|f__UBA9980|g__UBA9980|s__UBA9980___sp002423385:0.0827637688)100:0.0273266311,GB_GCA_002069765.1___d__Bacteria|p__Wallbacteria|c__UBA9980|o__UBA9980|f__UBA9980|g__UBA9980|s__UBA9980___sp002069765:0.0520148647)100:0.7497960200,GB_GCA_002869225.1___d__Bacteria|p__Muirbacteria|c__Muirbacteriia|o__Muirbacteriales|f__Muirbacteriaceae|g__Muirbacterium|s__Muirbacterium___halophilum:0.8293659522)89:0.1362455393)100:0.1259115863)36:0.0393276144)9:0.0245573278)98:0.0624599582,(((((((((((((((128-326_maxbin2_scaf2bin.037___d__Bacteria|p__Patescibacteria|c__Paceibacteria|o__UBA9983|f__UBA9983|g__SZUA-82|s__:0.5621578827,(((((131-447_metabat1_scaf2bin.058___d__Bacteria|p__Patescibacteria|c__Paceibacteria|o__UBA9983_A|f__UBA2163|g__C7867-001|s__:0.6189192871,(S141_metabat1_scaf2bin.012___d__Bacteria|p__Patescibacteria|c__Paceibacteria|o__UBA9983_A|f__UBA2163|g__J119|s__:0.7510620101,S141_metabat2_scaf2bin.237___d__Bacteria|p__Patescibacteria|c__Paceibacteria|o__UBA9983_A|f__UBA2163|g__CSSED11-315|s__:0.4597029202)100:0.1190580055)99:0.0748895392,((134-614_metabat2_scaf2bin.006___d__Bacteria|p__Patescibacteria|c__Paceibacteria|o__UBA9983_A|f__UBA2163|g__OLB19|s__:0.2144342673,(S139_maxbin2_scaf2bin.226_VB___d__Bacteria|p__Patescibacteria|c__Paceibacteria|o__UBA9983_A|f__UBA2163|g__OLB19|s__:0.0026730350,S141_metabat2_scaf2bin.230___d__Bacteria|p__Patescibacteria|c__Paceibacteria|o__UBA9983_A|f__UBA2163|g__OLB19|s__:0.0050102580)100:0.1780050308)100:0.1408888367,356-308_metabat1_scaf2bin.111_VB___d__Bacteria|p__Patescibacteria|c__Paceibacteria|o__UBA9983_A|f__UBA2163|g__OLB19|s__:0.4254939320)100:0.2761582628)99:0.0960781805,((((354-166_maxbin2_scaf2bin.029___d__Bacteria|p__Patescibacteria|c__Paceibacteria|o__UBA9983_A|f__UBA2163|g__|s__:0.3647880759,S141_maxbin2_scaf2bin.213___d__Bacteria|p__Patescibacteria|c__Paceibacteria|o__UBA9983_A|f__UBA2163|g__|s__:0.2140177713)100:0.0666299933,(M17_metabat2_scaf2bin.260___d__Bacteria|p__Patescibacteria|c__Paceibacteria|o__UBA9983_A|f__UBA2163|g__|s__:0.0266799469,S143_metabat2_scaf2bin.057___d__Bacteria|p__Patescibacteria|c__Paceibacteria|o__UBA9983_A|f__UBA2163|g__|s__:0.0146393564)100:0.2775275568)100:0.2601793328,(356-284_metabat2_scaf2bin.085___d__Bacteria|p__Patescibacteria|c__Paceibacteria|o__UBA9983_A|f__UBA2163|g__|s__:0.3794610580,(M17_metabat1_scaf2bin.071___d__Bacteria|p__Patescibacteria|c__Paceibacteria|o__UBA9983_A|f__UBA2163|g__|s__:0.0353158188,S143_metabat2_scaf2bin.159___d__Bacteria|p__Patescibacteria|c__Paceibacteria|o__UBA9983_A|f__UBA2163|g__|s__:0.0385602720)100:0.3772916029)97:0.0949459278)97:0.0719968323,((((4281-140_metabat1_scaf2bin.078___d__Bacteria|p__Patescibacteria|c__Paceibacteria|o__UBA9983_A|f__UBA2163|g__|s__:0.1872075313,(M2_maxbin2_scaf2bin.264___d__Bacteria|p__Patescibacteria|c__Paceibacteria|o__UBA9983_A|f__UBA2163|g__|s__:0.1589332203,S139_metabat2_scaf2bin.158___d__Bacteria|p__Patescibacteria|c__Paceibacteria|o__UBA9983_A|f__UBA2163|g__|s__:0.1206929360)100:0.0520208697)100:0.0990736201,S141_metabat2_scaf2bin.027___d__Bacteria|p__Patescibacteria|c__Paceibacteria|o__UBA9983_A|f__UBA2163|g__|s__:0.1761271393)100:0.0811301560,S141_metabat2_scaf2bin.095___d__Bacteria|p__Patescibacteria|c__Paceibacteria|o__UBA9983_A|f__UBA2163|g__|s__:0.2796246809)100:0.3167284470,M2_metabat2_scaf2bin.206___d__Bacteria|p__Patescibacteria|c__Paceibacteria|o__UBA9983_A|f__UBA2163|g__UBA2100|s__:0.4291131539)39:0.0622528624)100:0.1229408710)42:0.0814210285,(((A1_metabat2_scaf2bin.063___d__Bacteria|p__Patescibacteria|c__Paceibacteria|o__UBA9983_A|f__UBA1006|g__UBA1006|s__:0.0680252624,(A3_metabat1_scaf2bin.109___d__Bacteria|p__Patescibacteria|c__Paceibacteria|o__UBA9983_A|f__UBA1006|g__UBA1006|s__:0.0314978650,M10_metabat1_scaf2bin.091___d__Bacteria|p__Patescibacteria|c__Paceibacteria|o__UBA9983_A|f__UBA1006|g__UBA1006|s__:0.0559566680)100:0.0262782289)100:0.2819426731,(S143_metabat2_scaf2bin.050___d__Bacteria|p__Patescibacteria|c__Paceibacteria|o__UBA9983_A|f__UBA1006|g__UBA1006|s__:0.1856922229,T11_maxbin2_scaf2bin.219___d__Bacteria|p__Patescibacteria|c__Paceibacteria|o__UBA9983_A|f__UBA1006|g__UBA1006|s__:0.0562186836)100:0.2770259417)100:0.3370502409,(A3_metabat2_scaf2bin.333___d__Bacteria|p__Patescibacteria|c__Paceibacteria|o__UBA9983_A|f__GCA-2747955|g__GCA-2747955|s__:0.3350116140,S145_metabat2_scaf2bin.004___d__Bacteria|p__Patescibacteria|c__Paceibacteria|o__UBA9983_A|f__GCA-2747955|g__GCA-2747955|s__:0.3642705565)100:0.4756266703)41:0.0884350654)40:0.0663407862,(GB_GCA_001823535.1___d__Bacteria|p__Patescibacteria|c__Paceibacteria|o__UBA9983_A|f__UBA1539|g__UBA1550|s__UBA1550___sp001823535:0.5153787096,GB_GCA_903870235.1___d__Bacteria|p__Patescibacteria|c__Paceibacteria|o__UBA9983_A|f__PALSA-1337|g__C7867-002|s__C7867-002___sp903870235:0.6111141552)77:0.1094731099)100:0.1330557738)100:0.1176788358,GB_GCA_001819815.1___d__Bacteria|p__Patescibacteria|c__Paceibacteria|o__Ryanbacterales|f__2-02-FULL-48-12|g__02-FULL-45-17b|s__02-FULL-45-17b___sp001819815:0.7615112540)99:0.0972864698,((GB_GCA_007376265.1___d__Bacteria|p__Patescibacteria|c__Paceibacteria|o__UBA6257|f__2-01-FULL-56-20|g__VMFW01|s__VMFW01___sp007376265:0.7621788998,S016_maxbin2_scaf2bin.298___d__Bacteria|p__Patescibacteria|c__Paceibacteria|o__UBA6257|f__|g__|s__:0.6918575359)100:0.2114618871,((GB_GCA_011050465.1___d__Bacteria|p__Patescibacteria|c__Paceibacteria|o__Paceibacterales|f__RBG-13-36-15|g__RBG-13-36-15|s__RBG-13-36-15___sp011050465:0.3837570208,S016_metabat2_scaf2bin.069___d__Bacteria|p__Patescibacteria|c__Paceibacteria|o__Paceibacterales|f__|g__|s__:0.4803012302)100:0.1334623063,S141_metabat2_scaf2bin.013___d__Bacteria|p__Patescibacteria|c__Paceibacteria|o__Paceibacterales|f__HRBIN34|g__|s__:0.7354982608)100:0.1608133478)97:0.0940335779)93:0.0423696397,((S012_metabat2_scaf2bin.103___d__Bacteria|p__Patescibacteria|c__Paceibacteria|o__GWC2-36-17|f__M10-OD1-4|g__M10-OD1-4|s__:0.0025826841,S141_metabat1_scaf2bin.007___d__Bacteria|p__Patescibacteria|c__Paceibacteria|o__GWC2-36-17|f__M10-OD1-4|g__M10-OD1-4|s__:0.0000017642)100:0.3281132742,S141_metabat2_scaf2bin.167___d__Bacteria|p__Patescibacteria|c__Paceibacteria|o__GWC2-36-17|f__M10-OD1-4|g__|s__:0.3494164937)100:0.3603107674)100:0.0827893842,(((((132-544_metabat2_scaf2bin.042___d__Bacteria|p__Patescibacteria|c__Paceibacteria|o__Moranbacterales|f__DUUL01|g__|s__:0.0376755704,(S145_metabat1_scaf2bin.019___d__Bacteria|p__Patescibacteria|c__Paceibacteria|o__Moranbacterales|f__DUUL01|g__|s__:0.0540617837,T2_metabat2_scaf2bin.319___d__Bacteria|p__Patescibacteria|c__Paceibacteria|o__Moranbacterales|f__DUUL01|g__|s__:0.0488987425)100:0.0101385281)100:0.0538402678,((A1_metabat1_scaf2bin.045___d__Bacteria|p__Patescibacteria|c__Paceibacteria|o__Moranbacterales|f__DUUL01|g__|s__:0.0202402965,(M10_metabat2_scaf2bin.082___d__Bacteria|p__Patescibacteria|c__Paceibacteria|o__Moranbacterales|f__DUUL01|g__|s__:0.0097081138,(T11_metabat1_scaf2bin.114___d__Bacteria|p__Patescibacteria|c__Paceibacteria|o__Moranbacterales|f__DUUL01|g__|s__:0.0077312606,T2_metabat2_scaf2bin.293___d__Bacteria|p__Patescibacteria|c__Paceibacteria|o__Moranbacterales|f__DUUL01|g__|s__:0.0038721724)100:0.0084403406)100:0.0115096552)100:0.0072639831,M10_metabat2_scaf2bin.038___d__Bacteria|p__Patescibacteria|c__Paceibacteria|o__Moranbacterales|f__DUUL01|g__|s__:0.0304239392)100:0.0390974953)100:0.0191847495,S143_metabat2_scaf2bin.174___d__Bacteria|p__Patescibacteria|c__Paceibacteria|o__Moranbacterales|f__DUUL01|g__|s__:0.0648425297)100:0.2035369861,(((134-614_metabat2_scaf2bin.060___d__Bacteria|p__Patescibacteria|c__Paceibacteria|o__Moranbacterales|f__DUUL01|g__|s__:0.0045127973,(A1_metabat2_scaf2bin.069___d__Bacteria|p__Patescibacteria|c__Paceibacteria|o__Moranbacterales|f__DUUL01|g__|s__:0.0181108164,A3_metabat1_scaf2bin.108___d__Bacteria|p__Patescibacteria|c__Paceibacteria|o__Moranbacterales|f__DUUL01|g__|s__:0.0037004908)100:0.0265504818)88:0.0030280819,T2_maxbin2_scaf2bin.494___d__Bacteria|p__Patescibacteria|c__Paceibacteria|o__Moranbacterales|f__DUUL01|g__|s__:0.0047631980)88:0.0075395394,M10_metabat1_scaf2bin.078___d__Bacteria|p__Patescibacteria|c__Paceibacteria|o__Moranbacterales|f__DUUL01|g__|s__:0.0115297008)100:0.2437820625)100:0.3735411966,(((356-284_metabat2_scaf2bin.121___d__Bacteria|p__Patescibacteria|c__Paceibacteria|o__Moranbacterales|f__UBA9337|g__|s__:0.1807540656,T2_metabat2_scaf2bin.276___d__Bacteria|p__Patescibacteria|c__Paceibacteria|o__Moranbacterales|f__UBA9337|g__|s__:0.2112559237)100:0.2147668053,S143_metabat2_scaf2bin.006___d__Bacteria|p__Patescibacteria|c__Paceibacteria|o__Moranbacterales|f__UBA9337|g__UBA9337|s__:0.3132935047)100:0.0935852533,((((((A1_metabat2_scaf2bin.330___d__Bacteria|p__Patescibacteria|c__Paceibacteria|o__Moranbacterales|f__GCA-2747515|g__GCA-2747515|s__:0.0088125109,T10_metabat2_scaf2bin.006___d__Bacteria|p__Patescibacteria|c__Paceibacteria|o__Moranbacterales|f__GCA-2747515|g__GCA-2747515|s__:0.0087277447)100:0.0150611332,S145_metabat2_scaf2bin.092___d__Bacteria|p__Patescibacteria|c__Paceibacteria|o__Moranbacterales|f__GCA-2747515|g__GCA-2747515|s__:0.0220346311)100:0.0104278211,T2_metabat2_scaf2bin.243_VB___d__Bacteria|p__Patescibacteria|c__Paceibacteria|o__Moranbacterales|f__GCA-2747515|g__GCA-2747515|s__:0.0430430190)100:0.0446274605,A3_metabat1_scaf2bin.079___d__Bacteria|p__Patescibacteria|c__Paceibacteria|o__Moranbacterales|f__GCA-2747515|g__GCA-2747515|s__:0.0553205256)100:0.2404638285,(S143_metabat2_scaf2bin.025_VB___d__Bacteria|p__Patescibacteria|c__Paceibacteria|o__Moranbacterales|f__GCA-2747515|g__|s__:0.0830622758,T11_metabat2_scaf2bin.017___d__Bacteria|p__Patescibacteria|c__Paceibacteria|o__Moranbacterales|f__GCA-2747515|g__|s__:0.0945472876)100:0.3370297449)100:0.1536749710,(A3_metabat2_scaf2bin.005___d__Bacteria|p__Patescibacteria|c__Paceibacteria|o__Moranbacterales|f__GCA-2747515|g__|s__:0.1625372181,T2_metabat2_scaf2bin.417___d__Bacteria|p__Patescibacteria|c__Paceibacteria|o__Moranbacterales|f__GCA-2747515|g__|s__:0.1567248120)100:0.3668711786)100:0.1136719322)100:0.0824468900)100:0.2304851707)100:0.0782742878,((((((128-326_metabat2_scaf2bin.076___d__Bacteria|p__Patescibacteria|c__ABY1|o__BM507|f__SZUA-104|g__SZUA-104|s__:0.2980612507,355-202_metabat2_scaf2bin.072___d__Bacteria|p__Patescibacteria|c__ABY1|o__BM507|f__BM507|g__|s__:0.2784217917)100:0.0677740958,GB_GCA_002778705.1___d__Bacteria|p__Patescibacteria|c__ABY1|o__BM507|f__UBA917|g__1-14-0-10-37-14|s__1-14-0-10-37-14___sp002778705:0.6440325592)100:0.1053937063,(S014_metabat2_scaf2bin.083___d__Bacteria|p__Patescibacteria|c__ABY1|o__BM507|f__|g__|s__:0.0030378812,S016_metabat2_scaf2bin.099___d__Bacteria|p__Patescibacteria|c__ABY1|o__BM507|f__|g__|s__:0.0072714215)100:0.5755505354)100:0.0825566577,S144_metabat2_scaf2bin.204___d__Bacteria|p__Patescibacteria|c__ABY1|o__JAACEG01|f__JAACEG01|g__|s__:0.5281229585)100:0.1046637980,((GB_GCA_903827265.1___d__Bacteria|p__Patescibacteria|c__ABY1|o__SG8-24|f__UBA9934|g__CAIKHN01|s__CAIKHN01___sp903827265:0.6376981164,GB_GCA_903918235.1___d__Bacteria|p__Patescibacteria|c__ABY1|o__SG8-24|f__2-12-FULL-60-25|g__CAIXDN01|s__CAIXDN01___sp903918235:0.6463581760)100:0.1833377175,GB_GCA_903888345.1___d__Bacteria|p__Patescibacteria|c__ABY1|o__Buchananbacterales|f__2-01-FULL-39-33|g__CAISTG01|s__CAISTG01___sp903888345:0.6185929649)100:0.1250774624)97:0.0598645999,((((134-614_metabat1_scaf2bin.082___d__Bacteria|p__Patescibacteria|c__ABY1|o__UBA1558|f__|g__|s__:0.0087658084,S139_metabat2_scaf2bin.209___d__Bacteria|p__Patescibacteria|c__ABY1|o__UBA2196|f__|g__|s__:0.0132381334)100:0.4104186241,S139_maxbin2_scaf2bin.018___d__Bacteria|p__Patescibacteria|c__ABY1|o__|f__|g__|s__:0.5472373517)100:0.1560450970,S139_maxbin2_scaf2bin.051___d__Bacteria|p__Patescibacteria|c__ABY1|o__UBA9570|f__XYC2-FULL-38-9|g__UM-FILTER-45-8|s__:0.7582514676)94:0.0777433924,(((((S012_maxbin2_scaf2bin.111___d__Bacteria|p__Patescibacteria|c__ABY1|o__UBA2196|f__|g__|s__:0.0164024351,S139_metabat2_scaf2bin.274___d__Bacteria|p__Patescibacteria|c__ABY1|o__UBA2196|f__|g__|s__:0.0000021974)100:0.0011908926,S141_maxbin2_scaf2bin.227___d__Bacteria|p__Patescibacteria|c__ABY1|o__UBA2196|f__|g__|s__:0.0015274742)100:0.4775770870,((S012_metabat2_scaf2bin.123___d__Bacteria|p__Patescibacteria|c__ABY1|o__UBA2196|f__|g__|s__:0.0007264468,S139_metabat1_scaf2bin.020___d__Bacteria|p__Patescibacteria|c__ABY1|o__UBA2196|f__|g__|s__:0.0004564360)100:0.3256354785,S139_metabat2_scaf2bin.265___d__Bacteria|p__Patescibacteria|c__ABY1|o__UBA2196|f__|g__|s__:0.4801660469)100:0.1287383356)100:0.1458490491,S016_metabat2_scaf2bin.024___d__Bacteria|p__Patescibacteria|c__ABY1|o__UBA2196|f__|g__|s__:0.5445099022)100:0.0572912297,(S139_maxbin2_scaf2bin.137___d__Bacteria|p__Patescibacteria|c__ABY1|o__2-02-FULL-49-11|f__|g__|s__:0.0320962417,S140_metabat2_scaf2bin.127___d__Bacteria|p__Patescibacteria|c__ABY1|o__2-02-FULL-49-11|f__|g__|s__:0.0489452041)100:0.6557081649)100:0.0798064969)93:0.0460417030)100:0.1175047784)100:0.0931893056,(GB_GCA_002371895.1___d__Bacteria|p__Patescibacteria|c__Saccharimonadia|o__Saccharimonadales|f__Saccharimonadaceae|g__UBA2834|s__UBA2834___sp002371895:0.4952609239,GB_GCA_013333405.2___d__Bacteria|p__Patescibacteria|c__Saccharimonadia|o__Saccharimonadales|f__Saccharimonadaceae|g__UMGS1907|s__UMGS1907___sp013333405:0.3494825845)100:0.7045362986)72:0.0468999912,((((((((((131-447_maxbin2_scaf2bin.059___d__Bacteria|p__Patescibacteria|c__Gracilibacteria|o__BD1-5|f__UBA6164|g__UBA6164|s__:0.0000021534,M1_metabat2_scaf2bin.032___d__Bacteria|p__Patescibacteria|c__Gracilibacteria|o__BD1-5|f__UBA6164|g__UBA6164|s__:0.0017427339)100:0.0047205440,M2_metabat2_scaf2bin.051___d__Bacteria|p__Patescibacteria|c__Gracilibacteria|o__BD1-5|f__UBA6164|g__UBA6489|s__:0.0012516592)100:0.0245771537,(S017_metabat2_scaf2bin.012___d__Bacteria|p__Patescibacteria|c__Gracilibacteria|o__BD1-5|f__UBA6164|g__UBA6164|s__:0.0190572292,(S142_metabat2_scaf2bin.020___d__Bacteria|p__Patescibacteria|c__Gracilibacteria|o__BD1-5|f__UBA6164|g__UBA6164|s__:0.0030990954,S147_metabat2_scaf2bin.030___d__Bacteria|p__Patescibacteria|c__Gracilibacteria|o__BD1-5|f__UBA6164|g__UBA6164|s__:0.0046068290)100:0.0050811222)100:0.0260443189)100:0.2634411209,(355-202_metabat2_scaf2bin.068___d__Bacteria|p__Patescibacteria|c__Gracilibacteria|o__BD1-5|f__UBA6164|g__UBA6164|s__:0.0640025569,4571-419_metabat2_scaf2bin.063_VB___d__Bacteria|p__Patescibacteria|c__Gracilibacteria|o__BD1-5|f__UBA6164|g__UBA6164|s__:0.0720570764)100:0.2120128088)100:0.0661537146,4281-140_metabat2_scaf2bin.061___d__Bacteria|p__Patescibacteria|c__Gracilibacteria|o__BD1-5|f__UBA6164|g__UBA6489|s__:0.3971689534)100:0.0865925985,(4281-140_metabat2_scaf2bin.086___d__Bacteria|p__Patescibacteria|c__Gracilibacteria|o__BD1-5|f__UBA6164|g__JAACSU01|s__:0.2277367205,M17_metabat1_scaf2bin.065___d__Bacteria|p__Patescibacteria|c__Gracilibacteria|o__BD1-5|f__UBA6164|g__JAACSU01|s__:0.2391094351)100:0.1212851624)100:0.2467115265,(GB_GCA_001873165.1___d__Bacteria|p__Patescibacteria|c__Gracilibacteria|o__BD1-5|f__UBA2023|g__UBA1545|s__UBA1545___sp001873165:0.3226299182,GB_GCA_014377305.1___d__Bacteria|p__Patescibacteria|c__Gracilibacteria|o__BD1-5|f__UBA2023|g__JABFSX01|s__JABFSX01___sp014377305:0.4635434856)100:0.2870374822)100:0.2935734611,((((((131-447_metabat2_scaf2bin.028___d__Bacteria|p__Patescibacteria|c__Gracilibacteria|o__Absconditabacterales|f__X112|g__|s__:0.0005010362,(M1_metabat2_scaf2bin.047___d__Bacteria|p__Patescibacteria|c__Gracilibacteria|o__Absconditabacterales|f__X112|g__|s__:0.0081919914,M2_metabat2_scaf2bin.070___d__Bacteria|p__Patescibacteria|c__Gracilibacteria|o__Absconditabacterales|f__X112|g__|s__:0.0011705307)100:0.0024312358)100:0.0394835215,(S009_metabat2_scaf2bin.021___d__Bacteria|p__Patescibacteria|c__Gracilibacteria|o__Absconditabacterales|f__X112|g__|s__:0.0035808272,(S011_metabat2_scaf2bin.032___d__Bacteria|p__Patescibacteria|c__Gracilibacteria|o__Absconditabacterales|f__X112|g__|s__:0.0015152595,S147_metabat2_scaf2bin.018___d__Bacteria|p__Patescibacteria|c__Gracilibacteria|o__Absconditabacterales|f__X112|g__|s__:0.0024773393)100:0.0008175840)100:0.0426597336)100:0.0582408902,(131-447_metabat2_scaf2bin.075___d__Bacteria|p__Patescibacteria|c__Gracilibacteria|o__Absconditabacterales|f__X112|g__|s__:0.0040230631,M17_maxbin2_scaf2bin.095___d__Bacteria|p__Patescibacteria|c__Gracilibacteria|o__Absconditabacterales|f__X112|g__|s__:0.0015027694)100:0.0461480061)100:0.1561535696,M1_metabat2_scaf2bin.024___d__Bacteria|p__Patescibacteria|c__Gracilibacteria|o__Absconditabacterales|f__X112|g__|s__:0.1832346356)100:0.1254905388,4559-240_metabat2_scaf2bin.053___d__Bacteria|p__Patescibacteria|c__Gracilibacteria|o__Absconditabacterales|f__X112|g__|s__:0.2327878262)100:0.3238965581,(((4561-380_maxbin2_scaf2bin.061___d__Bacteria|p__Patescibacteria|c__Gracilibacteria|o__Absconditabacterales|f__X112|g__|s__:0.0040154134,4571-419_metabat2_scaf2bin.045___d__Bacteria|p__Patescibacteria|c__Gracilibacteria|o__Absconditabacterales|f__X112|g__|s__:0.0026540249)100:0.3021624484,S141_maxbin2_scaf2bin.056___d__Bacteria|p__Patescibacteria|c__Gracilibacteria|o__Absconditabacterales|f__X112|g__|s__:0.2980634408)100:0.1476897661,((M10_metabat2_scaf2bin.118___d__Bacteria|p__Patescibacteria|c__Gracilibacteria|o__Absconditabacterales|f__X112|g__|s__:0.0028725861,M17_metabat2_scaf2bin.123___d__Bacteria|p__Patescibacteria|c__Gracilibacteria|o__Absconditabacterales|f__X112|g__|s__:0.0008750216)100:0.0100494070,(S141_metabat1_scaf2bin.006___d__Bacteria|p__Patescibacteria|c__Gracilibacteria|o__Absconditabacterales|f__X112|g__|s__:0.0000021681,S143_metabat2_scaf2bin.015___d__Bacteria|p__Patescibacteria|c__Gracilibacteria|o__Absconditabacterales|f__X112|g__|s__:0.0013294491)100:0.0004593142)100:0.5576271584)100:0.1891031842)100:0.6088658520)100:0.1001029780,4559-240_metabat1_scaf2bin.085___d__Bacteria|p__Patescibacteria|c__Gracilibacteria|o__GCA-2401425|f__|g__|s__:0.8631410807)100:0.0924983695,(((A1_metabat1_scaf2bin.029___d__Bacteria|p__Patescibacteria|c__Gracilibacteria|o__UBA4473|f__UBA4473|g__OLZORAL124-38-8|s__:0.3589921588,M2_metabat1_scaf2bin.085___d__Bacteria|p__Patescibacteria|c__Gracilibacteria|o__UBA4473|f__UBA4473|g__|s__:0.4223960976)100:0.3872855641,S143_maxbin2_scaf2bin.345_VB___d__Bacteria|p__Patescibacteria|c__Gracilibacteria|o__CAIRYL01|f__CAIRYL01|g__|s__:0.8735355268)100:0.1488913776,((S139_metabat1_scaf2bin.021___d__Bacteria|p__Patescibacteria|c__Gracilibacteria|o__UBA1369|f__2-02-FULL-48-14|g__|s__:0.6024177328,T10_metabat2_scaf2bin.179___d__Bacteria|p__Patescibacteria|c__Gracilibacteria|o__UBA1369|f__|g__|s__:0.5111047683)100:0.1050634332,S139_metabat2_scaf2bin.153___d__Bacteria|p__Patescibacteria|c__Gracilibacteria|o__UM-FILTER-43-11|f__UM-FILTER-43-11|g__|s__:0.6659580652)100:0.0922272055)100:0.1017917236)100:0.1584026286)100:0.0788374242,((((((128-326_metabat1_scaf2bin.052___d__Bacteria|p__Patescibacteria|c__Microgenomatia|o__UBA12405|f__UBA12405|g__|s__:0.4336097742,(S014_metabat2_scaf2bin.074___d__Bacteria|p__Patescibacteria|c__Microgenomatia|o__UBA12405|f__UBA12405|g__|s__:0.2959796198,(S014_metabat2_scaf2bin.092___d__Bacteria|p__Patescibacteria|c__Microgenomatia|o__UBA12405|f__UBA12405|g__|s__:0.1140313822,T11_metabat1_scaf2bin.010___d__Bacteria|p__Patescibacteria|c__Microgenomatia|o__UBA12405|f__UBA12405|g__|s__:0.0841289415)100:0.1677320662)100:0.4021213792)100:0.3253761270,((((A1_metabat1_scaf2bin.058___d__Bacteria|p__Patescibacteria|c__Microgenomatia|o__JAADGY01|f__JAADGY01|g__|s__:0.0020040730,T11_metabat2_scaf2bin.028___d__Bacteria|p__Patescibacteria|c__Microgenomatia|o__JAADGY01|f__JAADGY01|g__|s__:0.0015662090)100:0.0352818347,(S014_metabat2_scaf2bin.024___d__Bacteria|p__Patescibacteria|c__Microgenomatia|o__JAADGY01|f__JAADGY01|g__|s__:0.0015601808,S016_metabat2_scaf2bin.059___d__Bacteria|p__Patescibacteria|c__Microgenomatia|o__JAADGY01|f__JAADGY01|g__|s__:0.0028479484)100:0.0896125189)100:0.1790546486,S014_maxbin2_scaf2bin.107___d__Bacteria|p__Patescibacteria|c__Microgenomatia|o__JAADGY01|f__JAADGY01|g__|s__:0.3525861531)100:0.1701055331,A1_metabat2_scaf2bin.042___d__Bacteria|p__Patescibacteria|c__Microgenomatia|o__JAADGY01|f__JAADGY01|g__JAADGY01|s__:0.3297829511)100:0.4970489620)100:0.0985492182,(((356-284_metabat1_scaf2bin.034___d__Bacteria|p__Patescibacteria|c__Microgenomatia|o__UBA1400|f__|g__|s__:0.1397756304,T10_metabat1_scaf2bin.087___d__Bacteria|p__Patescibacteria|c__Microgenomatia|o__UBA1400|f__|g__|s__:0.1517046805)100:0.2743702225,GB_GCA_003576945.1___d__Bacteria|p__Patescibacteria|c__Microgenomatia|o__UBA1400|f__UBA12108|g__GWF|s__GWF___sp003576945:0.5497192677)100:0.2830350088,(GB_GCA_003518205.1___d__Bacteria|p__Patescibacteria|c__Microgenomatia|o__UBA1400|f__PJMF01|g__UBA9650|s__UBA9650___sp003518205:0.4979328066,(S014_metabat2_scaf2bin.120___d__Bacteria|p__Patescibacteria|c__Microgenomatia|o__UBA1400|f__PJMF01|g__|s__:0.3030561707,S139_metabat1_scaf2bin.023___d__Bacteria|p__Patescibacteria|c__Microgenomatia|o__UBA1400|f__PJMF01|g__|s__:0.1967216065)100:0.2479651723)100:0.3766571711)100:0.1613751352)100:0.0776289605,((354-166_metabat2_scaf2bin.043___d__Bacteria|p__Patescibacteria|c__Microgenomatia|o__UBA1406|f__|g__|s__:0.4635310207,(A1_metabat1_scaf2bin.067___d__Bacteria|p__Patescibacteria|c__Microgenomatia|o__UBA1406|f__|g__|s__:0.2117139676,S141_metabat1_scaf2bin.004___d__Bacteria|p__Patescibacteria|c__Microgenomatia|o__UBA1406|f__|g__|s__:0.1879844835)100:0.1547459446)100:0.1952069034,((S014_metabat2_scaf2bin.023___d__Bacteria|p__Patescibacteria|c__Microgenomatia|o__UBA1406|f__|g__|s__:0.0050959336,S016_metabat2_scaf2bin.148___d__Bacteria|p__Patescibacteria|c__Microgenomatia|o__UBA1406|f__|g__|s__:0.0046331969)100:0.3568157811,T2_metabat1_scaf2bin.165___d__Bacteria|p__Patescibacteria|c__Microgenomatia|o__UBA1406|f__GWC2-37-13|g__|s__:0.3870198105)100:0.2083494738)100:0.4815541070)100:0.1085052388,(128-326_metabat2_scaf2bin.069_VB___d__Bacteria|p__Patescibacteria|c__4484-211|o__4484-211|f__4484-211|g__|s__:0.7802400143,T2_metabat1_scaf2bin.141___d__Bacteria|p__Patescibacteria|c__4484-211|o__4484-211|f__|g__|s__:0.7312883087)100:0.2294526669)100:0.0867999041,((134-614_metabat1_scaf2bin.084___d__Bacteria|p__Patescibacteria|c__WWE3|o__2-01-FULL-39-13|f__JAACPI01|g__|s__:0.8682324035,T2_metabat1_scaf2bin.175___d__Bacteria|p__Patescibacteria|c__WWE3|o__2-01-FULL-39-13|f__2-01-FULL-39-13|g__|s__:0.8231464187)100:0.2854341082,((((356-284_metabat2_scaf2bin.021___d__Bacteria|p__Patescibacteria|c__Dojkabacteria|o__SC72|f__|g__|s__:0.3288213882,(PIR-30_metabat2_scaf2bin.109___d__Bacteria|p__Patescibacteria|c__Dojkabacteria|o__SC72|f__|g__|s__:0.2741960057,T11_metabat2_scaf2bin.080___d__Bacteria|p__Patescibacteria|c__Dojkabacteria|o__SC72|f__GCA-002793355|g__|s__:0.3032522455)100:0.0920593368)100:0.3219822808,(((S012_metabat2_scaf2bin.201___d__Bacteria|p__Patescibacteria|c__Dojkabacteria|o__SC72|f__GCA-002793355|g__|s__:0.0013725044,S141_metabat2_scaf2bin.056___d__Bacteria|p__Patescibacteria|c__Dojkabacteria|o__SC72|f__|g__|s__:0.0017663462)100:0.0048415938,S139_maxbin2_scaf2bin.288___d__Bacteria|p__Patescibacteria|c__Dojkabacteria|o__SC72|f__|g__|s__:0.0020820560)100:0.3446472663,S143_metabat2_scaf2bin.228___d__Bacteria|p__Patescibacteria|c__Dojkabacteria|o__SC72|f__|g__|s__:0.4317927993)100:0.3005463033)100:0.1343650919,((A1_metabat2_scaf2bin.260___d__Bacteria|p__Patescibacteria|c__Dojkabacteria|o__SC72|f__GCA-002793355|g__|s__:0.3511738796,T2_metabat1_scaf2bin.191___d__Bacteria|p__Patescibacteria|c__Dojkabacteria|o__SC72|f__GCA-002793355|g__|s__:0.3101265449)99:0.0648291507,((S143_metabat1_scaf2bin.068___d__Bacteria|p__Patescibacteria|c__Dojkabacteria|o__SC72|f__GCA-002793355|g__|s__:0.0404051683,T11_metabat2_scaf2bin.076___d__Bacteria|p__Patescibacteria|c__Dojkabacteria|o__SC72|f__GCA-002793355|g__|s__:0.0124111257)76:0.0011343199,T2_metabat1_scaf2bin.189___d__Bacteria|p__Patescibacteria|c__Dojkabacteria|o__SC72|f__GCA-002793355|g__|s__:0.0095722367)100:0.2976657094)100:0.2397076287)100:0.5292749192,((A3_metabat2_scaf2bin.258___d__Bacteria|p__Patescibacteria|c__Dojkabacteria|o__SC72|f__|g__|s__:0.0104077055,(T10_metabat1_scaf2bin.084___d__Bacteria|p__Patescibacteria|c__Dojkabacteria|o__SC72|f__|g__|s__:0.0022859151,T11_metabat1_scaf2bin.002___d__Bacteria|p__Patescibacteria|c__Dojkabacteria|o__SC72|f__|g__|s__:0.0043025771)100:0.0074451027)100:0.6421186274,(T10_metabat2_scaf2bin.114___d__Bacteria|p__Patescibacteria|c__Dojkabacteria|o__SC72|f__|g__|s__:0.0037246904,T11_metabat1_scaf2bin.112___d__Bacteria|p__Patescibacteria|c__Dojkabacteria|o__SC72|f__|g__|s__:0.0002883849)100:0.6182871654)100:0.3325103653)100:0.2206288794)86:0.0595202833)100:0.1359367705)100:0.1692875467,(((((GB_GCA_000989195.1___d__Bacteria|p__Dependentiae|c__Babeliae|o__Babeliales|f__Vermiphilaceae|g__GWF2-30-66|s__GWF2-30-66___sp000989195:0.4259866606,GB_GCA_002441565.1___d__Bacteria|p__Dependentiae|c__Babeliae|o__Babeliales|f__Vermiphilaceae|g__UBA6230|s__UBA6230___sp002441565:0.3669217268)100:0.0726659960,(GB_GCA_003963225.1___d__Bacteria|p__Dependentiae|c__Babeliae|o__Babeliales|f__Vermiphilaceae|g__AWTP1-30|s__AWTP1-30___sp003963225:0.5452702239,GB_GCA_013286935.1___d__Bacteria|p__Dependentiae|c__Babeliae|o__Babeliales|f__Vermiphilaceae|g__JABDES01|s__JABDES01___sp013286935:0.4983473756)100:0.1095516164)89:0.0560688915,(GB_GCA_000989525.1___d__Bacteria|p__Dependentiae|c__Babeliae|o__Babeliales|f__GWF2-32-72|g__GWF2-32-72|s__GWF2-32-72___sp000989525:0.4195943255,GB_GCA_903873255.1___d__Bacteria|p__Dependentiae|c__Babeliae|o__Babeliales|f__CAIQNR01|g__CAIQNR01|s__CAIQNR01___sp903873255:0.4936265506)82:0.0677785301)90:0.0354868410,(((GB_GCA_000996275.1___d__Bacteria|p__Dependentiae|c__Babeliae|o__Babeliales|f__Babeliaceae|g__UBA12395|s__UBA12395___sp000996275:0.4765859784,GB_GCA_903831405.1___d__Bacteria|p__Dependentiae|c__Babeliae|o__Babeliales|f__Babeliaceae|g__GWE2-41-16|s__GWE2-41-16___sp903831405:0.5764638981)100:0.0830432414,GB_GCA_003165355.1___d__Bacteria|p__Dependentiae|c__Babeliae|o__Babeliales|f__Babeliaceae|g__BOG-1370|s__BOG-1370___sp003165355:0.4294370990)91:0.0498352146,(GB_GCA_003174035.1___d__Bacteria|p__Dependentiae|c__Babeliae|o__Babeliales|f__Babeliaceae|g__PRDV01|s__PRDV01___sp003174035:0.2924279751,RS_GCF_000513475.1___d__Bacteria|p__Dependentiae|c__Babeliae|o__Babeliales|f__Babeliaceae|g__Babela|s__Babela___massiliensis:0.3491663431)100:0.0981235976)100:0.0943216908)100:0.1165800652,(((GB_GCA_001468925.1___d__Bacteria|p__Dependentiae|c__Babeliae|o__Babeliales|f__UASB340|g__UASB340|s__UASB340___sp001468925:0.3798830995,GB_GCA_003511165.1___d__Bacteria|p__Dependentiae|c__Babeliae|o__Babeliales|f__UBA12411|g__UBA12411|s__UBA12411___sp003511165:0.4472879959)100:0.0622649741,GB_GCA_013289515.1___d__Bacteria|p__Dependentiae|c__Babeliae|o__Babeliales|f__RVW-14|g__JABCZU01|s__JABCZU01___sp013289515:0.4338094230)100:0.0519138354,GB_GCA_002401785.1___d__Bacteria|p__Dependentiae|c__Babeliae|o__Babeliales|f__GCA-2401785|g__GCA-2401785|s__GCA-2401785___sp002401785:0.5896539951)100:0.1304368885)100:0.7345081145)88:0.0711128693,((((128-326_metabat1_scaf2bin.014___d__Bacteria|p__Spirochaetota|c__Spirochaetia|o__SZUA-6|f__SZUA-6|g__|s__:0.1934267073,M2_metabat2_scaf2bin.110___d__Bacteria|p__Spirochaetota|c__Spirochaetia|o__SZUA-6|f__SZUA-6|g__|s__:0.1953994081)100:0.1762576189,(((GB_GCA_001603105.1___d__Bacteria|p__Spirochaetota|c__Spirochaetia|o__Sphaerochaetales|f__Sphaerochaetaceae|g__Sphaerochaeta|s__Sphaerochaeta___sp001603105:0.6073763572,(((S014_metabat2_scaf2bin.052___d__Bacteria|p__Spirochaetota|c__Spirochaetia|o__B11-G9|f__B11-G9|g__B11-G9|s__:0.0012243217,S145_maxbin2_scaf2bin.057___d__Bacteria|p__Spirochaetota|c__Spirochaetia|o__B11-G9|f__B11-G9|g__B11-G9|s__:0.0008211421)100:0.1535214766,(S144_metabat2_scaf2bin.109___d__Bacteria|p__Spirochaetota|c__Spirochaetia|o__B11-G9|f__B11-G9|g__B11-G9|s__:0.0363956898,T2_maxbin2_scaf2bin.103___d__Bacteria|p__Spirochaetota|c__Spirochaetia|o__B11-G9|f__B11-G9|g__B11-G9|s__:0.0307551960)100:0.1020854342)100:0.1121463417,(S016_maxbin2_scaf2bin.169_VB___d__Bacteria|p__Spirochaetota|c__Spirochaetia|o__B11-G9|f__B11-G9|g__|s__:0.0254734563,T2_metabat2_scaf2bin.314___d__Bacteria|p__Spirochaetota|c__Spirochaetia|o__B11-G9|f__B11-G9|g__|s__:0.0121682718)100:0.2528136883)100:0.1524428093)100:0.0699620995,(GB_GCA_003564775.1___d__Bacteria|p__Spirochaetota|c__Spirochaetia|o__Spirochaetales_C|f__SLAA01|g__SLAA01|s__SLAA01___sp003564775:0.4412721402,((GB_GCA_013043995.1___d__Bacteria|p__Spirochaetota|c__Spirochaetia|o__JABEVK01|f__JABEVK01|g__JABEVK01|s__JABEVK01___sp013043995:0.1465704411,GB_GCA_013044245.1___d__Bacteria|p__Spirochaetota|c__Spirochaetia|o__JABEVK01|f__JABEVK01|g__JABEVK01|s__JABEVK01___sp013044245:0.1392426525)100:0.3688416734,RS_GCF_900608495.1___d__Bacteria|p__Spirochaetota|c__Spirochaetia|o__Spirochaetales_E|f__Spirochaetaceae_B|g__UBA2779|s__UBA2779___sp900608495:0.6390972259)100:0.0746558661)90:0.0633088853)90:0.0408553818,(((GB_GCA_001603145.1___d__Bacteria|p__Spirochaetota|c__Spirochaetia|o__Treponematales|f__Treponemataceae|g__UBA1240|s__UBA1240___sp001603145:0.0225397225,GB_GCA_902797925.1___d__Bacteria|p__Spirochaetota|c__Spirochaetia|o__Treponematales|f__Treponemataceae|g__UBA1240|s__UBA1240___sp902797925:0.0235001149)100:0.1987439114,((GB_GCA_002314445.1___d__Bacteria|p__Spirochaetota|c__Spirochaetia|o__Treponematales|f__Treponemataceae|g__Treponema_D|s__Treponema_D___sp002314445:0.2449699520,RS_GCF_900769975.1___d__Bacteria|p__Spirochaetota|c__Spirochaetia|o__Treponematales|f__Treponemataceae|g__Treponema_D|s__Treponema_D___sp900769975:0.2291744500)100:0.0484672625,RS_GCF_014201975.1___d__Bacteria|p__Spirochaetota|c__Spirochaetia|o__Treponematales|f__Treponemataceae|g__Treponema_D|s__Treponema_D___ruminis:0.2394458146)100:0.1109834506)100:0.2219660232,GB_GCA_009787775.1___d__Bacteria|p__Spirochaetota|c__Spirochaetia|o__Treponematales|f__Treponemataceae_B|g__WQXQ01|s__WQXQ01___sp009787775:0.4536279434)100:0.1567417604)100:0.0913471657)100:0.3629101872,(A1_metabat2_scaf2bin.165___d__Bacteria|p__Spirochaetota|c__B62-G9|o__B62-G9|f__B62-G9|g__|s__:0.0000029427,T2_metabat2_scaf2bin.224___d__Bacteria|p__Spirochaetota|c__B62-G9|o__B62-G9|f__B62-G9|g__|s__:0.0072989273)100:0.6162025311)100:0.1501537935,((GB_GCA_001829455.1___d__Bacteria|p__Spirochaetota|c__UBA4802|o__UBA4802|f__UBA5550|g__RBG-16-49-21|s__RBG-16-49-21___sp001829455:0.3222810703,GB_GCA_002069965.1___d__Bacteria|p__Spirochaetota|c__UBA4802|o__UBA4802|f__UBA5550|g__UBA5550|s__UBA5550___sp002069965:0.2969590637)100:0.3685764188,((GB_GCA_013297885.1___d__Bacteria|p__Spirochaetota|c__Leptospirae|o__Leptospirales|f__Leptospiraceae|g__UBA2033|s__UBA2033___sp013297885:0.4050689142,RS_GCF_004769615.1___d__Bacteria|p__Spirochaetota|c__Leptospirae|o__Leptospirales|f__Leptospiraceae|g__Leptospira_B|s__Leptospira_B___sarikeiensis:0.3617955238)100:0.4310803552,T2_maxbin2_scaf2bin.277___d__Bacteria|p__Spirochaetota|c__Leptospirae|o__Turneriellales|f__|g__|s__:0.8299513999)100:0.1307449040)100:0.1867127137)100:0.0911404256)87:0.0325453335,(GB_GCA_008086245.1___d__Bacteria|p__Mcinerneyibacteriota|c__Mcinerneyibacteria|o__Mcinerneyibacteriales|f__Mcinerneyibacteriaceae|g__Mcinerneyibacterium|s__Mcinerneyibacterium___aminivorans:0.4692286141,GB_GCA_011048995.1___d__Bacteria|p__Mcinerneyibacteriota|c__Mcinerneyibacteria|o__Mcinerneyibacteriales|f__DSCS01|g__DSCS01|s__DSCS01___sp011048995:0.4404487921)100:0.5987938216)11:0.0365314330,((((((((((128-326_metabat2_scaf2bin.026___d__Bacteria|p__Thermosulfidibacterota|c__Thermosulfidibacteria|o__Thermosulfidibacterales|f__B14-G1|g__B14-G1|s__:0.0783360761,((A1_metabat2_scaf2bin.244___d__Bacteria|p__Thermosulfidibacterota|c__Thermosulfidibacteria|o__Thermosulfidibacterales|f__B14-G1|g__B14-G1|s__:0.0010304011,((T10_maxbin2_scaf2bin.194___d__Bacteria|p__Thermosulfidibacterota|c__Thermosulfidibacteria|o__Thermosulfidibacterales|f__B14-G1|g__B14-G1|s__:0.0055049868,T11_metabat1_scaf2bin.097___d__Bacteria|p__Thermosulfidibacterota|c__Thermosulfidibacteria|o__Thermosulfidibacterales|f__B14-G1|g__B14-G1|s__:0.0007602504)92:0.0020199181,T2_maxbin2_scaf2bin.485___d__Bacteria|p__Thermosulfidibacterota|c__Thermosulfidibacteria|o__Thermosulfidibacterales|f__B14-G1|g__B14-G1|s__:0.0191292088)91:0.0005022738)99:0.0087755466,M2_metabat2_scaf2bin.329___d__Bacteria|p__Thermosulfidibacterota|c__Thermosulfidibacteria|o__Thermosulfidibacterales|f__B14-G1|g__B14-G1|s__:0.0093801384)100:0.0617711484)100:0.0232947172,(GB_GCA_003648675.1___d__Bacteria|p__Thermosulfidibacterota|c__Thermosulfidibacteria|o__Thermosulfidibacterales|f__B14-G1|g__B14-G1|s__B14-G1___sp003648675:0.0097401506,GB_GCA_011039915.1___d__Bacteria|p__Thermosulfidibacterota|c__Thermosulfidibacteria|o__Thermosulfidibacterales|f__B14-G1|g__B14-G1|s__B14-G1___sp011039915:0.0095837284)100:0.0583437790)100:0.0659892997,(S016_maxbin2_scaf2bin.014___d__Bacteria|p__Thermosulfidibacterota|c__Thermosulfidibacteria|o__Thermosulfidibacterales|f__B14-G1|g__|s__:0.1815097327,S016_maxbin2_scaf2bin.024___d__Bacteria|p__Thermosulfidibacterota|c__Thermosulfidibacteria|o__Thermosulfidibacterales|f__B14-G1|g__B14-G1|s__:0.1381398048)100:0.0661285908)100:0.0430222802,S016_maxbin2_scaf2bin.013_VB___d__Bacteria|p__Thermosulfidibacterota|c__Thermosulfidibacteria|o__Thermosulfidibacterales|f__B14-G1|g__|s__:0.2306060710)100:0.1940889263,((((A1_metabat1_scaf2bin.167___d__Bacteria|p__Thermosulfidibacterota|c__Thermosulfidibacteria|o__Thermosulfidibacterales|f__|g__|s__:0.0012111399,T10_metabat2_scaf2bin.001___d__Bacteria|p__Thermosulfidibacterota|c__Thermosulfidibacteria|o__Thermosulfidibacterales|f__|g__|s__:0.0011302535)100:0.0020356619,T11_maxbin2_scaf2bin.064_VB___d__Bacteria|p__Thermosulfidibacterota|c__Thermosulfidibacteria|o__Thermosulfidibacterales|f__|g__|s__:0.0056062154)100:0.0055527174,M2_metabat2_scaf2bin.059___d__Bacteria|p__Thermosulfidibacterota|c__Thermosulfidibacteria|o__Thermosulfidibacterales|f__|g__|s__:0.0083246444)100:0.0825483874,M2_metabat2_scaf2bin.045___d__Bacteria|p__Thermosulfidibacterota|c__Thermosulfidibacteria|o__Thermosulfidibacterales|f__|g__|s__:0.1088198011)100:0.4253694496)100:0.0991014725,(((((356-284_maxbin2_scaf2bin.070___d__Bacteria|p__Thermosulfidibacterota|c__Thermosulfidibacteria|o__Thermosulfidibacterales|f__Thermosulfidibacteraceae|g__Thermosulfidibacter|s__:0.1540204731,(4561-384_maxbin2_scaf2bin.109___d__Bacteria|p__Thermosulfidibacterota|c__Thermosulfidibacteria|o__Thermosulfidibacterales|f__Thermosulfidibacteraceae|g__Thermosulfidibacter|s__:0.0010121955,4571-419_maxbin2_scaf2bin.029___d__Bacteria|p__Thermosulfidibacterota|c__Thermosulfidibacteria|o__Thermosulfidibacterales|f__Thermosulfidibacteraceae|g__Thermosulfidibacter|s__:0.0026063508)100:0.0972110277)99:0.0355601157,S143_metabat2_scaf2bin.243___d__Bacteria|p__Thermosulfidibacterota|c__Thermosulfidibacteria|o__Thermosulfidibacterales|f__Thermosulfidibacteraceae|g__Thermosulfidibacter|s__:0.1433334733)98:0.0202488492,(RS_GCF_001547735.1___d__Bacteria|p__Thermosulfidibacterota|c__Thermosulfidibacteria|o__Thermosulfidibacterales|f__Thermosulfidibacteraceae|g__Thermosulfidibacter|s__Thermosulfidibacter___takaii:0.1145695596,T10_metabat2_scaf2bin.139___d__Bacteria|p__Thermosulfidibacterota|c__Thermosulfidibacteria|o__Thermosulfidibacterales|f__Thermosulfidibacteraceae|g__Thermosulfidibacter|s__:0.1131687895)100:0.0511544881)98:0.0263592877,(4559-240_maxbin2_scaf2bin.026___d__Bacteria|p__Thermosulfidibacterota|c__Thermosulfidibacteria|o__Thermosulfidibacterales|f__Thermosulfidibacteraceae|g__Thermosulfidibacter|s__:0.1524282258,(T10_metabat1_scaf2bin.053___d__Bacteria|p__Thermosulfidibacterota|c__Thermosulfidibacteria|o__Thermosulfidibacterales|f__Thermosulfidibacteraceae|g__Thermosulfidibacter|s__:0.0014330151,T11_metabat2_scaf2bin.252___d__Bacteria|p__Thermosulfidibacterota|c__Thermosulfidibacteria|o__Thermosulfidibacterales|f__Thermosulfidibacteraceae|g__Thermosulfidibacter|s__:0.0013229810)100:0.1420184879)100:0.0460430157)100:0.1003108709,((A1_metabat2_scaf2bin.157___d__Bacteria|p__Thermosulfidibacterota|c__Thermosulfidibacteria|o__Thermosulfidibacterales|f__Thermosulfidibacteraceae|g__JAADEW01|s__:0.0017992494,T11_maxbin2_scaf2bin.089___d__Bacteria|p__Thermosulfidibacterota|c__Thermosulfidibacteria|o__Thermosulfidibacterales|f__Thermosulfidibacteraceae|g__JAADEW01|s__:0.0260160913)100:0.1458186123,(GB_GCA_013153205.1___d__Bacteria|p__Thermosulfidibacterota|c__Thermosulfidibacteria|o__Thermosulfidibacterales|f__Thermosulfidibacteraceae|g__JAADEW01|s__JAADEW01___sp013153205:0.0140348799,PIR-30_maxbin2_scaf2bin.193___d__Bacteria|p__Thermosulfidibacterota|c__Thermosulfidibacteria|o__Thermosulfidibacterales|f__Thermosulfidibacteraceae|g__JAADEW01|s__:0.0157258246)100:0.1050492592)100:0.1021439299)100:0.2067454445)100:0.2932362355,(((((((((((((((128-326_metabat2_scaf2bin.057___d__Bacteria|p__Aquificota|c__Aquificae|o__Aquificales|f__Aquificaceae|g__Hydrogenivirga|s__Hydrogenivirga aeolicus_A:0.0024916390,T2_maxbin2_scaf2bin.342___d__Bacteria|p__Aquificota|c__Aquificae|o__Aquificales|f__Aquificaceae|g__Hydrogenivirga|s__Hydrogenivirga aeolicus_A:0.0007901320)100:0.0005806264,((134-614_maxbin2_scaf2bin.019___d__Bacteria|p__Aquificota|c__Aquificae|o__Aquificales|f__Aquificaceae|g__Hydrogenivirga|s__Hydrogenivirga aeolicus_A:0.0000025186,M17_maxbin2_scaf2bin.110___d__Bacteria|p__Aquificota|c__Aquificae|o__Aquificales|f__Aquificaceae|g__Hydrogenivirga|s__Hydrogenivirga aeolicus_A:0.0000024097)100:0.0013438827,T10_metabat2_scaf2bin.064___d__Bacteria|p__Aquificota|c__Aquificae|o__Aquificales|f__Aquificaceae|g__Hydrogenivirga|s__Hydrogenivirga aeolicus_A:0.0019134599)97:0.0004555130)100:0.0071493864,(((S012_metabat2_scaf2bin.071___d__Bacteria|p__Aquificota|c__Aquificae|o__Aquificales|f__Aquificaceae|g__Hydrogenivirga|s__Hydrogenivirga aeolicus_A:0.0014206615,(S139_metabat1_scaf2bin.128___d__Bacteria|p__Aquificota|c__Aquificae|o__Aquificales|f__Aquificaceae|g__Hydrogenivirga|s__Hydrogenivirga aeolicus_A:0.0000020936,(S140_metabat1_scaf2bin.052___d__Bacteria|p__Aquificota|c__Aquificae|o__Aquificales|f__Aquificaceae|g__Hydrogenivirga|s__Hydrogenivirga aeolicus_A:0.0008898112,S146_metabat1_scaf2bin.095___d__Bacteria|p__Aquificota|c__Aquificae|o__Aquificales|f__Aquificaceae|g__Hydrogenivirga|s__Hydrogenivirga aeolicus_A:0.0008852796)97:0.0000298083)86:0.0011744853)97:0.0000010953,(S143_maxbin2_scaf2bin.322___d__Bacteria|p__Aquificota|c__Aquificae|o__Aquificales|f__Aquificaceae|g__Hydrogenivirga|s__Hydrogenivirga aeolicus_A:0.0046128181,S144_metabat1_scaf2bin.057___d__Bacteria|p__Aquificota|c__Aquificae|o__Aquificales|f__Aquificaceae|g__Hydrogenivirga|s__Hydrogenivirga aeolicus_A:0.0011855741)12:0.0006127040)31:0.0011700120,S141_metabat2_scaf2bin.003___d__Bacteria|p__Aquificota|c__Aquificae|o__Aquificales|f__Aquificaceae|g__Hydrogenivirga|s__Hydrogenivirga aeolicus_A:0.0002440668)100:0.0076057945)100:0.1373684733,354-166_metabat1_scaf2bin.127___d__Bacteria|p__Aquificota|c__Aquificae|o__Aquificales|f__Aquificaceae|g__Hydrogenivirga|s__:0.2284523812)100:0.0767529666,(((356-308_metabat2_scaf2bin.111___d__Bacteria|p__Aquificota|c__Aquificae|o__Aquificales|f__Aquificaceae|g__Hydrogenivirga|s__:0.1344376298,(((M2_metabat2_scaf2bin.052___d__Bacteria|p__Aquificota|c__Aquificae|o__Aquificales|f__Aquificaceae|g__Hydrogenivirga|s__:0.0095759133,S146_metabat1_scaf2bin.089___d__Bacteria|p__Aquificota|c__Aquificae|o__Aquificales|f__Aquificaceae|g__Hydrogenivirga|s__:0.0138476384)100:0.0105608890,S012_metabat2_scaf2bin.084___d__Bacteria|p__Aquificota|c__Aquificae|o__Aquificales|f__Aquificaceae|g__Hydrogenivirga|s__:0.0039980499)100:0.0499125899,T2_maxbin2_scaf2bin.126_VB___d__Bacteria|p__Aquificota|c__Aquificae|o__Aquificales|f__Aquificaceae|g__Hydrogenivirga|s__:0.0919644726)100:0.0338428041)100:0.0227432445,(M2_metabat2_scaf2bin.262_VB___d__Bacteria|p__Aquificota|c__Aquificae|o__Aquificales|f__Aquificaceae|g__Hydrogenivirga|s__:0.0098046234,T2_metabat1_scaf2bin.131___d__Bacteria|p__Aquificota|c__Aquificae|o__Aquificales|f__Aquificaceae|g__Hydrogenivirga|s__:0.0130260050)100:0.1562417503)100:0.0281035428,(((S140_maxbin2_scaf2bin.110___d__Bacteria|p__Aquificota|c__Aquificae|o__Aquificales|f__Aquificaceae|g__Hydrogenivirga|s__:0.0158935797,S146_maxbin2_scaf2bin.212___d__Bacteria|p__Aquificota|c__Aquificae|o__Aquificales|f__Aquificaceae|g__Hydrogenivirga|s__:0.0058570018)100:0.0064350197,T11_metabat1_scaf2bin.084___d__Bacteria|p__Aquificota|c__Aquificae|o__Aquificales|f__Aquificaceae|g__Hydrogenivirga|s__:0.0104963261)100:0.0439827414,((S140_metabat2_scaf2bin.215___d__Bacteria|p__Aquificota|c__Aquificae|o__Aquificales|f__Aquificaceae|g__|s__:0.0396881551,T2_maxbin2_scaf2bin.361_VB___d__Bacteria|p__Aquificota|c__Aquificae|o__Aquificales|f__Aquificaceae|g__|s__:0.0461453325)100:0.0279839374,T2_maxbin2_scaf2bin.168___d__Bacteria|p__Aquificota|c__Aquificae|o__Aquificales|f__Aquificaceae|g__Hydrogenivirga|s__:0.0392441362)100:0.0243188888)100:0.0448506724)100:0.0388641251)100:0.0165545941,(S140_metabat2_scaf2bin.184___d__Bacteria|p__Aquificota|c__Aquificae|o__Aquificales|f__Aquificaceae|g__|s__:0.0082941719,S141_maxbin2_scaf2bin.133___d__Bacteria|p__Aquificota|c__Aquificae|o__Aquificales|f__Aquificaceae|g__|s__:0.0045132419)100:0.1820730760)100:0.0245522629,((354-166_metabat1_scaf2bin.133___d__Bacteria|p__Aquificota|c__Aquificae|o__Aquificales|f__Aquificaceae|g__|s__:0.1996089760,(((S012_maxbin2_scaf2bin.018___d__Bacteria|p__Aquificota|c__Aquificae|o__Aquificales|f__Aquificaceae|g__|s__:0.0047520054,S140_maxbin2_scaf2bin.030___d__Bacteria|p__Aquificota|c__Aquificae|o__Aquificales|f__Aquificaceae|g__Hydrogenivirga|s__:0.0010917738)100:0.0014873900,S141_maxbin2_scaf2bin.061___d__Bacteria|p__Aquificota|c__Aquificae|o__Aquificales|f__Aquificaceae|g__|s__:0.0261638168)100:0.0281630037,((S012_maxbin2_scaf2bin.050___d__Bacteria|p__Aquificota|c__Aquificae|o__Aquificales|f__Aquificaceae|g__|s__:0.0097480306,(S140_metabat2_scaf2bin.126___d__Bacteria|p__Aquificota|c__Aquificae|o__Aquificales|f__Aquificaceae|g__|s__:0.0012995741,S146_maxbin2_scaf2bin.097_VB___d__Bacteria|p__Aquificota|c__Aquificae|o__Aquificales|f__Aquificaceae|g__|s__:0.0000028117)100:0.0007409536)94:0.0008906251,S141_maxbin2_scaf2bin.092___d__Bacteria|p__Aquificota|c__Aquificae|o__Aquificales|f__Aquificaceae|g__|s__:0.0006645004)100:0.0366502525)100:0.1105401142)100:0.0447825248,(S146_metabat2_scaf2bin.233___d__Bacteria|p__Aquificota|c__Aquificae|o__Aquificales|f__Aquificaceae|g__Hydrogenivirga|s__:0.0743821745,T2_metabat1_scaf2bin.138___d__Bacteria|p__Aquificota|c__Aquificae|o__Aquificales|f__Aquificaceae|g__|s__:0.0897620053)100:0.0872858514)100:0.1193329199)65:0.0217974333,(354-166_metabat2_scaf2bin.042___d__Bacteria|p__Aquificota|c__Aquificae|o__Aquificales|f__Aquificaceae|g__|s__:0.1057387009,((S012_maxbin2_scaf2bin.014___d__Bacteria|p__Aquificota|c__Aquificae|o__Aquificales|f__Aquificaceae|g__|s__:0.0042226414,S140_maxbin2_scaf2bin.250___d__Bacteria|p__Aquificota|c__Aquificae|o__Aquificales|f__Aquificaceae|g__|s__:0.0117203044)100:0.0816778979,S146_maxbin2_scaf2bin.318___d__Bacteria|p__Aquificota|c__Aquificae|o__Aquificales|f__Aquificaceae|g__|s__:0.1078761298)100:0.0223049679)100:0.1031690720)100:0.0444832614,(((M2_metabat2_scaf2bin.013___d__Bacteria|p__Aquificota|c__Aquificae|o__Aquificales|f__Aquificaceae|g__|s__:0.0045521393,T11_metabat1_scaf2bin.071___d__Bacteria|p__Aquificota|c__Aquificae|o__Aquificales|f__Aquificaceae|g__|s__:0.0016720632)94:0.0014904298,T2_metabat2_scaf2bin.409___d__Bacteria|p__Aquificota|c__Aquificae|o__Aquificales|f__Aquificaceae|g__|s__:0.0014420599)100:0.1363391339,(S012_metabat2_scaf2bin.047___d__Bacteria|p__Aquificota|c__Aquificae|o__Aquificales|f__Aquificaceae|g__|s__:0.0072945978,S141_metabat2_scaf2bin.042___d__Bacteria|p__Aquificota|c__Aquificae|o__Aquificales|f__Aquificaceae|g__|s__:0.0275245936)100:0.1019739321)100:0.1788866933)100:0.0532983577,((356-284_maxbin2_scaf2bin.003___d__Bacteria|p__Aquificota|c__Aquificae|o__Aquificales|f__Aquificaceae|g__Aquifex|s__:0.0820187144,(GB_GCA_003978875.1___d__Bacteria|p__Aquificota|c__Aquificae|o__Aquificales|f__Aquificaceae|g__Aquifex|s__Aquifex___sp003978875:0.0886019073,RS_GCF_000008625.1___d__Bacteria|p__Aquificota|c__Aquificae|o__Aquificales|f__Aquificaceae|g__Aquifex|s__Aquifex___aeolicus:0.0738911360)100:0.0206936812)100:0.0247219374,(((S012_maxbin2_scaf2bin.183_VB___d__Bacteria|p__Aquificota|c__Aquificae|o__Aquificales|f__Aquificaceae|g__Aquifex|s__:0.0726624769,(S012_metabat2_scaf2bin.121___d__Bacteria|p__Aquificota|c__Aquificae|o__Aquificales|f__Aquificaceae|g__Aquifex|s__:0.0012409217,S141_metabat2_scaf2bin.214___d__Bacteria|p__Aquificota|c__Aquificae|o__Aquificales|f__Aquificaceae|g__Aquifex|s__:0.0014784084)100:0.0403010720)99:0.0141931205,T11_metabat1_scaf2bin.055_VB___d__Bacteria|p__Aquificota|c__Aquificae|o__Aquificales|f__Aquificaceae|g__Aquifex|s__:0.0724481361)100:0.0446708922,S141_maxbin2_scaf2bin.248___d__Bacteria|p__Aquificota|c__Aquificae|o__Aquificales|f__Aquificaceae|g__Aquifex|s__:0.1066202548)99:0.0169062110)100:0.1511068217)99:0.0619482117,((354-166_metabat2_scaf2bin.041___d__Bacteria|p__Aquificota|c__Aquificae|o__Aquificales|f__Aquificaceae|g__|s__:0.1628969151,(((((S012_metabat2_scaf2bin.033___d__Bacteria|p__Aquificota|c__Aquificae|o__Aquificales|f__|g__|s__:0.0009030513,S141_metabat2_scaf2bin.225___d__Bacteria|p__Aquificota|c__Aquificae|o__Aquificales|f__|g__|s__:0.0000023321)100:0.0007668047,S140_metabat2_scaf2bin.083___d__Bacteria|p__Aquificota|c__Aquificae|o__Aquificales|f__|g__|s__:0.0117290420)100:0.0016830244,S146_maxbin2_scaf2bin.057___d__Bacteria|p__Aquificota|c__Aquificae|o__Aquificales|f__|g__|s__:0.0007860486)100:0.0203442670,(S140_metabat2_scaf2bin.070___d__Bacteria|p__Aquificota|c__Aquificae|o__Aquificales|f__|g__|s__:0.0153445801,((T10_metabat2_scaf2bin.157___d__Bacteria|p__Aquificota|c__Aquificae|o__Aquificales|f__|g__|s__:0.0014078820,T2_maxbin2_scaf2bin.349___d__Bacteria|p__Aquificota|c__Aquificae|o__Aquificales|f__|g__|s__:0.0056967935)100:0.0119782410,T2_maxbin2_scaf2bin.338___d__Bacteria|p__Aquificota|c__Aquificae|o__Aquificales|f__|g__|s__:0.0198469205)98:0.0088154270)98:0.0076286761)37:0.0079906626,((S140_maxbin2_scaf2bin.048___d__Bacteria|p__Aquificota|c__Aquificae|o__Aquificales|f__|g__|s__:0.0031218393,S141_metabat1_scaf2bin.052___d__Bacteria|p__Aquificota|c__Aquificae|o__Aquificales|f__|g__|s__:0.0042898817)100:0.0068928935,S146_maxbin2_scaf2bin.040_VB___d__Bacteria|p__Aquificota|c__Aquificae|o__Aquificales|f__Aquificaceae|g__|s__:0.0096120379)100:0.0161405363)100:0.1431594720)100:0.1772165807,(GB_GCA_011054805.1___d__Bacteria|p__Aquificota|c__Aquificae|o__Aquificales|f__Aquificaceae|g__UBA11096|s__UBA11096___sp011054805:0.2081039189,RS_GCF_000025605.1___d__Bacteria|p__Aquificota|c__Aquificae|o__Aquificales|f__Aquificaceae|g__Thermocrinis|s__Thermocrinis___albus:0.2224731445)100:0.1617737384)63:0.0427103704)30:0.0330899809,S012_maxbin2_scaf2bin.056___d__Bacteria|p__Aquificota|c__Aquificae|o__Aquificales|f__Aquificaceae|g__|s__:0.4895459981)100:0.1076342454,((356-284_maxbin2_scaf2bin.210___d__Bacteria|p__Aquificota|c__Aquificae|o__Aquificales|f__QOAS01|g__QOAS01|s__:0.1127231596,((GB_GCA_003972855.1___d__Bacteria|p__Aquificota|c__Aquificae|o__Aquificales|f__QOAS01|g__QOAS01|s__QOAS01___sp003972855:0.0312672198,GB_GCA_012962155.1___d__Bacteria|p__Aquificota|c__Aquificae|o__Aquificales|f__QOAS01|g__QOAS01|s__QOAS01___sp012962155:0.0467996667)100:0.0974528798,((((M10_metabat1_scaf2bin.071___d__Bacteria|p__Aquificota|c__Aquificae|o__Aquificales|f__QOAS01|g__QOAS01|s__:0.0015414570,M17_metabat2_scaf2bin.226___d__Bacteria|p__Aquificota|c__Aquificae|o__Aquificales|f__QOAS01|g__QOAS01|s__:0.0015803032)100:0.0110346472,T11_maxbin2_scaf2bin.314___d__Bacteria|p__Aquificota|c__Aquificae|o__Aquificales|f__QOAS01|g__QOAS01|s__:0.0133771751)100:0.0065755874,M1_metabat1_scaf2bin.021___d__Bacteria|p__Aquificota|c__Aquificae|o__Aquificales|f__QOAS01|g__QOAS01|s__:0.0120652069)100:0.0263358368,S141_maxbin2_scaf2bin.095___d__Bacteria|p__Aquificota|c__Aquificae|o__Aquificales|f__QOAS01|g__QOAS01|s__:0.0251858280)100:0.0531753527)98:0.0295423873)98:0.0514994197,((4561-380_metabat1_scaf2bin.010___d__Bacteria|p__Aquificota|c__Aquificae|o__Aquificales|f__QOAS01|g__QOAS01|s__QOAS01 sp013153315:0.0005757223,4571-419_metabat1_scaf2bin.013___d__Bacteria|p__Aquificota|c__Aquificae|o__Aquificales|f__QOAS01|g__QOAS01|s__QOAS01 sp013153315:0.0014456682)100:0.0003576404,4561-384_metabat1_scaf2bin.018___d__Bacteria|p__Aquificota|c__Aquificae|o__Aquificales|f__QOAS01|g__QOAS01|s__QOAS01 sp013153315:0.0002291657)100:0.1111447230)100:0.3248717272)100:0.1751342838,((((((134-614_metabat2_scaf2bin.023_VB___d__Bacteria|p__Aquificota|c__Aquificae|o__Hydrogenothermales|f__Hydrogenothermaceae|g__|s__:0.0039644449,T2_maxbin2_scaf2bin.101___d__Bacteria|p__Aquificota|c__Aquificae|o__Hydrogenothermales|f__Hydrogenothermaceae|g__|s__:0.0044401033)100:0.0399879456,(356-284_metabat2_scaf2bin.092___d__Bacteria|p__Aquificota|c__Aquificae|o__Hydrogenothermales|f__Hydrogenothermaceae|g__|s__:0.0121818367,356-308_metabat2_scaf2bin.031___d__Bacteria|p__Aquificota|c__Aquificae|o__Hydrogenothermales|f__Hydrogenothermaceae|g__|s__:0.0029919927)100:0.0459889761)100:0.0993958728,((134-614_metabat2_scaf2bin.138___d__Bacteria|p__Aquificota|c__Aquificae|o__Hydrogenothermales|f__Hydrogenothermaceae|g__|s__:0.0009231846,T10_metabat2_scaf2bin.046___d__Bacteria|p__Aquificota|c__Aquificae|o__Hydrogenothermales|f__Hydrogenothermaceae|g__|s__:0.0017530719)100:0.0202824247,(T11_metabat2_scaf2bin.006___d__Bacteria|p__Aquificota|c__Aquificae|o__Hydrogenothermales|f__Hydrogenothermaceae|g__|s__:0.0105813809,T2_metabat1_scaf2bin.210_VB___d__Bacteria|p__Aquificota|c__Aquificae|o__Hydrogenothermales|f__Hydrogenothermaceae|g__|s__:0.0044453432)100:0.0157252443)100:0.1304205774)100:0.0773411358,(((356-308_metabat2_scaf2bin.042___d__Bacteria|p__Aquificota|c__Aquificae|o__Hydrogenothermales|f__Hydrogenothermaceae|g__JAADDZ01|s__:0.0757533244,GB_GCA_013153635.1___d__Bacteria|p__Aquificota|c__Aquificae|o__Hydrogenothermales|f__Hydrogenothermaceae|g__JAADDZ01|s__JAADDZ01___sp013153635:0.1243137491)100:0.0379278982,S141_metabat1_scaf2bin.109___d__Bacteria|p__Aquificota|c__Aquificae|o__Hydrogenothermales|f__Hydrogenothermaceae|g__JAADDZ01|s__:0.0746958944)91:0.0242792488,((S141_maxbin2_scaf2bin.009___d__Bacteria|p__Aquificota|c__Aquificae|o__Hydrogenothermales|f__Hydrogenothermaceae|g__JAADDZ01|s__:0.0047304418,S144_maxbin2_scaf2bin.251___d__Bacteria|p__Aquificota|c__Aquificae|o__Hydrogenothermales|f__Hydrogenothermaceae|g__JAADDZ01|s__:0.0065197929)100:0.0093615256,((T10_metabat1_scaf2bin.071___d__Bacteria|p__Aquificota|c__Aquificae|o__Hydrogenothermales|f__Hydrogenothermaceae|g__JAADDZ01|s__:0.0582333994,T11_metabat2_scaf2bin.187___d__Bacteria|p__Aquificota|c__Aquificae|o__Hydrogenothermales|f__Hydrogenothermaceae|g__JAADDZ01|s__:0.0000023912)69:0.0004274046,T2_metabat2_scaf2bin.043___d__Bacteria|p__Aquificota|c__Aquificae|o__Hydrogenothermales|f__Hydrogenothermaceae|g__JAADDZ01|s__:0.0274037254)70:0.0124456164)100:0.0907101052)100:0.1299990262)99:0.0310244905,((((((((((((134-614_metabat2_scaf2bin.137___d__Bacteria|p__Aquificota|c__Aquificae|o__Hydrogenothermales|f__Hydrogenothermaceae|g__Persephonella|s__:0.0039986048,A1_maxbin2_scaf2bin.051___d__Bacteria|p__Aquificota|c__Aquificae|o__Hydrogenothermales|f__Hydrogenothermaceae|g__Persephonella|s__:0.0086261968)100:0.0252435377,(((A3_maxbin2_scaf2bin.025___d__Bacteria|p__Aquificota|c__Aquificae|o__Hydrogenothermales|f__Hydrogenothermaceae|g__Persephonella|s__:0.0045473330,M17_metabat2_scaf2bin.188___d__Bacteria|p__Aquificota|c__Aquificae|o__Hydrogenothermales|f__Hydrogenothermaceae|g__Persephonella|s__:0.0009692646)100:0.0027498557,T10_maxbin2_scaf2bin.021___d__Bacteria|p__Aquificota|c__Aquificae|o__Hydrogenothermales|f__Hydrogenothermaceae|g__Persephonella|s__:0.0018305620)97:0.0009545998,T2_metabat2_scaf2bin.414___d__Bacteria|p__Aquificota|c__Aquificae|o__Hydrogenothermales|f__Hydrogenothermaceae|g__Persephonella|s__:0.0023697492)100:0.0107433769)100:0.0117496296,((S012_metabat2_scaf2bin.056___d__Bacteria|p__Aquificota|c__Aquificae|o__Hydrogenothermales|f__Hydrogenothermaceae|g__Persephonella|s__:0.0006570306,S139_metabat1_scaf2bin.122___d__Bacteria|p__Aquificota|c__Aquificae|o__Hydrogenothermales|f__Hydrogenothermaceae|g__Persephonella|s__:0.0000021512)94:0.0000028882,(((S140_metabat1_scaf2bin.049___d__Bacteria|p__Aquificota|c__Aquificae|o__Hydrogenothermales|f__Hydrogenothermaceae|g__Persephonella|s__:0.0002726793,(S144_maxbin2_scaf2bin.223___d__Bacteria|p__Aquificota|c__Aquificae|o__Hydrogenothermales|f__Hydrogenothermaceae|g__Persephonella|s__:0.0000021503,S146_metabat2_scaf2bin.065___d__Bacteria|p__Aquificota|c__Aquificae|o__Hydrogenothermales|f__Hydrogenothermaceae|g__Persephonella|s__:0.0000025421)100:0.0080263408)100:0.0002443937,S141_maxbin2_scaf2bin.250___d__Bacteria|p__Aquificota|c__Aquificae|o__Hydrogenothermales|f__Hydrogenothermaceae|g__Persephonella|s__:0.0002525991)98:0.0000027319,S143_metabat1_scaf2bin.048___d__Bacteria|p__Aquificota|c__Aquificae|o__Hydrogenothermales|f__Hydrogenothermaceae|g__Persephonella|s__:0.0000021393)100:0.0003391518)100:0.0147554435)100:0.0154059227,((S012_metabat2_scaf2bin.161___d__Bacteria|p__Aquificota|c__Aquificae|o__Hydrogenothermales|f__Hydrogenothermaceae|g__Persephonella|s__:0.0004308604,S139_maxbin2_scaf2bin.295_VB___d__Bacteria|p__Aquificota|c__Aquificae|o__Hydrogenothermales|f__Hydrogenothermaceae|g__Persephonella|s__:0.0003957597)100:0.0226009040,S146_metabat1_scaf2bin.039___d__Bacteria|p__Aquificota|c__Aquificae|o__Hydrogenothermales|f__Hydrogenothermaceae|g__Persephonella|s__:0.0232341328)100:0.0139851017)100:0.0623578703,(356-284_maxbin2_scaf2bin.215_VB___d__Bacteria|p__Aquificota|c__Aquificae|o__Hydrogenothermales|f__Hydrogenothermaceae|g__Persephonella|s__:0.0026978222,356-308_maxbin2_scaf2bin.066_VB___d__Bacteria|p__Aquificota|c__Aquificae|o__Hydrogenothermales|f__Hydrogenothermaceae|g__Persephonella|s__:0.0030686854)100:0.1112867390)100:0.0230941040,4281-140_maxbin2_scaf2bin.021___d__Bacteria|p__Aquificota|c__Aquificae|o__Hydrogenothermales|f__Hydrogenothermaceae|g__Persephonella|s__Persephonella sp013153235:0.0727595503)93:0.0152424023,((A1_maxbin2_scaf2bin.403___d__Bacteria|p__Aquificota|c__Aquificae|o__Hydrogenothermales|f__Hydrogenothermaceae|g__Persephonella|s__Persephonella sp000703085:0.0056639039,(M10_metabat2_scaf2bin.011___d__Bacteria|p__Aquificota|c__Aquificae|o__Hydrogenothermales|f__Hydrogenothermaceae|g__Persephonella|s__Persephonella sp000703045:0.0011812303,M17_metabat2_scaf2bin.069___d__Bacteria|p__Aquificota|c__Aquificae|o__Hydrogenothermales|f__Hydrogenothermaceae|g__Persephonella|s__Persephonella sp000703045:0.0019024470)100:0.0104775128)100:0.0068193495,(M1_metabat2_scaf2bin.043___d__Bacteria|p__Aquificota|c__Aquificae|o__Hydrogenothermales|f__Hydrogenothermaceae|g__Persephonella|s__:0.0074051224,S143_maxbin2_scaf2bin.014_VB___d__Bacteria|p__Aquificota|c__Aquificae|o__Hydrogenothermales|f__Hydrogenothermaceae|g__Persephonella|s__:0.0192853213)100:0.0088779433)100:0.0762287515)93:0.0234677918,GB_GCA_013153295.1___d__Bacteria|p__Aquificota|c__Aquificae|o__Hydrogenothermales|f__Hydrogenothermaceae|g__Persephonella|s__Persephonella___sp013153295:0.1864764302)100:0.0469983406,PIR-30_metabat2_scaf2bin.079___d__Bacteria|p__Aquificota|c__Aquificae|o__Hydrogenothermales|f__Hydrogenothermaceae|g__Persephonella|s__Persephonella marina:0.1529461602)99:0.0217826216,(356-284_metabat1_scaf2bin.011___d__Bacteria|p__Aquificota|c__Aquificae|o__Hydrogenothermales|f__Hydrogenothermaceae|g__JAADDV01|s__:0.0987873204,((((A1_maxbin2_scaf2bin.267___d__Bacteria|p__Aquificota|c__Aquificae|o__Hydrogenothermales|f__Hydrogenothermaceae|g__JAADDV01|s__:0.0329989293,M17_metabat2_scaf2bin.002___d__Bacteria|p__Aquificota|c__Aquificae|o__Hydrogenothermales|f__Hydrogenothermaceae|g__JAADDV01|s__:0.0070290671)90:0.0007281381,(T10_metabat1_scaf2bin.073___d__Bacteria|p__Aquificota|c__Aquificae|o__Hydrogenothermales|f__Hydrogenothermaceae|g__JAADDV01|s__:0.0109237596,T2_metabat2_scaf2bin.352___d__Bacteria|p__Aquificota|c__Aquificae|o__Hydrogenothermales|f__Hydrogenothermaceae|g__JAADDV01|s__:0.0006994685)100:0.0043522608)100:0.0022880280,T11_metabat2_scaf2bin.068___d__Bacteria|p__Aquificota|c__Aquificae|o__Hydrogenothermales|f__Hydrogenothermaceae|g__JAADDV01|s__:0.0000029145)100:0.0195441309,A1_metabat2_scaf2bin.131___d__Bacteria|p__Aquificota|c__Aquificae|o__Hydrogenothermales|f__Hydrogenothermaceae|g__JAADDV01|s__:0.0432189639)100:0.0692540837)100:0.0602999973)99:0.0301161818,(356-284_metabat2_scaf2bin.102___d__B
[truncated: 274,574 more chars]
